# Supplementary material for: CCL5 is essential for axonogenesis and neuronal restoration after brain injury
Source: J Biomed Sci. 2024 Sep 17;31:91. doi: 10.1186/s12929-024-01083-w (PMC11406852; doi:10.1186/s12929-024-01083-w)
Supplement: Supplementary file 1 — Supplementary Material 1. [file 12929_2024_1083_MOESM1_ESM.xlsx]

## Sheet: 工作表1
Data S1. Log2 transformed protein abundance data and differential expression analyses
															average				log2 fold change				t-test p value
Unique ID	GeneSymbol	KO-SHAM-1	KO-SHAM-2	KO-TBI+PBS-1	KO-TBI+PBS-2	KO-TBI+PBS-3	KO-preL5-1	KO-preL5-2	KO-preL5-3	KO-preL5-4	KO-postL5-1	KO-postL5-2	KO-postL5-3	KO-postL5-4	KO sham	KO TBI	KO preL5	KO postL5	log2-sham vs TBI	log2-TBI vs preL5	log2-TBI vs postL5	log2-preL5 vs postL5	log2-sham vs TBI	log2-TBI vs preL5	log2-TBI vs postL5	log2-preL5 vs postL5
Q9D2R0	Aacs	1.30671e+07	1.12356e+07	8.29432e+06	7.20887e+06	8.32136e+06	1.20819e+07	8.03104e+06	9.92428e+06	8.21287e+06	1.031e+07	1.11946e+07	9.69149e+06	1.0378e+07	1.21513e+07	7.94152e+06	9.56253e+06	1.03935e+07	-0.184721	0.0806694	0.116859	0.0361897	0.0986526	0.186841	0.00539788	0.453339
Q3UHJ0	Aak1	2.69971e+08	2.80773e+08	3.14363e+08	2.70015e+08	2.75727e+08	2.36323e+08	2.43441e+08	2.92786e+08	2.19553e+08	2.1942e+08	2.65647e+08	2.09471e+08	2.46579e+08	2.75372e+08	2.86702e+08	2.48026e+08	2.35279e+08	0.0175113	-0.0629339	-0.0858469	-0.022913	0.512498	0.125475	0.0455891	0.553908
Q8R0P4	Aamdc	2.9897e+06			753230	599834	1.33767e+06	1.81855e+06	1.9552e+06	3.80843e+06	2.33982e+06	1.53843e+06		1.2427e+06	2.9897e+06	676532	2.22996e+06	1.70698e+06	-0.645339	0.518009	0.401941	-0.116068	#DIV/0!	0.0630272	0.0813066	0.449505
Q8BGQ7	Aars1	2.76721e+08	2.18183e+08	2.08357e+08	2.58303e+08	2.60636e+08	2.44427e+08	2.49549e+08	2.21611e+08	2.75845e+08	2.25061e+08	2.59996e+08	2.66837e+08	2.64086e+08	2.47452e+08	2.42432e+08	2.47858e+08	2.53995e+08	-0.0089007	0.00961349	0.0202356	0.0106221	0.897887	0.804316	0.594063	0.692961
Q3THG9	Aarsd1	1.09765e+07	1.12586e+07	1.1828e+07	1.08787e+07	1.36242e+07	1.11034e+07	1.38928e+07	1.10461e+07	1.24969e+07	8.51178e+06	9.95933e+06	8.86988e+06	9.58336e+06	1.11176e+07	1.21103e+07	1.21348e+07	9.23109e+06	0.0371459	0.000877915	-0.117902	-0.11878	0.342392	0.982421	0.0535594	0.0154101
P61922	Abat	4.39915e+08	4.6442e+08	5.84385e+08	6.6892e+08	5.19486e+08	5.26665e+08	6.25979e+08	6.76571e+08	3.75752e+08	3.86844e+08	3.73791e+08	3.1316e+08	3.75651e+08	4.52167e+08	5.9093e+08	5.51242e+08	3.62362e+08	0.116237	-0.0301942	-0.212394	-0.1822	0.0760154	0.638175	0.0222333	0.0611715
P61222	Abce1	4.62597e+07	4.50134e+07	2.70253e+07	2.017e+07	3.17062e+07	2.69451e+07	3.23838e+07	3.60103e+07	3.40107e+07	2.63394e+07	3.47866e+07	3.76311e+07	2.56273e+07	4.56365e+07	2.63005e+07	3.23375e+07	3.10961e+07	-0.239349	0.0897423	0.0727417	-0.0170006	0.0255216	0.208203	0.340215	0.742886
Q6P542	Abcf1	6.89721e+06	6.03712e+06	5.66154e+06	4.84058e+06	5.35381e+06	4.90784e+06	7.02746e+06	6.53271e+06	6.97591e+06	3.51252e+06	4.70805e+06	7.90671e+06	5.61556e+06	6.46717e+06	5.28531e+06	6.36098e+06	5.43571e+06	-0.0876439	0.0804536	0.0121862	-0.0682675	0.16552	0.119346	0.884357	0.423599
Q6PE15	Abhd10	1.11392e+06		605806	1.78152e+06	698391	1.09479e+06	2.3706e+06	1.18681e+06	1.21616e+06	1.72406e+06		687135	1.1163e+06	1.11392e+06	1.02857e+06	1.46709e+06	1.17583e+06	-0.0346199	0.154221	0.0581094	-0.096112	#DIV/0!	0.413167	0.776216	0.526116
Q8K4F5	Abhd11	2.68065e+06	1.92573e+06	5.00297e+06	441605	4.3968e+06	5.4766e+06	2.48797e+06	1.07268e+06	2.37509e+06	2.18552e+06	1.16917e+06	1.74404e+06	1.15977e+06	2.30319e+06	3.28046e+06	2.85308e+06	1.56463e+06	0.153604	-0.0606197	-0.321524	-0.260904	0.569646	0.815835	0.352734	0.263281
Q99LR1	Abhd12	5.12128e+06		5.9862e+06	5.14266e+06	5.39383e+06	5.07294e+06	3.0555e+06	2.50585e+06	6.28014e+06	1.62542e+06	4.82892e+06	4.24345e+06		5.12128e+06	5.50757e+06	4.22861e+06	3.56593e+06	0.0315811	-0.114763	-0.188787	-0.0740243	#DIV/0!	0.244275	0.18152	0.639028
Q8VCR7	Abhd14b	1.9569e+07	1.69343e+07	1.34263e+07	12803187	4.28184e+06	1.11783e+07	8.78461e+06	1.32981e+07	2.36735e+07	2.02473e+07	2.43414e+07	2.13715e+07	1.4213e+07	1.82516e+07	1.01704e+07	1.42337e+07	2.00433e+07	-0.253962	0.145977	0.294629	0.148653	0.0981831	0.399558	0.0545218	0.19568
Q8CBW3	Abi1	1.30664e+08	1.14355e+08	1.02728e+08	1.16804e+08	1.1205e+08	2.09502e+08	1.1689e+08	1.19582e+08	1.21027e+08	1.20113e+08	1.1173e+08	9.63846e+07	1.2679e+08	1.22509e+08	1.10527e+08	1.4175e+08	1.13754e+08	-0.0446996	0.108054	0.012499	-0.0955554	0.352666	0.262044	0.6954	0.308544
P62484	Abi2	6.66074e+07	6.44594e+07	7.85101e+07	6.2001e+07	6.25806e+07	6.57007e+07	5.70878e+07	6.09913e+07	4.57117e+07	6.25147e+07	5.48211e+07	5.43136e+07	4.21777e+07	6.55334e+07	6.76972e+07	5.73729e+07	5.34568e+07	0.0141082	-0.0718644	-0.102568	-0.0307037	0.73023	0.205298	0.103813	0.537412
Q4JIM5	Abl2				210990		453303	1.16303e+06			385933				#DIV/0!	210990	808168	385933	#DIV/0!	0.583241	0.262251	-0.320989	#DIV/0!	#DIV/0!	#DIV/0!	#DIV/0!
Q5SSL4	Abr	1.25679e+08	1.55908e+08	1.9032e+08	1.2455e+08	1.79843e+08	1.54921e+08	1.58653e+08	1.50071e+08	1.61245e+08	1.43537e+08	1.7689e+08	1.50884e+08	1.14964e+08	1.40794e+08	1.64904e+08	1.56222e+08	1.46569e+08	0.0686494	-0.0234893	-0.0511911	-0.0277018	0.412508	0.712708	0.493862	0.507135
Q4KML4	Abracl				17638218			3.82274e+07				3.46227e+07	2.01898e+07		#DIV/0!	17638218	3.82274e+07	2.74062e+07	#DIV/0!	0.33592	0.191395	-0.144525	#DIV/0!	#DIV/0!	#DIV/0!	#DIV/0!
Q3TCJ1	Abraxas2			377103		499264	451050	449067	713837	429769					#DIV/0!	438183	510931	#DIV/0!	#DIV/0!	0.0667063	#DIV/0!	#DIV/0!	#DIV/0!	0.478622	#DIV/0!	#DIV/0!
Q8BWT1	Acaa2	8.10131e+07	7.85822e+07	8.12145e+07	5.0292e+07	4.48198e+07	6.62535e+07	6.37965e+07	8.00524e+07	3.69928e+07	6.00954e+07	5.73942e+07	3.89025e+07	5.52452e+07	7.97976e+07	5.87754e+07	6.17738e+07	5.29093e+07	-0.132794	0.0216085	-0.0456635	-0.067272	0.203523	0.845503	0.669003	0.427676
Q5SWU9	Acaca	2.06636e+06	2.26926e+06	1.44263e+06	4.30641e+06	1.83759e+06	4.19466e+06	907464	2.82203e+06	1.31393e+06	5.40896e+06	3.33989e+06		4.93673e+06	2.16781e+06	2.52888e+06	2.30952e+06	4.56186e+06	0.0669066	-0.0394059	0.256214	0.29562	0.726733	0.859604	0.144831	0.0695168
Q9D7B6	Acad8	2.191e+06		2.59481e+06			2.23896e+06		2.87107e+06						2.191e+06	2.59481e+06	2.55502e+06	#DIV/0!	0.0734626	-0.00671152	#DIV/0!	#DIV/0!	#DIV/0!	#DIV/0!	#DIV/0!	#DIV/0!
Q8JZN5	Acad9	9.24864e+06	1.57287e+07	2.87528e+07	1.98923e+07	1.03571e+07	1.21877e+07	2.44225e+07	2.43923e+07	7.59947e+06	8.73387e+06	532422		7.54181e+06	1.24887e+07	1.96674e+07	1.71505e+07	5.6027e+06	0.19723	-0.0594699	-0.545349	-0.485879	0.333462	0.730088	0.100706	0.0729981
P51174	Acadl	8.2988e+07	7.71327e+07	9.00334e+07	7.02685e+07	6.84324e+07	7.51391e+07	8.81803e+07	8.7963e+07	5.64378e+07	4.87705e+07	6.09588e+07	4.96342e+07	5.1018e+07	8.00604e+07	7.62448e+07	7.69301e+07	5.25954e+07	-0.0212075	0.00388612	-0.161263	-0.165149	0.651089	0.949008	0.0592313	0.040387
P45952	Acadm	5.37896e+06	6.09031e+06	5.63258e+06	6.01822e+06	1.90721e+06	2.3881e+06	1.02897e+07	9.46593e+06	2.71005e+06	2.52314e+06	4.35392e+06	3.28966e+06	5.67721e+06	5.73464e+06	4.51934e+06	6.21344e+06	3.96098e+06	-0.103431	0.138257	-0.0572721	-0.195529	0.455143	0.529181	0.730199	0.375346
Q9DBL1	Acadsb	5.60915e+06	3.72573e+06	4.92393e+06	3.40489e+06	5.72653e+06	1.00266e+07	5.99244e+06	3.15737e+06	2.89376e+06	4.02396e+06	3.55078e+06	6.67154e+06	4.98382e+06	4.66744e+06	4.68512e+06	5.51754e+06	4.80752e+06	0.00164154	0.0710249	0.0112011	-0.0598237	0.989221	0.666996	0.904541	0.712759
P50544	Acadvl	7.13242e+06	6.4541e+06	6.23955e+06	2.84126e+06	4.54645e+06	5.93703e+06	7.70054e+06	6.23628e+06	2.44255e+06	655113	2.81731e+06	3.22065e+06	4.2784e+06	6.79326e+06	4.54242e+06	5.5791e+06	2.74287e+06	-0.174791	0.089277	-0.219082	-0.308359	0.139162	0.516285	0.218604	0.0863958
Q61282	Acan	693597		336038	563953							416969			693597	449995	#DIV/0!	416969	-0.187899	#DIV/0!	-0.033104	#DIV/0!	#DIV/0!	#DIV/0!	#DIV/0!	#DIV/0!
Q6ZQK5	Acap2	9.77363e+06	1.10613e+07	8.48513e+06	5.6989e+06	7.00469e+06	1.1651e+07	1.21431e+07	9.20737e+06	8.53268e+06	8.42463e+06	1.14937e+07	7.61058e+06	5.71628e+06	1.04175e+07	7.0629e+06	1.03835e+07	8.3113e+06	-0.168779	0.167362	0.0706856	-0.0966762	0.0483053	0.0399549	0.429105	0.219453
Q8QZT1	Acat1	2.34212e+08	2.11215e+08	3.46728e+08	2.18668e+08	2.26057e+08	2.14318e+08	1.84307e+08	2.16428e+08	1.22937e+08	1.53642e+08	8.91617e+07	9.56439e+07	1.30881e+08	2.22713e+08	2.63818e+08	1.84497e+08	1.17332e+08	0.0735575	-0.155314	-0.351886	-0.196573	0.429442	0.186363	0.0575272	0.049431
Q8CAY6	Acat2	1.66485e+08	1.45411e+08	1.67408e+08	1.80845e+08	1.59667e+08	1.64918e+08	1.34792e+08	1.63397e+08	1.82461e+08	2.03589e+08	1.38013e+08	1.70785e+08	1.99025e+08	1.55948e+08	1.69307e+08	1.61392e+08	1.77853e+08	0.0356947	-0.0207931	0.0213864	0.0421794	0.404625	0.528543	0.629279	0.402722
Q9D061	Acbd6	2.529e+07	1.52045e+07	3.22849e+07	3.23278e+07	2.43901e+07	2.34385e+07	2.72464e+07	3.70105e+07	2.72479e+07	2.68366e+07	4.55045e+07	2.41155e+07	1.76446e+07	2.02473e+07	2.96676e+07	2.87358e+07	2.85253e+07	0.165916	-0.0138584	-0.0170519	-0.00319342	0.272692	0.821717	0.869637	0.976133
Q91V92	Acly	5.10189e+08	5.11281e+08	4.4094e+08	6.58778e+08	6.53908e+08	5.69156e+08	5.47028e+08	5.39817e+08	6.31058e+08	6.45771e+08	6.48361e+08	5.42905e+08	5.68454e+08	5.10735e+08	5.84542e+08	5.71765e+08	6.01373e+08	0.0586205	-0.00959856	0.0123278	0.0219264	0.412117	0.877953	0.842547	0.418837
P28271	Aco1	1.19788e+08	1.13492e+08	9.06478e+07	1.10251e+08	1.22881e+08	1.01168e+08	1.32969e+08	1.14602e+08	1.08785e+08	1.30931e+08	1.09951e+08	1.5261e+08	1.13787e+08	1.1664e+08	1.07927e+08	1.14381e+08	1.2682e+08	-0.0337197	0.0252254	0.0700594	0.044834	0.457177	0.607272	0.222492	0.339263
Q99KI0	Aco2	2.40784e+09	2.18428e+09	3.16455e+09	2.59848e+09	2.03559e+09	2.34185e+09	2.67047e+09	2.66562e+09	1.34713e+09	1.48605e+09	1.25225e+09	1.19617e+09	1.47432e+09	2.29606e+09	2.59954e+09	2.25627e+09	1.3522e+09	0.0539133	-0.0615055	-0.283856	-0.222351	0.456756	0.483463	0.0554723	0.0592798
O55137	Acot1	2.80406e+07	2.36002e+07	3.22717e+07	3.26055e+07	2.27245e+07	2.51573e+07	2.95151e+07	4.27916e+07	2.91115e+07	3.30199e+07	3.52136e+07	2.87884e+07	2.92857e+07	2.58204e+07	2.92006e+07	3.16439e+07	3.15769e+07	0.0534279	0.0348982	0.0339784	-0.000919797	0.452752	0.647498	0.55629	0.987883
Q32MW3	Acot10	7.01931e+06	1.01261e+07	1.16076e+07	9.05794e+06	6.9064e+06	6.8507e+06	1.05797e+07	1.14376e+07	4.11279e+06	2.93122e+06	5.35147e+06	2.71e+06	2.3964e+06	8.5727e+06	9.19066e+06	8.24519e+06	3.34727e+06	0.0302288	-0.0471461	-0.438656	-0.391509	0.788515	0.682037	0.0310791	0.0564449
Q8VHQ9	Acot11			2.53266e+06	1.50612e+06				1.14261e+06		1.69055e+06				#DIV/0!	2.01939e+06	1.14261e+06	1.69055e+06	#DIV/0!	-0.247321	-0.0771909	0.17013	#DIV/0!	#DIV/0!	#DIV/0!	#DIV/0!
Q9CQR4	Acot13	9.95379e+07	8.68557e+07	1.25556e+08	1.00446e+08	8.76528e+07	9.25587e+07	1.41739e+08	1.19692e+08	4.91251e+07	5.86111e+07	5.19054e+07	3.8769e+07	6.92207e+07	9.31968e+07	1.04552e+08	1.00779e+08	5.46266e+07	0.0499296	-0.0159621	-0.281927	-0.265965	0.442825	0.87593	0.0254297	0.0995536
Q9QYR9	Acot2	1.63673e+07	2.10625e+07	2.29044e+07	2.22964e+07	1.96733e+07	1.91501e+07	2.26872e+07	3.78584e+07	1.93622e+07	2.15566e+07	2.35029e+07	2.21543e+07	2.10752e+07	1.87149e+07	2.16247e+07	2.47645e+07	2.20723e+07	0.0627625	0.0588792	0.00889676	-0.0499825	0.415074	0.535517	0.715735	0.588402
Q9QYR7	Acot3	6.78081e+06	2.53773e+06	5.73914e+06	5158529	3.05124e+06	2.14601e+06	2.84121e+06		4.67256e+06	6.78894e+06	6.10776e+06	1.06851e+06	3.72119e+06	4.65927e+06	4.64964e+06	3.21993e+06	4.4216e+06	-0.000899092	-0.159573	-0.0218397	0.137734	0.997172	0.268026	0.88784	0.462507
Q6Q2Z6	Acot5	4.66177e+06	1.44172e+06	4.54769e+06	3.4919e+06	1.48572e+06	313534	2.84121e+06		3.57501e+06	5.24509e+06	4.88338e+06		1.42908e+06	3.05174e+06	3.1751e+06	2.24325e+06	3.85252e+06	0.0172101	-0.15088	0.0839865	0.234866	0.953887	0.523941	0.679189	0.364693
Q32Q92	Acot6	1.10345e+07	1.14105e+07	1.13828e+07	1.68522e+07	1.24794e+07	8.97353e+06	1.01183e+07	8.31726e+06	1.28783e+07	1.51774e+07	1.28481e+07	1.12555e+07	1.17025e+07	1.12225e+07	1.35715e+07	1.00719e+07	1.27459e+07	0.0825365	-0.129517	-0.0272572	0.10226	0.294353	0.159368	0.690436	0.0929898
Q91V12	Acot7	8.52563e+08	9.26975e+08	8.5977e+08	9.66089e+08	9.38794e+08	9.273e+08	9.54114e+08	9.47317e+08	1.037e+09	9.78381e+08	1.12961e+09	1.07492e+09	9.87528e+08	8.89769e+08	9.21551e+08	9.66432e+08	1.04261e+09	0.0152421	0.0206518	0.0536016	0.0329498	0.573835	0.32393	0.054248	0.138362
Q9R0X4	Acot9	1.0812e+07	1.56511e+07	1.59292e+07	1.43583e+07	7.32439e+06	1.00377e+07	1.8492e+07	2.03362e+07	4.62062e+06	5.01039e+06	7.57189e+06	5.76545e+06	5.18672e+06	1.32315e+07	1.25373e+07	1.33716e+07	5.88361e+06	-0.0234057	0.0279804	-0.32856	-0.356541	0.859597	0.861255	0.122202	0.133557
Q9D358	Acp1	7.26767e+07	7.25907e+07	4.06792e+07	4.33724e+07	9.06399e+07	1.0171e+08	7.16591e+07	1.03702e+08	5.8421e+07	6.36024e+07	7.86187e+07	9.73573e+07	6.19145e+07	7.26337e+07	5.82305e+07	8.38731e+07	7.53732e+07	-0.0959879	0.158473	0.112067	-0.0464059	0.468311	0.266923	0.414966	0.565506
Q8BP40	Acp6		895884	1.08023e+06				1.5393e+06	2.38603e+06	1.43566e+06	1.80577e+06		1.33497e+06		895884	1.08023e+06	1.78699e+06	1.57037e+06	0.0812656	0.218606	0.162484	-0.0561218	#DIV/0!	#DIV/0!	#DIV/0!	0.610776
Q99PU5	Acsbg1	3.70618e+07	3.99655e+07	6.44435e+07	2.94435e+07	2.13379e+07	5.24417e+07	3.9246e+07	2.55564e+07	1.12271e+07	2.00935e+07	1.83805e+07	7.89646e+06	1.95033e+07	3.85136e+07	3.84083e+07	3.21178e+07	1.64684e+07	-0.00118928	-0.0776792	-0.367773	-0.290094	0.994388	0.714492	0.235677	0.175828
Q8VCW8	Acsf2	3.01228e+07	2.38971e+07	3.41093e+07	2.83103e+07	1.72925e+07	2.35322e+07	2.03912e+07	2.52055e+07	2.3918e+07	1.89529e+07	1.86471e+07	2.0641e+07	2.63585e+07	2.701e+07	2.65707e+07	2.32617e+07	2.11499e+07	-0.00712071	-0.0577617	-0.0990955	-0.0413338	0.944752	0.573945	0.389946	0.354815
Q3URE1	Acsf3	287483		571100	362916		565611	891085				352598		559495	287483	467008	728348	456046	0.210712	0.193015	-0.0103157	-0.20333	#DIV/0!	0.328025	0.947255	0.313629
Q91WC3	Acsl6	1.65971e+07	1.22791e+07	2.09681e+07	1.30095e+07	2.25578e+07	1.93347e+07	1.43956e+07	1.15584e+07	3.80401e+06	9.70337e+06	7.02425e+06	9.77643e+06		1.44381e+07	1.88451e+07	1.22732e+07	8.83468e+06	0.115689	-0.186242	-0.329008	-0.142766	0.314813	0.195331	0.0663558	0.373906
Q99NB1	Acss1	1.8557e+07	2.32331e+07	2.02079e+07	1.83222e+07	1.70492e+07	1.84639e+07	2.09639e+07	2.61486e+07	1.23064e+07	1.50263e+07	1.41434e+07	1.13282e+07	1.44673e+07	2.08951e+07	1.85264e+07	1.94707e+07	1.37413e+07	-0.0522521	0.0215894	-0.129764	-0.151353	0.486146	0.771679	0.0139497	0.138218
Q9QXG4	Acss2		1.1562e+07					2.63146e+06	2.12267e+06	1.57914e+06	1.85965e+06	3.69492e+06	3.2704e+06	2.19676e+06	1.1562e+07	#DIV/0!	2.11109e+06	2.75543e+06	#DIV/0!	#DIV/0!	#DIV/0!	0.115683	#DIV/0!	#DIV/0!	#DIV/0!	0.279388
P62737	Acta2	6.41577e+08	8.2279e+08	1.01505e+09	5.21336e+08	4.64482e+08	5.37046e+08	1.16899e+09	1.16378e+09	5.98837e+08	4.56246e+08	6.26556e+08	7.27788e+08	6.39305e+08	7.32183e+08	6.66955e+08	8.67163e+08	6.12474e+08	-0.0405231	0.114004	-0.0370093	-0.151013	0.763571	0.454504	0.790412	0.241537
P60710	Actb	2.70325e+10	2.55337e+10	2.87721e+10	2.66172e+10	2.67699e+10	2.7679e+10	2.404e+10	2.33136e+10	2.24428e+10	2.13914e+10	2.10147e+10	2.01896e+10	2.48712e+10	2.62831e+10	2.73864e+10	2.43689e+10	2.18667e+10	0.0178586	-0.0507002	-0.0977516	-0.0470513	0.372408	0.0786524	0.0073207	0.157261
Q8BFZ3	Actbl2	3.8673e+07	4.50016e+07	4.28675e+07	6.16e+07	4.2512e+07	3.36341e+07	4.42357e+07	4.97359e+07	2.41434e+07	2.31111e+07	3.10687e+07	3.31341e+07	3.76944e+07	4.18373e+07	4.89932e+07	3.79373e+07	3.12521e+07	0.0685721	-0.111069	-0.195257	-0.0841873	0.390321	0.2546	0.0869528	0.351358
P68033	Actc1	3.98982e+09	2.56693e+09	4.95408e+09	4.02041e+09	3.26355e+09	4.0762e+09	2.7303e+09	2.96177e+09	2.88315e+09	2.55221e+09	2.22973e+09	2.36223e+09	3.5649e+09	3.27837e+09	4.07935e+09	3.16285e+09	2.67727e+09	0.0949323	-0.110512	-0.182899	-0.0723874	0.453574	0.197213	0.080734	0.304306
P63260	Actg1	6.91768e+08	6.35705e+08	1.42308e+09	936490029	1.36595e+09	1.20367e+09	1.1866e+09	8.61276e+08	6.87359e+08	5.58614e+08	7.87379e+08	7.62515e+08	9.75589e+08	6.63737e+08	1.24184e+09	9.84728e+08	7.71024e+08	0.27207	-0.100749	-0.206997	-0.106248	0.0596746	0.261274	0.069547	0.217707
P63268	Actg2	6.41577e+08	8.2279e+08	1.01505e+09	5.21336e+08	4.64482e+08	5.37046e+08	1.16899e+09	1.16378e+09	5.98837e+08	4.56246e+08	6.26556e+08	7.27788e+08	6.39305e+08	7.32183e+08	6.66955e+08	8.67163e+08	6.12474e+08	-0.0405231	0.114004	-0.0370093	-0.151013	0.763571	0.454504	0.790412	0.241537
Q99MR0	Actl6b	3.98785e+06	3.46681e+06	3.33183e+06	2203011	5.24256e+06	1.89161e+06	3.69599e+06	3.27627e+06	3.36065e+06	6.08306e+06	5.92599e+06	5.48427e+06	6.81469e+06	3.72733e+06	3.59246e+06	3.05613e+06	6.077e+06	-0.0160052	-0.0702207	0.228297	0.298518	0.895708	0.622061	0.0960401	0.00122515
Q7TPR4	Actn1	1.35927e+08	1.30921e+08	2.06009e+08	1.91533e+08	1.39058e+08	1.28476e+08	1.85802e+08	1.69241e+08	1.53098e+08	1.38517e+08	1.52627e+08	1.3807e+08	1.44951e+08	1.33424e+08	1.78867e+08	1.59154e+08	1.43541e+08	0.127294	-0.0507108	-0.0955528	-0.0448419	0.153149	0.460253	0.222137	0.295168
P57780	Actn4	3.07346e+08	3.53794e+08	3.38273e+08	3.47945e+08	3.34859e+08	3.40993e+08	3.51095e+08	4.08232e+08	3.28382e+08	2.29498e+08	2.93018e+08	2.70008e+08	2.51028e+08	3.3057e+08	3.40359e+08	3.57176e+08	2.60888e+08	0.0126742	0.0209442	-0.115484	-0.136428	0.746234	0.415169	0.00726563	0.00572631
Q9QZB7	Actr10	2.71695e+07	3.21757e+07	2.92648e+07	1.95084e+07	2.21645e+07	2.60237e+07	3.70805e+07	3.59706e+07	2.20693e+07	2.14457e+07	2.97813e+07	2.09157e+07	2.73399e+07	2.96726e+07	2.36459e+07	3.0286e+07	2.48707e+07	-0.0985995	0.107486	0.0219311	-0.085555	0.217932	0.21753	0.753531	0.264705
P61164	Actr1a	2.78512e+08	3.95122e+08	2.74626e+08	4.00589e+08	3.69318e+08	4.46794e+08	4.23081e+08	3.67548e+08	3.07705e+08	2.84968e+08	3.18164e+08	2.97805e+08	3.50525e+08	3.36817e+08	3.48178e+08	3.86282e+08	3.12865e+08	0.0144072	0.0451033	-0.0464436	-0.091547	0.886231	0.476951	0.45664	0.0944137
Q8R5C5	Actr1b	8.75664e+07	1.01342e+08	6.98364e+07	6.94214e+07	7.82524e+07	1.12104e+08	9.74383e+07	9.34264e+07	9.11488e+07	8.61882e+07	6.68307e+07	8.52147e+07	9.80519e+07	9.44542e+07	7.25034e+07	9.85293e+07	8.40714e+07	-0.114863	0.133207	0.0642899	-0.0689173	0.152737	0.00622073	0.175303	0.124581
P61161	Actr2	3.5438e+08	3.36328e+08	4.10572e+08	3.32608e+08	3.33462e+08	3.79372e+08	3.87801e+08	4.75282e+08	3.62638e+08	3.88613e+08	4.507e+08	3.56397e+08	4.17091e+08	3.45354e+08	3.58881e+08	4.01273e+08	4.032e+08	0.0166858	0.0484903	0.0505709	0.00208057	0.662145	0.295886	0.245087	0.954392
Q99JY9	Actr3	4.43701e+08	7.1996e+08	7.6357e+08	5.64121e+08	4.65082e+08	3.98278e+08	6.63697e+08	5.08017e+08	5.15658e+08	4.9693e+08	5.92118e+08	4.8149e+08	7.03412e+08	5.81831e+08	5.97591e+08	5.21413e+08	5.68487e+08	0.0116075	-0.0592225	-0.0216834	0.0375391	0.932812	0.507339	0.791449	0.55221
Q641P0	Actr3b	9.82637e+07	9.05323e+07	8.33162e+07	7.89454e+07	9.9765e+07	1.01079e+08	1.06474e+08	1.06389e+08	9.98003e+07	1.02273e+08	1.00034e+08	8.65953e+07	1.11539e+08	9.4398e+07	8.73422e+07	1.03435e+08	1.0011e+08	-0.0337386	0.0734451	0.0592542	-0.0141909	0.413133	0.117407	0.188458	0.576496
Q99JW2	Acy1	1.45412e+07	1.00367e+07	1.17147e+07	1.71579e+07	1.32093e+07	1.56858e+07	1.44537e+07	1.85542e+07	1.78481e+07	3.05118e+07	1.53954e+07	1.72609e+07	1.41758e+07	1.2289e+07	1.40273e+07	1.66355e+07	1.9336e+07	0.0574583	0.0740608	0.139392	0.0653313	0.594232	0.250852	0.266266	0.532926
P56376	Acyp1	1.0867e+08	8.67294e+07	7.30481e+07	86415302	1.00414e+08	1.01204e+08	1.00781e+08	1.02474e+08	8.34614e+07	8.48932e+07	8.25692e+07	1.08515e+08	9.85036e+07	9.76997e+07	8.66259e+07	9.69799e+07	9.36202e+07	-0.0522456	0.0490341	0.033722	-0.0153122	0.497589	0.331358	0.52069	0.674319
P56375	Acyp2	3.41939e+06	8.34219e+06	3.08033e+06	5.70126e+06	3.27399e+06	4.70004e+06	8.43075e+06	1.40222e+07	1.00145e+07		9.24202e+06	1.18064e+07	5.00795e+06	5.88079e+06	4.01853e+06	9.29189e+06	8.68547e+06	-0.165369	0.364037	0.334726	-0.0293108	0.584698	0.0660245	0.128748	0.835632
Q9QYC0	Add1	1.94311e+08	2.47407e+08	2.43358e+08	2.14161e+08	1.58093e+08	2.07796e+08	2.32353e+08	2.15531e+08	1.63619e+08	1.49139e+08	1.2488e+08	1.05016e+08	1.70479e+08	2.20859e+08	2.05204e+08	2.04825e+08	1.37379e+08	-0.0319294	-0.000802654	-0.174266	-0.173463	0.701348	0.990315	0.0923946	0.0164539
Q9QYB8	Add2	1.59726e+08	1.96277e+08	1.74233e+08	1.7948e+08	1.6787e+08	1.32877e+08	1.68918e+08	2.06125e+08	1.15559e+08	1.23409e+08	1.34551e+08	1.39194e+08	1.46016e+08	1.78001e+08	1.73861e+08	1.5587e+08	1.35793e+08	-0.0102216	-0.0474396	-0.107325	-0.0598858	0.858602	0.439273	0.00134004	0.396193
Q9QYB5	Add3	2.78415e+07	2.81172e+07	1.94637e+07	2.52119e+07	1.85194e+07	2.62627e+07	3.03682e+07	1.59441e+07	1.76159e+07	1.1496e+07	2.26328e+07	1.11897e+07	2.3496e+07	2.79793e+07	2.1065e+07	2.25477e+07	1.72036e+07	-0.123276	0.0295415	-0.0879417	-0.117483	0.0799515	0.729348	0.379449	0.311525
P28474	Adh5	1.84733e+08	1.65197e+08	1.69096e+08	1.9515e+08	1.66709e+08	1.5104e+08	1.60085e+08	1.88032e+08	1.88899e+08	2.14171e+08	2.20461e+08	2.22818e+08	2.12001e+08	1.74965e+08	1.76985e+08	1.72014e+08	2.17363e+08	0.00498506	-0.0123727	0.0892495	0.101622	0.890991	0.724008	0.0388762	0.0151402
Q64437	Adh7	1.43802e+07	2.48026e+07	1.73334e+07	9.76605e+06	1.36446e+07	1.25035e+07	2.80284e+07	3.18123e+07	1.73519e+07	1.81302e+07	2.6178e+07	2.60707e+07	2.08721e+07	1.95914e+07	1.35814e+07	2.2424e+07	2.28128e+07	-0.159122	0.217769	0.225234	0.00746471	0.440307	0.148364	0.0293832	0.940788
P55264	Adk	8.83035e+07	8.33234e+07	8.05913e+07	6.48593e+07	7.04229e+07	7.59399e+07	1.00281e+08	1.11303e+08	1.04202e+08	1.08655e+08	8.7365e+07	1.05784e+08	8.65048e+07	8.58134e+07	7.19578e+07	9.79315e+07	9.70771e+07	-0.0764772	0.133844	0.130039	-0.00380557	0.0814444	0.0368212	0.0201519	0.93269
Q9Z103	Adnp	444535		1.42403e+06		944029	860309	1.22251e+06	1.69817e+06	1.06887e+06	1.06682e+06	1.66684e+06			444535	1.18403e+06	1.21246e+06	1.36683e+06	0.425457	0.010306	0.0623517	0.0520457	#DIV/0!	0.932225	0.683102	0.706609
Q6PDY2	Ado	5.14166e+06	2.76931e+06	5.58267e+06	6869334	9.46131e+06	7.32336e+06	4.28111e+06	1.05129e+07	6.04243e+06	6.5347e+06	6.02065e+06	5.85575e+06	7.29804e+06	3.95548e+06	7.30444e+06	7.03995e+06	6.42728e+06	0.266387	-0.0160175	-0.0555595	-0.039542	0.148792	0.88519	0.526938	0.678599
P54923	Adprh	1.51711e+07	1.84791e+07	2.45079e+07	19430201	2.21102e+07	2.23768e+07	1.64231e+07	2.42866e+07	2.1185e+07	3.08319e+07	3.6614e+07	2.19057e+07	1.68265e+07	1.68251e+07	2.20161e+07	2.10679e+07	2.65445e+07	0.116782	-0.019119	0.0812347	0.100354	0.120482	0.687956	0.392187	0.314555
Q8CG72	Adprs	8.28473e+06	9.01531e+06	1.03507e+07	6.66132e+06	7.90808e+06	9.16371e+06	7.83353e+06	9.74027e+06	7.78877e+06	9.08086e+06	7.77575e+06	1.02713e+07	8.22611e+06	8.65002e+06	8.30671e+06	8.63157e+06	8.8385e+06	-0.0175882	0.0166608	0.0269498	0.010289	0.787891	0.803384	0.690893	0.787765
Q3UYH7	Adrbk2	567653	1.29239e+06	800299	675342	827441	983492	1.04329e+06	1.21606e+06	870028	424267	726962	1.27363e+06	981867	930022	767694	1.02822e+06	851680	-0.0833053	0.126897	0.0450886	-0.0818087	0.731929	0.0308496	0.680479	0.417084
Q9JKV1	Adrm1	7.36469e+06	1.32562e+07	1.33308e+07	10540498	8.08544e+06	5.31966e+06	1.08219e+07	6.9298e+06	7.53906e+06	6.08194e+06	8.7864e+06	8.66982e+06	1.02107e+07	1.03105e+07	1.06523e+07	7.65261e+06	8.43721e+06	0.014163	-0.143632	-0.101243	0.0423892	0.929598	0.189145	0.28649	0.607113
P54822	Adsl	4.28063e+07	3.96158e+07	4.37211e+07	65037100	5.61975e+07	4.59698e+07	4.63991e+07	3.46814e+07	5.32731e+07	4.82105e+07	4.44844e+07	5.16609e+07	5.37712e+07	4.1211e+07	5.49852e+07	4.50809e+07	4.95317e+07	0.125232	-0.0862539	-0.0453626	0.0408912	0.149148	0.25486	0.476288	0.357865
P28650	Adss1	3.64922e+07	7.47611e+07	1.95951e+07	3.97091e+07	2.90958e+07	5.30307e+07	4.34557e+07	5.59897e+07	5.3945e+07	2.69284e+07	8.439e+07	4.00721e+07	7.32785e+07	5.56266e+07	2.94667e+07	5.16053e+07	5.61672e+07	-0.275952	0.243363	0.280152	0.036789	0.388752	0.0430396	0.144342	0.761678
P46664	Adss2	9.77481e+07	9.37607e+07	1.00493e+08	117462485	9.66005e+07	8.75596e+07	1.06241e+08	1.07127e+08	1.20579e+08	1.2688e+08	9.98325e+07	1.17721e+08	1.03489e+08	9.57544e+07	1.04852e+08	1.05377e+08	1.11981e+08	0.0394181	0.00216719	0.0285657	0.0263985	0.290074	0.957388	0.464807	0.50228
Q8BXK8	Agap1	1.04249e+06	701218	2.70018e+06	671072	666217	921047	976006	1.83834e+06	1.01731e+06	1.19489e+06	1.38475e+06	618882	669604	871853	1.34582e+06	1.18818e+06	967031	0.188544	-0.0541068	-0.143547	-0.0894404	0.560593	0.841954	0.637529	0.474087
Q3UHD9	Agap2	6.02115e+06	9.22922e+06	6.86991e+06	7.10907e+06	8.56969e+06	7.73988e+06	8.95779e+06	8.04962e+06	9.06655e+06	4.46807e+06	4.21213e+06	3.94289e+06	5.7417e+06	7.62519e+06	7.51622e+06	8.45346e+06	4.5912e+06	-0.00625099	0.0510348	-0.214074	-0.265109	0.957475	0.218203	0.0114423	0.000348154
Q8VHH5	Agap3	1.13664e+07	2.23187e+07	3.25774e+07	1.56428e+07	1.56474e+07	1.53765e+07	1.89176e+07	2.03484e+07	2.45567e+07	1.93423e+07	2.0195e+07	2.03031e+07	2.13621e+07	1.68426e+07	2.12892e+07	1.97998e+07	2.03006e+07	0.101751	-0.0314985	-0.0206501	0.0108484	0.615043	0.821906	0.877259	0.811967
Q8K2K6	Agfg1	1.4041e+07	4.46239e+07	1.68408e+07	7.38061e+06	1.63876e+07	1.06295e+07	2.14327e+07	3.28666e+07	1.18259e+07	9.68564e+06	2.12278e+07	1.91367e+07	9.67671e+06	2.93324e+07	1.35363e+07	1.91887e+07	1.49317e+07	-0.335847	0.151544	0.0426094	-0.108935	0.485635	0.393358	0.761535	0.510501
Q80WC7	Agfg2								2.40696e+06			748196			#DIV/0!	#DIV/0!	2.40696e+06	748196	#DIV/0!	#DIV/0!	#DIV/0!	-0.507454	#DIV/0!	#DIV/0!	#DIV/0!	#DIV/0!
Q8CJG0	Ago2	4.64614e+06	3.19519e+06	4.90171e+06	5.49247e+06	6.62999e+06	2.17891e+06	8.03671e+06	2.0504e+06	6.45258e+06	5.54993e+06	6.7925e+06	9.32728e+06	7.47019e+06	3.92067e+06	5.67473e+06	4.67965e+06	7.28497e+06	0.160585	-0.0837316	0.108483	0.192215	0.187327	0.570483	0.149289	0.194029
O35083	Agpat1	865979			1.01447e+06				480231						865979	1.01447e+06	480231	#DIV/0!	0.0687319	-0.324789	#DIV/0!	#DIV/0!	#DIV/0!	#DIV/0!	#DIV/0!	#DIV/0!
P50247	Ahcy	1.52095e+08	1.53553e+08	1.22444e+08	1.47194e+08	1.35654e+08	1.3722e+08	1.48935e+08	1.56999e+08	1.7759e+08	1.70427e+08	1.49468e+08	1.58304e+08	1.69052e+08	1.52824e+08	1.35097e+08	1.55186e+08	1.61812e+08	-0.0535453	0.0602058	0.0783658	0.01816	0.129965	0.130369	0.0399237	0.53106
Q80SW1	Ahcyl1	2.10123e+08	2.72958e+08	2.16341e+08	1.96239e+08	1.54064e+08	1.76885e+08	1.98476e+08	1.96164e+08	1.80631e+08	1.75945e+08	2.05051e+08	1.88977e+08	1.71862e+08	2.4154e+08	1.88881e+08	1.88039e+08	1.85459e+08	-0.106801	-0.00194053	-0.00794179	-0.00600126	0.304839	0.968359	0.875119	0.790407
Q68FL4	Ahcyl2	1.48679e+06	1.06067e+07	4.48054e+06	2.83949e+06	2.16387e+06	2.96917e+06	3.37816e+06	1.18576e+06	4.41757e+06	1.97353e+06	1.70386e+06	2.72326e+06	2.4943e+06	6.04673e+06	3.1613e+06	2.98767e+06	2.22374e+06	-0.281655	-0.0245339	-0.152783	-0.128249	0.640327	0.864299	0.304531	0.348615
Q8BK64	Ahsa1	9.28619e+07	1.15101e+08	1.1749e+08	9.45101e+07	9.58555e+07	9.29569e+07	1.36032e+08	1.20779e+08	1.07579e+08	1.28218e+08	1.14328e+08	1.36051e+08	1.0586e+08	1.03982e+08	1.02619e+08	1.14337e+08	1.21114e+08	-0.00573043	0.0469591	0.0719689	0.0250097	0.928569	0.367513	0.130967	0.576618
P29699	Ahsg	5.21206e+06	1.52122e+07	1.15966e+06		671154	2.88912e+06	1.89645e+06	1.31946e+06	5.38615e+06		1.40628e+06	627762		1.02122e+07	915408	2.87279e+06	1.01702e+06	-1.0475	0.49669	0.0457146	-0.450975	0.313557	0.115425	0.848878	0.134116
Q8C4Q6	Aida	2.50576e+06	2.23029e+06	6.43388e+06	3.4238e+06	2.74739e+06	2.33631e+06		7.06828e+06	2.58254e+06	2.01548e+06	3.86349e+06	5.52695e+06	4.28427e+06	2.36803e+06	4.20169e+06	3.99571e+06	3.92255e+06	0.249037	-0.0218298	-0.0298555	-0.00802569	0.2459	0.919756	0.846993	0.968487
P31230	Aimp1	5.36418e+07	5.10967e+07	3.04983e+07	4.97057e+07	4.36532e+07	3.82549e+07	4.10186e+07	4.41532e+07	6.43875e+07	6.06938e+07	5.57142e+07	6.75517e+07	6.25622e+07	5.23693e+07	4.12858e+07	4.69536e+07	6.16305e+07	-0.103276	0.0558683	0.173995	0.118127	0.185262	0.521321	0.052039	0.084345
Q8R010	Aimp2	1.77149e+07	6.70893e+06	4.88744e+06	6.9605e+06	1.24295e+06	6.74495e+06	8.00349e+06	2.70852e+07	1.09388e+07	6.23604e+06	1.06403e+07	3.31543e+07	1.55018e+07	1.22119e+07	4.36363e+06	1.31931e+07	1.63831e+07	-0.446937	0.480499	0.574549	0.0940494	0.375151	0.157718	0.132457	0.688182
O08915	Aip	9.54623e+06	7.33595e+06	1.36892e+07	1.10086e+07	1.44162e+07	9.49175e+06	1.7392e+07	1.15003e+07	2.19206e+07	5.66056e+06	1.35362e+07	7.81136e+06	7.98801e+06	8.44109e+06	1.3038e+07	1.50762e+07	8.74903e+06	0.188812	0.0630796	-0.173251	-0.236331	0.0692271	0.538329	0.085488	0.114094
Q9R0Y5	Ak1	6.90837e+08	6.10565e+08	6.9378e+08	5.64028e+08	5.91821e+08	6.06995e+08	6.75389e+08	6.58883e+08	6.79657e+08	7.58484e+08	7.25906e+08	6.89024e+08	6.68705e+08	6.50701e+08	6.16543e+08	6.55231e+08	7.1053e+08	-0.0234181	0.026431	0.0616189	0.0351879	0.592104	0.439056	0.122795	0.0786307
Q9WTP6	Ak2		1.69221e+06	2.30815e+06	2.71649e+06	2.1361e+06					1.05723e+06	1.51829e+06	2.27335e+06	2.29548e+06	1.69221e+06	2.38691e+06	#DIV/0!	1.78609e+06	0.149381	#DIV/0!	-0.125933	#DIV/0!	#DIV/0!	#DIV/0!	0.150971	#DIV/0!
Q9WTP7	Ak3	3.01693e+07	2.70169e+07	3.17033e+07	2.56914e+07	2.09889e+07	3.23035e+07	3.89776e+07	3.65394e+07	2.2285e+07	1.64603e+07	1.59319e+07	1.692e+07	2.05458e+07	2.85931e+07	2.61278e+07	3.25264e+07	1.74645e+07	-0.0391585	0.0951323	-0.174947	-0.27008	0.533013	0.241217	0.0950762	0.02218
Q9WUR9	Ak4	3.73693e+07	4.39315e+07	5.91872e+07	3.93227e+07	3.74818e+07	3.4184e+07	4.77766e+07	5.12117e+07	2.54707e+07	2.11746e+07	3.37663e+07	2.27373e+07	3.0737e+07	4.06504e+07	4.53306e+07	3.96607e+07	2.71038e+07	0.0473264	-0.0580304	-0.223361	-0.16533	0.589546	0.566866	0.102644	0.127803
Q920P5	Ak5	2.44398e+07	1.99377e+07	3.91844e+07	3.24246e+07	2.46218e+07	3.30822e+07	3.85708e+07	3.44089e+07	3.35238e+07	2.97521e+07	4.9345e+07	2.86119e+07	2.78866e+07	2.21887e+07	3.2077e+07	3.48964e+07	3.38989e+07	0.160061	0.0365877	0.0239924	-0.0125953	0.134973	0.577617	0.795368	0.86188
O88845	Akap10	350826	881088	3.75254e+06	377111	3.78784e+06	2.56611e+06	656810	2.82451e+06	2.15379e+06		2.84047e+06	2.74417e+06	2.17421e+06	615957	2.63916e+06	2.05031e+06	2.58628e+06	0.631916	-0.109648	-0.00879059	0.100857	0.211529	0.667821	0.967266	0.366867
Q9WTQ5	Akap12	3.9209e+06	2.91673e+06	4.21608e+06	5009473	4.83201e+06	3.41755e+06	7.28664e+06	3.44771e+06	1.30399e+06	3.19111e+06	3.2501e+06	4.19081e+06	3.96502e+06	3.41881e+06	4.68585e+06	3.86397e+06	3.64926e+06	0.136913	-0.0837545	-0.108584	-0.0248291	0.194242	0.56052	0.0318732	0.875895
D3YVF0	Akap5	5.16188e+07	5.75269e+07	5.97629e+07	5.70089e+07	5.19169e+07	5.41271e+07	9.68755e+07	6.76557e+07	4.27156e+07	3.76396e+07	7.82258e+07	3.80483e+07	5.51412e+07	5.45728e+07	5.62295e+07	6.53435e+07	5.22637e+07	0.0129879	0.0652378	-0.0317641	-0.0970019	0.698141	0.496022	0.71133	0.420862
Q9JII6	Akr1a1	3.37054e+08	2.95324e+08	3.06147e+08	3.10371e+08	3.25964e+08	3.31182e+08	3.06e+08	3.63708e+08	3.63008e+08	3.67425e+08	2.61432e+08	3.64629e+08	3.06861e+08	3.16189e+08	3.14161e+08	3.40975e+08	3.25087e+08	-0.00279518	0.0355701	0.0148475	-0.0207226	0.93897	0.151276	0.701062	0.608518
P45376	Akr1b1	2.86459e+08	2.20589e+08	2.29661e+08	2.13795e+08	2.34003e+08	2.81797e+08	2.14522e+08	2.53254e+08	2.36111e+08	2.88836e+08	2.18895e+08	3.12135e+08	2.4888e+08	2.53524e+08	2.2582e+08	2.46421e+08	2.67186e+08	-0.0502572	0.0379151	0.0730518	0.0351367	0.552675	0.253723	0.138145	0.444162
P21300	Akr1b7		2.27558e+06		5184131		2.60833e+06	1.88073e+06	1.56021e+06		1.01216e+06	2.01064e+06	1.80357e+06	2.92306e+06	2.27558e+06	5184131	2.01643e+06	1.93736e+06	0.357584	-0.410094	-0.427466	-0.0173728	#DIV/0!	#DIV/0!	#DIV/0!	0.880634
P45377	Akr1b8	2.43493e+07	2.58937e+07	3.2402e+07	1.87385e+07	2.46669e+07	2.29863e+07	2.56061e+07	2.93844e+07	2.26823e+07	2.58531e+07	2.11564e+07	2.43592e+07	2.02367e+07	2.51215e+07	2.52692e+07	2.51648e+07	2.29013e+07	0.00254534	-0.00179788	-0.04273	-0.0409321	0.973896	0.982148	0.617988	0.310496
Q9DCT1	Akr1e2	2.00126e+07	2.9414e+07	1.70348e+07	1.78463e+07	1.68928e+07	1.73507e+07	2.24305e+07	1.98178e+07	2.80552e+07	2.63152e+07	2.29424e+07	2.52979e+07	2.51436e+07	2.47133e+07	1.7258e+07	2.19136e+07	2.49248e+07	-0.155941	0.103723	0.159641	0.0559183	0.357288	0.134777	0.000600003	0.285852
Q8CG76	Akr7a2	3.4744e+07	2.99689e+07	4.10958e+07	3.58709e+07	3.40408e+07	3.51487e+07	3.88206e+07	3.08916e+07	4.32435e+07	4.85819e+07	3.51911e+07	3.80887e+07	3.03468e+07	3.23565e+07	3.70025e+07	3.70261e+07	3.80521e+07	0.0582696	0.000277263	0.012148	0.0118707	0.260899	0.994684	0.821898	0.834251
P31750	Akt1	6.65219e+06	1.28154e+06	3.42986e+06	4.11259e+06	5.1977e+06	4.1017e+06	7.00178e+06	3.32326e+06	7.02855e+06	2.33689e+06	4.33797e+06	3.72905e+06	2.07442e+06	3.96686e+06	4.24672e+06	5.36382e+06	3.11958e+06	0.0296064	0.101421	-0.133957	-0.235378	0.934177	0.360324	0.194147	0.102243
Q9D1F4	Akt1s1	1.69741e+06	1.63006e+06	1.4319e+06	8.33731e+06	1.4777e+06	2.0752e+06	1.56129e+06	2.75682e+06	1.42177e+06	1.2584e+07	2.50838e+06	2.60943e+06	1.919e+06	1.66374e+06	3.74897e+06	1.95377e+06	4.9052e+06	0.352828	-0.283038	0.116745	0.399783	0.459343	0.51667	0.750586	0.333915
Q60823	Akt2	2.86075e+06	6.16465e+06	1.64909e+06	857896	4.09272e+06	2.23338e+06	5.82981e+06	6.11211e+06	6.01745e+06	3.24441e+06	6.47608e+06	5.30612e+06	2.83144e+06	4.5127e+06	2.1999e+06	5.04819e+06	4.46451e+06	-0.312033	0.360732	0.307371	-0.0533616	0.368221	0.0924328	0.148293	0.6634
Q9WUA6	Akt3	2.46256e+07	2.53929e+07	2.70008e+07	2.62881e+07	2.41385e+07	2.03374e+07	1.93747e+07	2.06925e+07	2.92971e+07	2.59886e+07	3.4367e+07	2.92127e+07	2.49396e+07	2.50092e+07	2.58092e+07	2.24254e+07	2.8627e+07	0.0136732	-0.0610332	0.0450015	0.106035	0.465242	0.245217	0.286682	0.0953934
Q64362	Aktip							1.92529e+06	1.31319e+06		602107				#DIV/0!	#DIV/0!	1.61924e+06	602107	#DIV/0!	#DIV/0!	#DIV/0!	-0.429637	#DIV/0!	#DIV/0!	#DIV/0!	#DIV/0!
P10518	Alad	4.88092e+07	5.54166e+07	2.43633e+07	4.111e+07	5.23402e+07	5.44774e+07	3.6789e+07	4.68014e+07	5.22415e+07	4.94875e+07	4.81611e+07	6.54076e+07	3.85002e+07	5.21129e+07	3.92712e+07	4.75773e+07	5.03891e+07	-0.122871	0.0833261	0.108262	0.0249363	0.253654	0.426848	0.325952	0.69622
P07724	Alb	5.06896e+08	2.3246e+09	3.02087e+08	2.06305e+08	2.3533e+08	3.52259e+08	3.8774e+08	3.75192e+08	4.51148e+08	3.33841e+08	2.57869e+08	2.44538e+08	2.90154e+08	1.41575e+09	2.47907e+08	3.91585e+08	2.816e+08	-0.756697	0.198536	0.055344	-0.143192	0.420854	0.0152041	0.387882	0.00916365
Q9Z110	Aldh18a1			2.25037e+06	1.0882e+06			3.56049e+06					2.01951e+06		#DIV/0!	1.66929e+06	3.56049e+06	2.01951e+06	#DIV/0!	0.328979	0.0827151	-0.246264	#DIV/0!	#DIV/0!	#DIV/0!	#DIV/0!
P24549	Aldh1a1	8.52673e+07	3.32882e+07	2.15309e+07	2.58208e+08	2.3571e+08	8.98019e+07	2.3827e+08	1.90748e+08	2.70297e+08	3.14004e+08	2.03037e+08	2.04225e+08	2.54738e+08	5.92777e+07	1.71816e+08	1.97279e+08	2.44001e+08	0.462172	0.0600171	0.152328	0.0923106	0.272565	0.783761	0.444845	0.367027
Q9JHW9	Aldh1a3	1.00086e+07	1.06623e+07	1.0559e+07	1.12308e+07	1.03707e+07	7.19396e+06	2.12738e+07	2.24602e+07	1.1978e+07	1.53701e+07	1.62082e+07	1.13162e+07	1.39227e+07	1.03354e+07	1.07202e+07	1.57265e+07	1.42043e+07	0.0158727	0.16643	0.122218	-0.0442122	0.446111	0.267562	0.0438345	0.7146
Q9CZS1	Aldh1b1	1.07294e+07	9.1643e+06	1.22896e+07	1.30507e+07	9.84972e+06	9.40759e+06	1.12857e+07	1.14621e+07	7.15521e+06	1.35541e+06	1.13569e+07		2.21006e+06	9.94683e+06	1.173e+07	9.82765e+06	4.97412e+06	0.0716137	-0.0768488	-0.372583	-0.295734	0.24837	0.231877	0.160868	0.264974
Q8R0Y6	Aldh1l1	3.72029e+08	3.65061e+08	3.4819e+08	3.47264e+08	3.75552e+08	3.21249e+08	3.27364e+08	3.72674e+08	3.62455e+08	3.76407e+08	3.36464e+08	3.66111e+08	3.17809e+08	3.68545e+08	3.57002e+08	3.45935e+08	3.49198e+08	-0.0138195	-0.0136759	-0.00959927	0.00407658	0.343074	0.51388	0.653707	0.865983
Q8K009	Aldh1l2	6.53742e+07	6.26107e+07	5.87924e+07	5.87076e+07	7.08902e+07	6.37295e+07	5.73172e+07	6.61841e+07	5.83056e+07	5.76569e+07	5.67122e+07	6.29621e+07	5.23809e+07	6.39925e+07	6.27967e+07	6.13841e+07	5.7428e+07	-0.00819169	-0.00988123	-0.0388132	-0.0289319	0.801843	0.777019	0.32338	0.241498
P47738	Aldh2	1.86173e+08	1.81024e+08	2.26818e+08	2.02906e+08	1.66023e+08	1.66838e+08	2.18162e+08	2.3754e+08	1.21942e+08	1.38409e+08	1.28488e+08	1.10647e+08	1.48702e+08	1.83598e+08	1.98582e+08	1.8612e+08	1.31561e+08	0.034072	-0.028147	-0.178812	-0.150665	0.486892	0.709246	0.0445626	0.124775
Q8CHT0	Aldh4a1	4.72742e+06	1.19714e+07	1.122e+07	5.59141e+06	1.1126e+07	7.17777e+06	6.60628e+06	1.02978e+07	8.08784e+06	6.01158e+06	4.23253e+06	8.10174e+06	5.0584e+06	8.34943e+06	9.31248e+06	8.04242e+06	5.85106e+06	0.0474083	-0.0636783	-0.20183	-0.138152	0.840596	0.579325	0.194339	0.108617
Q8BWF0	Aldh5a1	1.41736e+08	1.58284e+08	2.57915e+08	2.08301e+08	1.18168e+08	2.05518e+08	1.91065e+08	2.12772e+08	9.00249e+07	1.06442e+08	8.23345e+07	7.83275e+07	1.00467e+08	1.5001e+08	1.94795e+08	1.74845e+08	9.18928e+07	0.113456	-0.0469243	-0.326296	-0.279372	0.388339	0.710758	0.124586	0.0590043
Q9EQ20	Aldh6a1	1.14861e+08	1.66987e+08	1.43692e+08	1.36093e+08	1.19754e+08	1.20271e+08	1.36055e+08	1.51295e+08	1.11382e+08	1.21032e+08	1.15213e+08	8.8993e+07	1.20188e+08	1.40924e+08	1.3318e+08	1.29751e+08	1.11356e+08	-0.0245476	-0.0113276	-0.0777221	-0.0663945	0.81728	0.773599	0.0897562	0.16536
Q9DBF1	Aldh7a1	1.6101e+08	2.15732e+08	2.2167e+08	2.13445e+08	1.66437e+08	1.52279e+08	1.86885e+08	1.74327e+08	2.11672e+08	2.12036e+08	1.57238e+08	1.4749e+08	2.0403e+08	1.88371e+08	2.00517e+08	1.81291e+08	1.80199e+08	0.0271385	-0.0437764	-0.0464001	-0.00262374	0.746552	0.416936	0.432643	0.959287
Q9JLJ2	Aldh9a1	8.07219e+07	1.07777e+08	7.65182e+07	5.45151e+07	9.61596e+07	7.96704e+07	8.17277e+07	9.13607e+07	1.00441e+08	6.90035e+07	8.88244e+07	9.94425e+07	9.26859e+07	9.42496e+07	7.57309e+07	8.82999e+07	8.74891e+07	-0.0950064	0.0666869	0.0626804	-0.0040065	0.396747	0.411924	0.450456	0.923837
P05064	Aldoa	9.38556e+09	9.60533e+09	8.48784e+09	1.00775e+10	9.58737e+09	8.52637e+09	9.09447e+09	9.02681e+09	1.1086e+10	1.0239e+10	9.47031e+09	1.00018e+10	1.0593e+10	9.49544e+09	9.38424e+09	9.43342e+09	1.0076e+10	-0.00511599	0.00226996	0.0308901	0.0286201	0.837379	0.949257	0.279624	0.353075
P05063	Aldoc	4.27565e+09	4.09163e+09	4.67204e+09	4.46604e+09	4.31239e+09	4.02099e+09	4.21439e+09	3.66621e+09	4.2945e+09	4.31215e+09	3.66847e+09	4.615e+09	4.38202e+09	4.18364e+09	4.48349e+09	4.04902e+09	4.24441e+09	0.0300625	-0.0442661	-0.023799	0.020467	0.124327	0.0555079	0.348856	0.46131
Q9DBE8	Alg2	2.31672e+07	1.90903e+07	1.77838e+07	1.99062e+07	1.93908e+07	2.17783e+07	1.67926e+07	2.67148e+07	1.54776e+07	1.27256e+07	1.89642e+07	1.23e+07	2.44267e+07	2.11287e+07	1.9027e+07	2.01908e+07	1.71041e+07	-0.0455039	0.0257851	-0.0462679	-0.072053	0.482258	0.686313	0.556846	0.454035
O08583	Alyref	4.21276e+06	5.44316e+06	7.98532e+06	8.02777e+06	4.14522e+06	4.60628e+06	7.04719e+06	1.01101e+07	5.0686e+06	5.61234e+06	6.35506e+06	1.04265e+07	5.17693e+06	4.82796e+06	6.71944e+06	6.70803e+06	6.89272e+06	0.143569	-0.000737785	0.0110574	0.0117952	0.284817	0.99519	0.925742	0.918739
Q9JJW6	Alyref2	4.21276e+06	5.44316e+06	7.98532e+06	8.02777e+06	4.14522e+06	4.60628e+06	7.04719e+06	1.01101e+07	5.0686e+06	5.61234e+06	6.35506e+06	1.04265e+07	5.17693e+06	4.82796e+06	6.71944e+06	6.70803e+06	6.89272e+06	0.143569	-0.000737785	0.0110574	0.0117952	0.284817	0.99519	0.925742	0.918739
Q8JZV7	Amdhd2	4.91269e+06	5.57041e+06	1.08474e+07	1.12192e+07	1.02625e+07	9.32799e+06	2.086e+07	2.51485e+07	4.45429e+06	3.64228e+06	4.89582e+06	3.26371e+06	1.24489e+07	5.24155e+06	1.07764e+07	1.49477e+07	6.06267e+06	0.313012	0.142102	-0.249808	-0.39191	0.00316386	0.452157	0.115878	0.166143
Q8CCJ4	Amer2	1.65551e+07	2.17881e+07	2.02002e+07	1.468e+07	1.74093e+07	1.68285e+07	2.40877e+07	2.85687e+07	1.43133e+07	1.71054e+07	2.46519e+07	2.05388e+07	1.7032e+07	1.91716e+07	1.74298e+07	2.09496e+07	1.98321e+07	-0.0413658	0.0798822	0.0560751	-0.023807	0.633762	0.386066	0.364213	0.777997
Q9DBT5	Ampd2	2.61647e+06	9.08063e+06	9.66939e+06	1.07878e+07	1.49178e+07	9.79764e+06	1.0756e+07	1.67988e+07	9.16411e+06	1.11466e+07	1.40512e+07	1.14213e+07	1.51569e+07	5.84855e+06	1.17917e+07	1.16291e+07	1.2944e+07	0.304527	-0.00602795	0.0404931	0.046521	0.279775	0.948044	0.576939	0.543935
O08739	Ampd3	2.51853e+06		3.10302e+06	1.57172e+06		1.672e+06	1.60211e+06	3.82822e+06	4.56074e+06	2.65724e+06	4.96717e+06	1.84061e+06	4.58759e+06	2.51853e+06	2.33737e+06	2.91577e+06	3.51315e+06	-0.0324207	0.0960256	0.17697	0.0809442	#DIV/0!	0.628209	0.354765	0.595147
Q7TQF7	Amph	6.71517e+08	6.82135e+08	6.83244e+08	6.49268e+08	7.25246e+08	6.83275e+08	8.00875e+08	8.21267e+08	5.36374e+08	5.47282e+08	6.22082e+08	5.1677e+08	5.79823e+08	6.76826e+08	6.85919e+08	7.10448e+08	5.66489e+08	0.00579614	0.0152593	-0.0830813	-0.0983406	0.722887	0.742177	0.0134869	0.11189
Q8BZQ7	Anapc2												1.53376e+06		#DIV/0!	#DIV/0!	#DIV/0!	1.53376e+06	#DIV/0!	#DIV/0!	#DIV/0!	#DIV/0!	#DIV/0!	#DIV/0!	#DIV/0!	#DIV/0!
Q8C8R3	Ank2	4.24331e+08	5.98347e+08	4.87773e+08	5.19601e+08	4.38003e+08	4.4284e+08	4.91331e+08	5.06396e+08	2.94349e+08	2.90024e+08	3.24167e+08	2.59453e+08	3.28062e+08	5.11339e+08	4.81792e+08	4.33729e+08	3.00427e+08	-0.0258489	-0.0456414	-0.205121	-0.15948	0.792724	0.420243	0.00401911	0.0648483
G5E8K5	Ank3	961191		1.73834e+06	1.41013e+06		4.71219e+06	1.75511e+06	2.27945e+06	3.88225e+06	5.29485e+06	598252	3.0322e+06		961191	1.57424e+06	3.15725e+06	2.9751e+06	0.21426	0.302239	0.276432	-0.0258073	#DIV/0!	0.102588	0.410335	0.912159
Q810B6	Ankfy1	1.23677e+07	1.85532e+07	1.54348e+07	1.66434e+07	1.34213e+07	1.497e+07	1.88853e+07	2.00165e+07	1.23729e+07	9.00527e+06	1.61019e+07	1.73619e+07	1.49721e+07	1.54605e+07	1.51665e+07	1.65612e+07	1.43603e+07	-0.00833653	0.0382053	-0.0237224	-0.0619277	0.940412	0.520677	0.71609	0.422651
Q3TPE9	Ankmy2	1.33653e+06	1.55157e+06	1.71599e+06	1.01416e+06	1.35702e+06	2.4139e+06	1.79494e+06	3.20723e+06	2.09593e+06	2.51137e+06	2.62305e+06	1.82676e+06	2.31279e+06	1.44405e+06	1.36239e+06	2.378e+06	2.31849e+06	-0.0252807	0.24191	0.230904	-0.011006	0.746665	0.0403954	0.0195883	0.872353
Q505D1	Ankrd28				1.74499e+06		1.00834e+06	395776	402094	417693					#DIV/0!	1.74499e+06	555976	#DIV/0!	#DIV/0!	-0.496738	#DIV/0!	#DIV/0!	#DIV/0!	#DIV/0!	#DIV/0!	#DIV/0!
A2ARS0	Ankrd63	1.06505e+06		4.2536e+06	6.12159e+06	2.7822e+06	8.46839e+06	1.10907e+07	3.63872e+06	3.42507e+06	4.31797e+06	1.14149e+07	5.3111e+06	3.81907e+06	1.06505e+06	4.3858e+06	6.65573e+06	6.21577e+06	0.614679	0.181147	0.151446	-0.029701	#DIV/0!	0.339272	0.408632	0.870074
Q8BIZ1	Anks1b	1.3994e+06	1.11737e+06	7.37155e+06	4.98353e+06	7.6715e+06	3.16664e+06	3.76793e+06	3.51941e+06	4.79275e+06	3.96596e+06	5.15045e+06	5.41313e+06	5.86538e+06	1.25838e+06	6.67553e+06	3.81168e+06	5.09873e+06	0.724673	-0.243369	-0.117024	0.126345	0.0214061	0.0611853	0.195526	0.0538684
Q8K298	Anln	8.74296e+06	7.3215e+06	2.77266e+06	6.67133e+06	1.13855e+07	1.10475e+07	1.02753e+07	1.13723e+07	8.15305e+06	7.77725e+06	9.75488e+06	9.01986e+06	1.09036e+07	8.03223e+06	6.94317e+06	1.0212e+07	9.3639e+06	-0.0632782	0.167554	0.129899	-0.0376553	0.710041	0.318488	0.435755	0.418873
O35381	Anp32a	2.35475e+08	2.08284e+08	2.52321e+08	2.13079e+08	1.79023e+08	1.94393e+08	2.38176e+08	2.16483e+08	2.32126e+08	2.2355e+08	2.06649e+08	2.52994e+08	1.75797e+08	2.2188e+08	2.14808e+08	2.20294e+08	2.14747e+08	-0.0140677	0.0109534	-0.000121861	-0.0110753	0.797095	0.829862	0.9983	0.780627
Q9EST5	Anp32b	2.57686e+07	2.56678e+07	2.26873e+07	2.26157e+07	1.65611e+07	1.75182e+07	1.26214e+07	1.78645e+07	1.9699e+07	3.24265e+07	2.83809e+07	3.20159e+07	2.06554e+07	2.57182e+07	2.06214e+07	1.69258e+07	2.83697e+07	-0.0959235	-0.085769	0.138537	0.224306	0.128646	0.217932	0.0720547	0.0162092
Q64G17	Anp32c	8.17264e+07	8.95548e+07	9.58272e+07	6.61657e+07	6.57178e+07	7.48862e+07	7.81779e+07	7.62375e+07	8.67779e+07	8.51574e+07	8.37515e+07	8.33871e+07	8.57216e+07	8.56406e+07	7.59036e+07	7.90199e+07	8.45044e+07	-0.0524176	0.0174742	0.0466171	0.0291429	0.440791	0.787832	0.479066	0.130807
P97822	Anp32e	1.42393e+07	1.71591e+07	1.73991e+07	13009371	1.0213e+07	1.08896e+07	1.13418e+07	8.95347e+06	1.75984e+07	1.42281e+07	1.68975e+07	1.30487e+07	1.62382e+07	1.56992e+07	1.35405e+07	1.21958e+07	1.51031e+07	-0.0642432	-0.0454239	0.0474316	0.0928555	0.45952	0.65417	0.545573	0.229124
P97384	Anxa11	4.23265e+06	2.19271e+06		1.50141e+06	2.53296e+07	1.37608e+07	3.27225e+06	2.23579e+06	3.07811e+07	2.49335e+07	3.03583e+07	2.97748e+07	2.22545e+07	3.21268e+06	1.34155e+07	1.25125e+07	2.68303e+07	0.620739	-0.0302631	0.301019	0.331282	0.548639	0.954269	0.459008	0.1163
P07356	Anxa2	3.15569e+06	1.35884e+07	3.09213e+06	1.74357e+06	6.19985e+06	4.10368e+06	7.68317e+06	2.80141e+06	6.80641e+06	1.08816e+07	1.25504e+07	1.31071e+07	6.35335e+06	8.37204e+06	3.67852e+06	5.34867e+06	1.07231e+07	-0.357159	0.162573	0.464648	0.302075	0.529409	0.387355	0.0176448	0.0333067
O35639	Anxa3	2.48883e+07	2.11488e+07	1.34253e+07	1.01784e+07	1.30376e+07	1.13067e+07	8.89344e+06	1.80701e+07	2.01297e+07	2.77635e+07	1.19698e+07	1.14529e+07	2.46732e+07	2.30186e+07	1.22138e+07	1.46e+07	1.89649e+07	-0.275228	0.0775024	0.191099	0.113597	0.0558548	0.454054	0.209894	0.423117
P48036	Anxa5	5.97333e+08	3.78549e+08	5.28332e+08	5.26052e+08	6.21481e+08	4.68153e+08	5.05315e+08	5.16382e+08	5.33008e+08	4.63983e+08	4.68731e+08	6.61123e+08	4.22228e+08	4.87941e+08	5.58622e+08	5.05714e+08	5.04016e+08	0.0587506	-0.0432124	-0.0446734	-0.00146096	0.63369	0.228051	0.421771	0.977152
P14824	Anxa6	1.88442e+08	2.55598e+08	1.67115e+07	2.68388e+07	5.39569e+08	3.13288e+08	6.90578e+07	1.46435e+08	4.09518e+08	4.27671e+08	5.16522e+08	3.65777e+08	3.15645e+08	2.2202e+08	1.94373e+08	2.34575e+08	4.06404e+08	-0.057756	0.0816449	0.320321	0.238676	0.888626	0.846199	0.343818	0.11408
Q07076	Anxa7	1.76175e+08	1.62091e+08	1.33239e+08	1.18731e+08	1.47267e+08	1.58078e+08	1.46531e+08	1.63053e+08	1.78623e+08	1.63591e+08	1.65764e+08	1.82259e+08	1.58802e+08	1.69133e+08	1.33079e+08	1.61571e+08	1.67604e+08	-0.104119	0.0842553	0.100174	0.015919	0.0471849	0.0511846	0.0295588	0.500553
O35643	Ap1b1	2.26951e+08	2.5442e+08	2.72869e+08	2.62444e+08	2.58282e+08	2.77711e+08	2.79007e+08	2.35312e+08	1.73873e+08	1.9248e+08	2.32464e+08	1.41288e+08	2.11331e+08	2.40686e+08	2.64532e+08	2.41476e+08	1.94391e+08	0.0410277	-0.0396043	-0.133803	-0.0941982	0.313534	0.422379	0.0337525	0.187953
P22892	Ap1g1	1.10488e+08	1.14362e+08	1.1551e+08	1.10206e+08	1.23336e+08	1.02138e+08	1.32787e+08	1.514e+08	1.10259e+08	1.06612e+08	1.29077e+08	1.12452e+08	9.97557e+07	1.12425e+08	1.16351e+08	1.24146e+08	1.11974e+08	0.0149051	0.0281644	-0.0166502	-0.0448145	0.430942	0.547837	0.578383	0.387693
P35585	Ap1m1	9.46669e+07	6.12841e+07	5.64075e+07	5.67726e+07	6.68989e+07	5.92311e+07	5.5508e+07	6.6852e+07	5.9378e+07	5.8558e+07	6.25715e+07	6.0208e+07	6.01048e+07	7.79755e+07	6.00263e+07	6.02423e+07	6.03606e+07	-0.113616	0.00155952	0.00241152	0.000851997	0.472337	0.961408	0.932504	0.964946
Q9WVP1	Ap1m2	1.90603e+07	1.70651e+07	1.55459e+07	1.7584e+07	1.73064e+07	1.35591e+07	1.72257e+07	1.80621e+07	1.87139e+07	2.06217e+07	2.08091e+07	1.36387e+07	1.95045e+07	1.80627e+07	1.68121e+07	1.68902e+07	1.86435e+07	-0.0311618	0.00201315	0.0449058	0.0428926	0.410173	0.955231	0.371488	0.428899
P61967	Ap1s1	1.28384e+07	1.53275e+07	2.09231e+07	2.13329e+07	2.69527e+07	2.12192e+07	2.28728e+07	2.51897e+07	2.1744e+07	1.80286e+07	2.32745e+07	1.93625e+07	2.16955e+07	1.40829e+07	2.30696e+07	2.27564e+07	2.05903e+07	0.214346	-0.00593496	-0.0493771	-0.0434422	0.0305383	0.893258	0.345935	0.193915
Q9DB50	Ap1s2	4.09031e+06		1.57259e+06		2.28641e+06	2.65605e+06	1.565e+06	2.81685e+06		2.73835e+06	2.16378e+06		2.04157e+06	4.09031e+06	1.9295e+06	2.34597e+06	2.31457e+06	-0.326312	0.0848782	0.0790261	-0.0058521	#DIV/0!	0.493399	0.465021	0.948415
P17426	Ap2a1	2.32921e+09	2.28409e+09	2.47433e+09	2.38972e+09	2.29774e+09	2.30441e+09	2.78576e+09	2.85174e+09	2.08567e+09	2.35634e+09	2.3102e+09	2.25464e+09	2.1219e+09	2.30665e+09	2.38726e+09	2.5069e+09	2.26077e+09	0.0149182	0.0212365	-0.0236441	-0.0448806	0.255091	0.573746	0.141566	0.280994
P17427	Ap2a2	6.36068e+08	6.5e+08	7.15757e+08	7.04288e+08	6.71314e+08	6.28177e+08	7.48037e+08	7.0074e+08	5.66963e+08	5.38907e+08	6.80051e+08	4.72093e+08	5.04418e+08	6.43034e+08	6.9712e+08	6.60979e+08	5.48867e+08	0.0350735	-0.0231194	-0.10384	-0.0807205	0.0406652	0.442867	0.043203	0.115331
Q9DBG3	Ap2b1	1.00114e+09	1.33166e+09	1.32797e+09	1.17344e+09	1.07153e+09	1.12759e+09	1.3464e+09	1.37032e+09	9.42935e+08	9.98379e+08	1.21531e+09	8.60365e+08	9.8087e+08	1.1664e+09	1.19098e+09	1.19681e+09	1.01373e+09	0.00905702	0.00212065	-0.069982	-0.0721026	0.908832	0.964708	0.15468	0.197387
P84091	Ap2m1	8.91046e+08	9.5578e+08	9.82122e+08	9.04118e+08	8.94291e+08	8.55585e+08	9.37404e+08	9.35073e+08	7.20426e+08	7.27628e+08	8.89142e+08	6.55389e+08	6.44261e+08	9.23413e+08	9.26844e+08	8.62122e+08	7.29105e+08	0.00161061	-0.0314378	-0.104216	-0.0727787	0.942178	0.320987	0.0319282	0.131275
P62743	Ap2s1	1.81937e+08	2.26652e+08	2.00214e+08	1.66044e+08	1.82109e+08	1.62876e+08	2.40764e+08	2.4815e+08	1.30022e+08	1.51054e+08	1.71737e+08	1.31249e+08	1.34181e+08	2.04295e+08	1.82789e+08	1.95453e+08	1.47055e+08	-0.0483062	0.0290912	-0.0944697	-0.123561	0.503702	0.703389	0.0495313	0.196163
Q9Z1T1	Ap3b1	1.52684e+06	2.25898e+06	3.62388e+06		2.04965e+06	2.84241e+06	3.27758e+06	2.37606e+06	2.64291e+06	1.69511e+06	3.84788e+06	1.94939e+06	2.29017e+06	1.89291e+06	2.83677e+06	2.78474e+06	2.44564e+06	0.175694	-0.00803873	-0.0644316	-0.0563928	0.428081	0.958289	0.716887	0.550025
Q9JME5	Ap3b2	1.97402e+08	2.65738e+08	2.2444e+08	2.07768e+08	2.24276e+08	1.86598e+08	2.70645e+08	2.35812e+08	1.83838e+08	1.8858e+08	2.36282e+08	1.81643e+08	1.89627e+08	2.3157e+08	2.18828e+08	2.19223e+08	1.99033e+08	-0.0245801	0.000783592	-0.041178	-0.0419616	0.773014	0.986427	0.221348	0.445653
O54774	Ap3d1	1.78283e+08	2.48413e+08	2.40608e+08	2.1722e+08	2.23928e+08	2.12615e+08	2.58427e+08	2.23123e+08	1.96546e+08	1.85264e+08	2.34028e+08	2.14232e+08	1.97062e+08	2.13348e+08	2.27252e+08	2.22677e+08	2.07646e+08	0.0274202	-0.00883173	-0.0391838	-0.0303521	0.760045	0.771911	0.185402	0.408621
Q9JKC8	Ap3m1		1.7203e+06					1.18335e+06	2.28267e+06				681494		1.7203e+06	#DIV/0!	1.73301e+06	681494	#DIV/0!	#DIV/0!	#DIV/0!	-0.40534	#DIV/0!	#DIV/0!	#DIV/0!	#DIV/0!
Q8R2R9	Ap3m2	1.17512e+08	1.31158e+08	1.10633e+08	1.16805e+08	1.05565e+08	1.34125e+08	1.39372e+08	1.32154e+08	1.15413e+08	1.11116e+08	1.19949e+08	1.06068e+08	1.25056e+08	1.24335e+08	1.11001e+08	1.30266e+08	1.15548e+08	-0.0492648	0.0695041	0.0174333	-0.0520708	0.262918	0.0273957	0.436	0.0725469
Q9DCR2	Ap3s1	1.41031e+07	1.31559e+07	1.01591e+07	1.16473e+07	1.13074e+07	1.21788e+07	1.58614e+07	1.44878e+07	1.47903e+07	1.2642e+07	1.46716e+07	1.20009e+07	1.42821e+07	1.36295e+07	1.10379e+07	1.43296e+07	1.33992e+07	-0.0915929	0.113347	0.084191	-0.0291557	0.0377861	0.0168094	0.0303388	0.39178
Q8BSZ2	Ap3s2	1.0207e+07	1.15164e+07	8.82722e+06	1.08398e+07	1.32838e+07	1.55136e+07	9.76752e+06	1.25267e+07	5.83105e+06	1.13248e+07	1.08713e+07	1.00607e+07	1.20387e+07	1.08617e+07	1.09836e+07	1.09097e+07	1.10739e+07	0.00484681	-0.00293175	0.00355451	0.00648625	0.938462	0.976979	0.951947	0.942296
B2RUJ5	Apba1	7.33109e+06	3.91573e+06	7.38653e+06	4.70633e+06	8.16348e+06	1.10915e+06	2.75126e+06	1.19654e+07	6.01609e+06	2.94557e+06	4.01336e+06	3.18364e+06	478968	5.62341e+06	6.75211e+06	5.46047e+06	2.65539e+06	0.07944	-0.0922097	-0.405312	-0.313102	0.636276	0.647028	0.0347782	0.333422
P98084	Apba2	2.68386e+06		2.07912e+06	2436502	2.53329e+06	2.25931e+06		2.45796e+06	3.38195e+06	3.28661e+06	2.78134e+06	3.13192e+06	2.41258e+06	2.68386e+06	2.34964e+06	2.69974e+06	2.90312e+06	-0.0577587	0.0603212	0.0918637	0.0315425	#DIV/0!	0.425495	0.0690925	0.641187
Q9QXJ1	Apbb1	2.18191e+06	2.06527e+06	2.18451e+06	1.75445e+06	2.28511e+06	3.07786e+06	3.71934e+06	1.90688e+06	2.33603e+06	1.88851e+06	1.22933e+06	2.28595e+06	2.06484e+06	2.12359e+06	2.07469e+06	2.76003e+06	1.86716e+06	-0.0101172	0.123959	-0.045773	-0.169732	0.799313	0.190008	0.492121	0.113549
Q8R146	Apeh	1.81063e+06		3.14547e+06	2.31377e+06	2.72238e+06	2.8533e+06	3.00646e+06	2.86604e+06	2.12699e+06	3.3026e+06	2.41878e+06	1.79332e+06	2.85986e+06	1.81063e+06	2.72721e+06	2.7132e+06	2.59364e+06	0.177889	-0.00223737	-0.0218091	-0.0195717	#DIV/0!	0.966121	0.753089	0.764755
P28352	Apex1	1.51919e+07	1.56683e+07	2.02798e+07	8.22966e+06	7.75653e+06	2.72263e+06	9.90708e+06	8.53425e+06	1.36603e+07	1.78785e+07	1.821e+07	2.16569e+07	9.23032e+06	1.54301e+07	1.20887e+07	8.70606e+06	1.67439e+07	-0.10599	-0.142557	0.141479	0.284036	0.500637	0.51923	0.399522	0.0616302
O35841	Api5	1.07735e+07	1.36551e+07	1.7248e+07	2.18535e+06	1.65078e+07	2.05668e+07	2.13074e+07	1.62931e+07	1.64316e+07	1.82935e+07	1.46214e+07	2.34206e+07	1.33628e+07	1.22143e+07	1.19804e+07	1.86497e+07	1.74246e+07	-0.00839942	0.192202	0.162692	-0.0295095	0.967113	0.304965	0.390827	0.6601
Q9WVQ5	Apip	1.05621e+07	6.38517e+06	9.45855e+06	5.02065e+06	4.89638e+06	1.13633e+07	1.04991e+07	3.87485e+06	1.53485e+07	1.53268e+07	1.52791e+07	1.41244e+07	5.05599e+06	8.47364e+06	6.45853e+06	1.02714e+07	1.24466e+07	-0.117937	0.201497	0.284916	0.0834191	0.514333	0.236308	0.0977391	0.550117
Q03157	Aplp1	5.66683e+06	6.20155e+06	1.80979e+06	5.89031e+06	4.38822e+06	5.59902e+06	4.48039e+06	1.77726e+06	6.59653e+06	8.26601e+06	5.52012e+06	6.51064e+06	7.04255e+06	5.93419e+06	4.02944e+06	4.6133e+06	6.83483e+06	-0.168117	0.0587669	0.229483	0.170716	0.248261	0.728761	0.126217	0.124208
Q06335	Aplp2	956512	1.94339e+06	1.90111e+06		1.19408e+06	1.27454e+06	2.40234e+06		2.18756e+06	709926	2.14568e+06	1.97402e+06	2.9399e+06	1.44995e+06	1.54759e+06	1.95481e+06	1.94238e+06	0.0283023	0.101449	0.098678	-0.00277068	0.888325	0.47829	0.537029	0.983641
Q00623	Apoa1	3.94143e+06	2.73904e+07	1.53493e+06	1.76465e+06	1.32903e+06	1.30462e+06	3.82456e+06	1.09834e+06	1.33921e+06	1.19286e+06	1.92081e+06	423057		1.56659e+07	1.54287e+06	1.89168e+06	1.17891e+06	-1.00663	0.088518	-0.116849	-0.205367	0.441075	0.630694	0.493052	0.402851
P06728	Apoa4		999004												999004	#DIV/0!	#DIV/0!	#DIV/0!	#DIV/0!	#DIV/0!	#DIV/0!	#DIV/0!	#DIV/0!	#DIV/0!	#DIV/0!	#DIV/0!
P08226	Apoe	1.11288e+08	1.21191e+08	1.05531e+08	9.95329e+07	1.1365e+08	1.24552e+08	1.07831e+08	1.06096e+08	1.68664e+08	1.51366e+08	1.34934e+08	1.35991e+08	1.33873e+08	1.16239e+08	1.06238e+08	1.26786e+08	1.39041e+08	-0.039073	0.0767896	0.116864	0.0400742	0.243832	0.256238	0.00273103	0.469948
P12023	App	3.71559e+07	3.61079e+07	1.6246e+07	4.22902e+07	3.61759e+07	2.87841e+07	2.41201e+07	3.33335e+07	5.4477e+07	4.99308e+07	4.6323e+07	4.85755e+07	5.40115e+07	3.66319e+07	3.15707e+07	3.51787e+07	4.97102e+07	-0.0645751	0.0469951	0.197161	0.150166	0.586001	0.742977	0.142341	0.116177
Q8K3H0	Appl1	7.32728e+07	8.48237e+07	6.32635e+07	6.84242e+07	7.53275e+07	7.42091e+07	8.14317e+07	9.42939e+07	8.6357e+07	8.15558e+07	1.00455e+08	9.94932e+07	6.16531e+07	7.90482e+07	6.90051e+07	8.40729e+07	8.57894e+07	-0.0590113	0.0857751	0.0945526	0.00877744	0.291812	0.0403633	0.164968	0.872533
Q8K3G9	Appl2	4.23681e+06		2.04928e+06	3792467	2.17806e+06			2.65326e+06	2.43487e+06		3.54855e+06	3.33328e+06	2.64311e+06	4.23681e+06	2.67327e+06	2.54407e+06	3.17498e+06	-0.199996	-0.0215143	0.0746984	0.0962126	#DIV/0!	0.840811	0.481943	0.136646
P08030	Aprt	1.07325e+07	1.58142e+07	1.943e+07	2.66799e+07	3.10294e+07	6.80936e+06	1.20186e+07	1.16993e+07	1.28342e+07	2.8292e+07	1.03187e+07	1.03511e+07	1.38671e+07	1.32734e+07	2.57131e+07	1.08404e+07	1.57072e+07	0.287174	-0.375111	-0.214055	0.161056	0.0607544	0.0334495	0.126028	0.345437
P04627	Araf	2.76559e+06	2.89654e+06	3.0062e+06	2.55758e+06	2.45555e+06	1.29311e+06	3.41918e+06	4.49754e+06	2.43623e+06	1.95864e+06	4.23409e+06	2.14119e+06	2.91074e+06	2.83106e+06	2.67311e+06	2.91151e+06	2.81116e+06	-0.0249324	0.0371017	0.021869	-0.0152327	0.458505	0.755242	0.813504	0.910958
Q5XJY5	Arcn1	3.18026e+07	3.79209e+07	3.81479e+07	2.87252e+07	2.49901e+07	5.98207e+07	3.71134e+07	4.52951e+07	4.73197e+07	5.77037e+07	5.14393e+07	2.9094e+07	3.40295e+07	3.48617e+07	3.06211e+07	4.73872e+07	4.30666e+07	-0.0563287	0.189641	0.148121	-0.0415204	0.456631	0.0406807	0.180733	0.623451
P84078	Arf1		6.97566e+06							5.41096e+06		8.3258e+06	7.52589e+06	3.06186e+06	6.97566e+06	#DIV/0!	5.41096e+06	6.30452e+06	#DIV/0!	#DIV/0!	#DIV/0!	0.0663777	#DIV/0!	#DIV/0!	#DIV/0!	#DIV/0!
P61205	Arf3	1.21469e+09	1.41713e+09	1.89701e+09	1.36633e+09	1.13795e+09	1.35061e+09	1.86163e+09	1.39626e+09	1.31072e+09	1.21056e+09	1.22747e+09	1.52396e+09	1.30967e+09	1.31591e+09	1.4671e+09	1.4798e+09	1.31791e+09	0.0472328	0.00374417	-0.0465726	-0.0503167	0.587955	0.963708	0.582116	0.324589
P61750	Arf4	7.00587e+06	2.92371e+06	9.92596e+06	3.75224e+06	3.49906e+06	5.84676e+06	8.22484e+06	7.44184e+06	1.18682e+07	8.245e+06	5.39792e+06	5.8962e+06	3.81955e+06	4.96479e+06	5.72575e+06	8.3454e+06	5.83967e+06	0.0619319	0.163615	0.00855555	-0.155059	0.813467	0.355616	0.963734	0.166408
P84084	Arf5	2.96358e+07	4.61511e+07	3.22429e+07	2.61337e+07	2.37388e+07	3.22399e+07	4.87704e+07	4.00644e+07	3.21082e+07	2.4116e+07	3.2122e+07	3.62177e+07	2.19732e+07	3.78934e+07	2.73718e+07	3.82957e+07	2.86072e+07	-0.141261	0.145847	0.0191719	-0.126675	0.411601	0.0701562	0.780377	0.112081
P62331	Arf6	2.23022e+07	2.32373e+07	3.88242e+07	2.64791e+07	2.24857e+07	2.60663e+07	3.67783e+07	1.78069e+07	1.91639e+07	1.71282e+07	2.20676e+07	2.43439e+07	1.13325e+07	2.27698e+07	2.9263e+07	2.49539e+07	1.8718e+07	0.10896	-0.0691813	-0.194059	-0.124877	0.31723	0.543114	0.151836	0.282762
Q9EPJ9	Arfgap1	9.559e+07	6.12113e+07	9.91011e+07	7.68562e+07	5.79251e+07	8.51782e+07	7.6277e+07	6.62373e+07	3.08741e+07	4.37691e+07	4.02629e+07	3.52009e+07	4.8034e+07	7.84006e+07	7.79608e+07	6.46417e+07	4.18167e+07	-0.00244338	-0.0813637	-0.270526	-0.189163	0.985157	0.466003	0.0866234	0.149587
Q99K28	Arfgap2	3.45315e+06	3.19321e+06	6.10268e+06	4.25482e+06	5.87871e+06	3.53056e+06	4.82572e+06	3.04804e+06	5.53463e+06	5.36366e+06	8.11189e+06	4.72569e+06	4.85999e+06	3.32318e+06	5.41207e+06	4.23474e+06	5.76531e+06	0.211809	-0.106537	0.027459	0.133996	0.063614	0.211879	0.734604	0.173994
G3X9K3	Arfgef1	4.49433e+06	3.8127e+06	6.62675e+06	1.09313e+06	7.65821e+06	3.0743e+06	5.53432e+06	9.62501e+06	5.9103e+06	8.57005e+06	8.64995e+06	6.2565e+06	9.60362e+06	4.15351e+06	5.12603e+06	6.03598e+06	8.27003e+06	0.0913658	0.0709666	0.207726	0.136759	0.682122	0.730311	0.258684	0.209044
A2A5R2	Arfgef2	2.22528e+07	4.35567e+07	2.77319e+07	3.11821e+07	2.9112e+07	2.88712e+07	4.62162e+07	4.23632e+07	3.48447e+07	2.207e+07	4.22429e+07	3.44363e+07	3.1315e+07	3.29047e+07	2.9342e+07	3.80738e+07	3.25161e+07	-0.0497691	0.113137	0.0446087	-0.0685284	0.794607	0.106513	0.508032	0.366705
Q3UGY8	Arfgef3	7.97688e+06	8.06097e+06	1.12435e+07	1.21402e+07	8.91685e+06	1.25775e+07	1.57819e+07	1.31491e+07	1.33675e+07	1.46067e+07	1.20945e+07	1.18488e+07	8.41618e+06	8.01893e+06	1.07668e+07	1.3719e+07	1.17416e+07	0.127972	0.105235	0.037638	-0.0675966	0.103271	0.0689484	0.567651	0.235809
G5E8V9	Arfip1	246092		200115	281004	200962	117773	323048		335414	248572	241315	134259		246092	227360	258745	208049	-0.0343834	0.0561574	-0.0385491	-0.0947066	#DIV/0!	0.709905	0.696074	0.569496
Q8K221	Arfip2	1.28597e+07	1.42745e+07	1.25219e+07	1.11347e+07	1.31719e+07	9.78278e+06	1.50134e+07	1.79819e+07	1.39371e+07	1.20405e+07	1.0297e+07	8.36898e+06	1.10827e+07	1.35671e+07	1.22762e+07	1.41788e+07	1.04473e+07	-0.0434238	0.0625749	-0.0700589	-0.132634	0.281256	0.354364	0.122322	0.11275
Q5FWK3	Arhgap1	7.22176e+07	8.23061e+07	1.34664e+08	9.61962e+07	8.18744e+07	9.69444e+07	1.23559e+08	1.27745e+08	6.91579e+07	6.19113e+07	6.7012e+07	5.86517e+07	6.20997e+07	7.72619e+07	1.04245e+08	1.04351e+08	6.24187e+07	0.13009	0.000443083	-0.222741	-0.223184	0.224441	0.99614	0.11581	0.0525181
Q6DFV3	Arhgap21		95814.2	70126.7		90455.2	52752.3	144274	79014.7	76701.6		113303	136005	120832	95814.2	80290.9	88185.8	123380	-0.0767634	0.0407321	0.186578	0.145846	#DIV/0!	0.739023	0.0782287	0.171221
Q6ZQ82	Arhgap26	1.05771e+07	8.41462e+06	1.54011e+07	1.31798e+07	1.47901e+07	1.11804e+07	9.48626e+06	1.12547e+07	1.04711e+07	1.15595e+07	1.16747e+07	1.00325e+07	9.34882e+06	9.49584e+06	1.4457e+07	1.05981e+07	1.06539e+07	0.182544	-0.134849	-0.132569	0.00227945	0.0724344	0.010974	0.00965438	0.939827
Q811P8	Arhgap32	2.11236e+06		4.35598e+06	1.65413e+06	1.51946e+06	1.58278e+06	2.13585e+06	6.07695e+06		2.37474e+06	2.68308e+06		1.88202e+06	2.11236e+06	2.50986e+06	3.26519e+06	2.31328e+06	0.0748811	0.11426	-0.0354204	-0.14968	#DIV/0!	0.681532	0.85372	0.572004
Q91YM2	Arhgap35	3.16519e+07	2.61355e+07	2.79363e+07	2.0067e+07	2.87369e+07	2.82336e+07	2.85421e+07	3.33328e+07	2.91236e+07	4.88799e+07	5.33263e+07	2.34798e+07	2.87652e+07	2.88937e+07	2.55801e+07	2.9808e+07	3.86128e+07	-0.0529018	0.0664318	0.17883	0.112398	0.465491	0.262743	0.176075	0.318221
Q5SSM3	Arhgap44	2.74416e+07	2.18498e+07	1.86677e+07	1.83666e+07	2.36623e+07	2.83844e+07	2.40202e+07	2.06622e+07	3.12242e+07	1.60431e+07	3.09514e+07	2.47701e+07	2.62367e+07	2.46457e+07	2.02322e+07	2.60728e+07	2.45003e+07	-0.0856976	0.110143	0.0831282	-0.0270149	0.325066	0.100491	0.28944	0.701136
P97393	Arhgap5	4.91643e+06	634031	4.6497e+06	324211	389411	465660	4.54359e+06	4.36985e+06	499934	406290	783865	949606	578064	2.77523e+06	1.78777e+06	2.46976e+06	679456	-0.190987	0.140342	-0.420151	-0.560493	0.739979	0.72794	0.519994	0.216692
Q99PT1	Arhgdia	1.11026e+09	1.10709e+09	9.4889e+08	1.06765e+09	9.57355e+08	9.75875e+08	1.20737e+09	1.20219e+09	1.13697e+09	1.18433e+09	9.43476e+08	1.16535e+09	1.23509e+09	1.10867e+09	9.91298e+08	1.1306e+09	1.13206e+09	-0.0486	0.0571055	0.0576658	0.000560317	0.0915671	0.0902056	0.124274	0.986744
Q61599	Arhgdib	2.55473e+06	4.26011e+06	1.97203e+06	6.34415e+06	3.59519e+06	5.12227e+06	2.0991e+06	5.14228e+06	5.0746e+06	4.06517e+06	2.66002e+06	3.05231e+06	8.05142e+06	3.40742e+06	3.97046e+06	4.35956e+06	4.45723e+06	0.0664147	0.0406026	0.0502247	0.00962207	0.738123	0.80815	0.795484	0.948785
Q8R4H2	Arhgef12	1.81041e+06	1.53963e+06	1.43865e+06	1065984	1.73205e+06	1.23943e+06	1.41361e+06	2.23877e+06	1.43624e+06	1.79301e+06	1.42112e+06	860941	2.10104e+06	1.67502e+06	1.41223e+06	1.58201e+06	1.54403e+06	-0.0741154	0.0493056	0.0387509	-0.0105547	0.345857	0.589882	0.705552	0.916721
Q6P9R4	Arhgef18	848433			3.14897e+06	662295	2.3761e+06		1.42831e+06		2.6824e+06		1.09305e+06		848433	1.90563e+06	1.90221e+06	1.88773e+06	0.351422	-0.000782189	-0.0041003	-0.00331811	#DIV/0!	0.998285	0.991587	0.989212
Q60875	Arhgef2	4.52087e+07	3.21371e+07	4.33432e+07	1.89163e+07	4.74973e+07	4.93385e+07	4.71054e+07	4.64429e+07	4.44197e+07	4.013e+07	4.07339e+07	4.26818e+07	3.50216e+07	3.86729e+07	3.65856e+07	4.68266e+07	3.96418e+07	-0.0240962	0.107182	0.0348431	-0.072339	0.862304	0.369432	0.766271	0.013409
Q7TNR9	Arhgef4	2.38427e+06			2.86098e+06	3.28022e+06	2.54255e+06	1.90677e+06	1.81552e+06		3.21804e+06	2.63755e+06		3.12764e+06	2.38427e+06	3.0706e+06	2.08828e+06	2.99441e+06	0.109869	-0.167435	-0.0109126	0.156523	#DIV/0!	0.0554031	0.805043	0.0384763
Q8K4I3	Arhgef6	5.85597e+06	2.83029e+06	6.51127e+06	5.88848e+06	6.88381e+06	7.61224e+06	7.87403e+06	5.79781e+06	7.33373e+06	7.97154e+06	8.58005e+06	3.77967e+06	2.87239e+06	4.34313e+06	6.42785e+06	7.15445e+06	5.80091e+06	0.170263	0.0465105	-0.0445696	-0.0910802	0.393513	0.24588	0.697484	0.428278
Q9ES28	Arhgef7	2.98619e+07	2.27642e+07	2.7529e+07	2.72586e+07	2.64583e+07	3.57022e+07	3.4663e+07	3.03798e+07	2.74666e+07	3.35903e+07	2.95684e+07	1.89694e+07	2.80634e+07	2.63131e+07	2.7082e+07	3.20529e+07	2.75479e+07	0.0125092	0.0731868	0.00740731	-0.0657795	0.864261	0.0787328	0.890065	0.269934
Q3UTH8	Arhgef9	3.54481e+06		663330	2.86098e+06	3.28022e+06	3.62493e+06	3.0642e+06	6.1269e+06		4.25572e+06	2.63755e+06	3.93187e+06	4.10112e+06	3.54481e+06	2.26818e+06	4.27201e+06	3.73157e+06	-0.193915	0.274955	0.216214	-0.0587414	#DIV/0!	0.183757	0.204581	0.635102
E9Q4N7	Arid1b		53935.3					45292		26401	84450.2	94009		304935	53935.3	#DIV/0!	35846.5	161132	#DIV/0!	#DIV/0!	#DIV/0!	0.652733	#DIV/0!	#DIV/0!	#DIV/0!	0.222284
Q9Z1K5	Arih1	6.7852e+06	4.30226e+06	3.5033e+06	555284	4.43285e+06	843951	7.41628e+06	5.04168e+06	4.12312e+06	6.14155e+06	8.0124e+06	1.09417e+07	4.40671e+06	5.54373e+06	2.83048e+06	4.35626e+06	7.37559e+06	-0.291942	0.187254	0.415937	0.228683	0.22518	0.433954	0.0549152	0.172753
P61211	Arl1	1.45467e+07	1.11319e+07	6.10529e+06	13171213	5.44956e+06	1.16478e+07	2.42417e+07	9.80972e+06	9.57085e+06	1.34748e+07	1.22016e+07	1.29332e+07	7.23003e+06	1.28393e+07	8.24202e+06	1.38175e+07	1.14599e+07	-0.192508	0.224396	0.143148	-0.0812481	0.223481	0.251382	0.334858	0.56755
Q6P3A9	Arl11	7.95861e+06	8.20147e+06	1.31677e+07	6630353	7.00911e+06	7.61668e+06	1.74387e+07	2.12368e+07	9.46288e+06	9.28474e+06	1.09471e+07	9.7534e+06	1.04564e+07	8.08004e+06	8.93573e+06	1.39388e+07	1.01104e+07	0.0437167	0.193094	0.0536384	-0.139456	0.725601	0.254413	0.636937	0.322436
Q9D0J4	Arl2	7.83476e+06		7.64542e+06	12675970	1.45507e+07	7.09738e+06	3.27435e+06	1.03935e+07	1.00889e+07		4.32393e+06	7.95942e+06	5.4759e+06	7.83476e+06	1.1624e+07	7.71352e+06	5.91975e+06	0.171331	-0.178104	-0.293053	-0.114949	#DIV/0!	0.209388	0.0910565	0.406773
Q9WUL7	Arl3	9.93643e+06	1.73205e+07	1.04498e+07	1.37933e+07	1.14933e+07	9.75542e+06	1.50105e+07	1.93256e+07	1.79986e+07	2.26754e+07	1.90586e+07	1.80619e+07	1.71734e+07	1.36285e+07	1.19121e+07	1.55225e+07	1.92423e+07	-0.0584568	0.114973	0.208268	0.0932955	0.723525	0.195543	0.00534106	0.191259
O88848	Arl6	4.33116e+06	6.29836e+06	6.5413e+06	630509	6.71738e+06	4.92893e+06	1.08714e+07	6.12392e+06	5.32761e+06	6.49615e+06	7.5733e+06	5.75916e+06	5.0507e+06	5.31476e+06	4.62973e+06	6.81296e+06	6.21983e+06	-0.0599283	0.16778	0.128223	-0.0395576	0.780297	0.42211	0.513926	0.709074
Q9JKW0	Arl6ip1	3.63413e+07	2.80779e+07	3.70302e+07	2.64585e+07	2.94788e+07	3.97314e+07	3.67762e+07	4.6601e+07	2.9564e+07	3.3618e+07	3.84862e+07	2.62152e+07	3.79089e+07	3.22096e+07	3.09891e+07	3.81682e+07	3.40571e+07	-0.0167755	0.0904917	0.0409978	-0.0494939	0.834793	0.18972	0.503799	0.400165
Q8R5J9	Arl6ip5	8.48582e+06	6.76904e+06	9.90665e+06	6.88059e+06	3.73472e+06	9.74318e+06	6.15265e+06	6.90022e+06	2.72433e+06	4.40559e+06	6.9898e+06	2.3201e+06	793967	7.62743e+06	6.84065e+06	6.3801e+06	3.62737e+06	-0.0472806	-0.0302703	-0.275506	-0.245236	0.719705	0.850038	0.222465	0.212369
Q8VEH3	Arl8a	1.89064e+07	1.5897e+07	1.88166e+07	16043370	2.03814e+07	9.81546e+06	1.69982e+07	1.54804e+07	1.27547e+07	9.32405e+06	7.90695e+06	1.04237e+07	1.40864e+07	1.74017e+07	1.84138e+07	1.37622e+07	1.04353e+07	0.024551	-0.126455	-0.246639	-0.120184	0.651644	0.0702746	0.00776879	0.159166
Q9CQW2	Arl8b	2.60436e+07	2.37472e+07	4.13762e+07	2.62403e+07	1.82702e+07	9.43828e+06	3.23204e+07	3.14231e+07	1.05679e+07	7.14929e+06	2.27922e+07	2.0931e+07	1.44824e+07	2.48954e+07	2.86289e+07	2.09374e+07	1.63387e+07	0.060686	-0.135882	-0.243587	-0.107705	0.638844	0.447011	0.203745	0.555112
Q9D7A8	Armc1	4.62045e+06		1.53433e+06	2.16221e+06	1.12004e+07	1.10612e+06	474925	9.64525e+06	1.25396e+07	9.47567e+06	1.13807e+07	3.20967e+06	1.07874e+07	4.62045e+06	4.96564e+06	5.94146e+06	8.71336e+06	0.0312906	0.0779184	0.244211	0.166292	#DIV/0!	0.83201	0.371013	0.472399
Q8BNU0	Armc6	1.50089e+07	1.11412e+07	1.33507e+07	1.80085e+07	1.48662e+07	2.43555e+07	2.17749e+07	1.74134e+07	2.95115e+07	2.78859e+07	2.59602e+07	1.69174e+07	2.9345e+07	1.30751e+07	1.54085e+07	2.32639e+07	2.50271e+07	0.0713158	0.178922	0.210651	0.0317293	0.428547	0.0466729	0.0335878	0.656253
Q9DBR3	Armc8	1.19285e+07	1.43678e+07	1.31499e+07	1.41652e+07	1.342e+07	1.14729e+07	1.8783e+07	1.43408e+07	9.6641e+06	1.29683e+07	9.95139e+06	9.15115e+06	1.04049e+07	1.31481e+07	1.35784e+07	1.35652e+07	1.0619e+07	0.0139835	-0.000421181	-0.106766	-0.106345	0.78497	0.995172	0.0308693	0.242816
A6H630	Armt1	2.01345e+07	1.61261e+07	1.61572e+07	1.04449e+07	1.61786e+07	2.94655e+07	2.81031e+07	2.11797e+07	2.03078e+07	2.38215e+07	2.13117e+07	2.147e+07	2.51969e+07	1.81303e+07	1.42602e+07	2.4764e+07	2.29501e+07	-0.104278	0.239694	0.206657	-0.0330374	0.270174	0.0177514	0.0268913	0.513081
Q61324	Arnt2	423968	243897	322636	115627	233306	257569		372403	450813	422888	467958	346489	377173	333933	223856	360262	403627	-0.173689	0.206649	0.256011	0.0493623	0.420846	0.172313	0.0771775	0.536751
Q9R0Q6	Arpc1a	4.52594e+08	5.24048e+08	5.07602e+08	5.45862e+08	3.85455e+08	4.6244e+08	5.60533e+08	4.99337e+08	4.86902e+08	4.45076e+08	5.77969e+08	5.24764e+08	5.19887e+08	4.88321e+08	4.7964e+08	5.02303e+08	5.16924e+08	-0.00779037	0.0200503	0.0325114	0.0124611	0.894378	0.698505	0.546657	0.686464
Q9WV32	Arpc1b	7.69365e+06	6.78431e+06	1.47106e+06	9.07075e+06	9.79167e+06	7.77227e+06	4.02348e+06	4.14753e+06	5.61637e+06	6.48124e+06	7.08066e+06	1.53512e+06	3.73916e+06	7.23898e+06	6.77783e+06	5.38991e+06	4.70905e+06	-0.0285869	-0.0995091	-0.158158	-0.0586487	0.879342	0.661426	0.535327	0.678304
Q9CVB6	Arpc2	2.37557e+08	2.7632e+08	3.212e+08	2.15389e+08	2.59086e+08	2.41326e+08	3.26538e+08	3.55366e+08	3.05272e+08	2.76831e+08	3.10799e+08	2.81424e+08	3.24975e+08	2.56938e+08	2.65225e+08	3.07126e+08	2.98507e+08	0.0137858	0.0637017	0.0513401	-0.0123616	0.834265	0.341779	0.396082	0.763185
Q9JM76	Arpc3	1.99259e+08	1.9443e+08	1.93748e+08	2.13749e+08	1.95422e+08	1.99435e+08	2.52339e+08	2.18233e+08	2.31052e+08	1.96194e+08	2.013e+08	2.26902e+08	2.1484e+08	1.96845e+08	2.00973e+08	2.25265e+08	2.09809e+08	0.00901466	0.0495557	0.018686	-0.0308697	0.596582	0.122348	0.392542	0.290804
P59999	Arpc4	4.00704e+08	4.20522e+08	4.28025e+08	3.80533e+08	4.31251e+08	5.01839e+08	4.94313e+08	4.31707e+08	4.12932e+08	3.79717e+08	4.3396e+08	4.2431e+08	4.0136e+08	4.10613e+08	4.1327e+08	4.60198e+08	4.09837e+08	0.00280089	0.0467113	-0.00362265	-0.0503339	0.898644	0.150886	0.874561	0.108143
Q9CPW4	Arpc5	8.52315e+07	5.93566e+07	7.93123e+07	6.56137e+07	5.52742e+07	6.61566e+07	7.58e+07	9.39145e+07	9.38254e+07	7.81109e+07	8.37503e+07	6.50882e+07	8.86954e+07	7.22941e+07	6.67334e+07	8.24241e+07	7.89112e+07	-0.0347594	0.0917111	0.0727954	-0.0189157	0.749332	0.172857	0.231529	0.697307
Q9D898	Arpc5l	1.32064e+08	1.74624e+08	1.50677e+08	1.59642e+08	1.67296e+08	1.40188e+08	1.87773e+08	1.55236e+08	1.41314e+08	1.30415e+08	1.72159e+08	1.32441e+08	1.30945e+08	1.53344e+08	1.59205e+08	1.56128e+08	1.4149e+08	0.016289	-0.00847494	-0.0512311	-0.0427561	0.829653	0.811539	0.189331	0.369672
Q9D0A3	Arpin	3.66324e+06	9.40543e+06	1.12862e+07	6.76115e+06	6.56257e+06	7.60073e+06	8.05002e+06	7.13268e+06	1.17068e+07	9.25173e+06	1.03808e+07	4.05566e+06	4.11543e+06	6.53434e+06	8.20329e+06	8.62256e+06	6.95092e+06	0.0987867	0.021648	-0.071946	-0.093594	0.670557	0.833731	0.605802	0.434663
P56212	Arpp19	1.05221e+07	1.29489e+07	3.95083e+06	9.00941e+06	6.19534e+06	9.65088e+06	1.02954e+07	1.20987e+07	1.16117e+07	9.01521e+06	8.82919e+06	1.36471e+07	1.37308e+07	1.17355e+07	6.3852e+06	1.09142e+07	1.13056e+07	-0.264327	0.232816	0.248118	0.0153021	0.0689636	0.0747792	0.061531	0.805682
Q9DCB4	Arpp21	1.05995e+06	892635	915467	1.24632e+06	1.61644e+06	1.69205e+06	2.45836e+06	2.64148e+06	1.7179e+06	2.40332e+06	2.15629e+06	1.22682e+06	1.79372e+06	976292	1.25941e+06	2.12745e+06	1.89504e+06	0.110587	0.227692	0.177451	-0.050241	0.299443	0.0418186	0.108745	0.537253
Q8BWG8	Arrb1	5.33651e+07	5.10829e+07	4.40989e+07	4.48421e+07	4.62636e+07	4.9388e+07	5.51048e+07	5.00722e+07	6.08711e+07	6.34095e+07	6.94691e+07	5.37176e+07	6.82415e+07	5.2224e+07	4.50682e+07	5.3859e+07	6.37094e+07	-0.0639998	0.0773881	0.150333	0.0729451	0.048292	0.0421198	0.01235	0.0729656
Q91YI4	Arrb2	2.69039e+06	2.50002e+06	2.84165e+06	1.39473e+06	3.36165e+06	4.05116e+06	7.63685e+06	1.76286e+06	3.80307e+06	4.75649e+06	3.65812e+06	2.06877e+06	6.71765e+06	2.59521e+06	2.53268e+06	4.31348e+06	4.30026e+06	-0.0105919	0.231248	0.229915	-0.0013333	0.925612	0.255748	0.186036	0.993538
P50428	Arsa	7.73566e+06	5.69279e+06	7.53408e+06	6.21704e+06	5.12373e+06	5.6243e+06	4.43262e+06	4.61967e+06	4.81015e+06	5.92412e+06	5.05599e+06	3.96516e+06	6.1476e+06	6.71423e+06	6.29161e+06	4.87168e+06	5.27322e+06	-0.0282338	-0.111083	-0.0766862	0.0343967	0.766008	0.167641	0.301455	0.508902
P50429	Arsb	1.16919e+07	1.65704e+07	2.0093e+07	1.43182e+07	1.30002e+07	1.7001e+07	1.67721e+07	2.44941e+07	1.48362e+07	1.07655e+07	1.5161e+07	1.87014e+07	1.53217e+07	1.41312e+07	1.58038e+07	1.82758e+07	1.49874e+07	0.0485826	0.0631165	-0.0230339	-0.0861505	0.651445	0.455682	0.778849	0.26867
Q9QWY8	Asap1	6.59264e+07	7.51954e+07	6.32727e+07	4.499e+07	6.07271e+07	6.20573e+07	6.51979e+07	5.96594e+07	4.34214e+07	1.8134e+07	5.50851e+07	5.02473e+07	4.7473e+07	7.05609e+07	5.63299e+07	5.7584e+07	4.27349e+07	-0.0978252	0.00956266	-0.119957	-0.12952	0.150289	0.874625	0.238356	0.186948
Q7SIG6	Asap2	3.96322e+06	7.34107e+06	2.59239e+06	1.21453e+07	7.13738e+06	2.14921e+06	4.3122e+06	4.64577e+06	3.64766e+06	6.41527e+06	6.75826e+06	5.60539e+06	1.91402e+06	5.65215e+06	7.2917e+06	3.68871e+06	5.17324e+06	0.110615	-0.295954	-0.149066	0.146888	0.647693	0.320538	0.533777	0.29276
Q91YI0	Asl	8.07294e+06	8.99232e+06	9.40019e+06	6.14498e+06	4.99406e+06	5.92839e+06	7.29108e+06	9.01337e+06	1.26898e+07	7.96214e+06	1.13257e+07	1.27526e+07	5.29498e+06	8.53263e+06	6.84641e+06	8.73066e+06	9.33386e+06	-0.0956201	0.105584	0.134599	0.0290141	0.331287	0.383163	0.296772	0.795769
Q61024	Asns	8.27316e+06	1.28774e+07	2.36648e+07	1.67865e+07	2.34439e+07	1.77696e+07	1.92016e+07	1.84477e+07	1.8575e+07	2.82069e+07	1.89881e+07	2.38928e+07	2.27866e+07	1.05753e+07	2.12984e+07	1.84985e+07	2.34686e+07	0.304053	-0.0612103	0.042141	0.103351	0.0542918	0.340165	0.499209	0.0773458
Q8R3P0	Aspa	4.23436e+07	1.56755e+07	2.43806e+07	80776566	4.15768e+07	2.62074e+07	2.71792e+07	3.81962e+07	2.94321e+07	3.37765e+07	3.1141e+07	3.22403e+07	3.02365e+07	2.90095e+07	4.89113e+07	3.02537e+07	3.18486e+07	0.226869	-0.20863	-0.186319	0.0223112	0.421111	0.379843	0.414124	0.608308
Q80VP9	Asphd2	372849		740980	248922	393225		518383							372849	461042	518383	#DIV/0!	0.0922079	0.0509098	#DIV/0!	#DIV/0!	#DIV/0!	#DIV/0!	#DIV/0!	#DIV/0!
Q8VBT9	Aspscr1	1.07361e+07	8.8452e+06	1.54009e+07	1.50327e+07	1.24818e+07	1.20863e+07	1.11645e+07	1.0087e+07	5.30964e+06	8.37545e+06	6.67795e+06	5.38463e+06	6.05949e+06	9.79067e+06	1.43051e+07	9.66187e+06	6.62438e+06	0.16468	-0.170431	-0.334347	-0.163916	0.0513386	0.0496688	0.00279207	0.13635
Q8C0M9	Asrgl1	2.04067e+08	2.3946e+08	2.33101e+08	1.86079e+08	1.97146e+08	2.39425e+08	2.19599e+08	2.5362e+08	2.35081e+08	2.12702e+08	1.95868e+08	2.30286e+08	1.92373e+08	2.21763e+08	2.05442e+08	2.36931e+08	2.07807e+08	-0.0332004	0.061933	0.00497171	-0.0569613	0.539566	0.141528	0.894919	0.0420436
P16460	Ass1	3.93118e+07	8.15263e+07	8.68452e+07	9.52887e+07	1.02832e+08	7.16662e+07	1.25902e+08	9.03732e+07	1.29477e+08	1.04973e+08	1.67239e+08	1.24382e+08	8.46462e+07	6.0419e+07	9.49886e+07	1.04354e+08	1.2031e+08	0.196498	0.0408397	0.10263	0.0617903	0.339376	0.563642	0.248519	0.506491
Q8K341	Atat1	5.26726e+06	3.32286e+06	3.58812e+07	6.12572e+06	3.66148e+06	6.2843e+06	7.8963e+06	1.0064e+07	8.01883e+06	6.98563e+06	7.38039e+06	7.15586e+06	6.2352e+06	4.29506e+06	1.52228e+07	8.06585e+06	6.93927e+06	0.549525	-0.275845	-0.341181	-0.0653361	0.401953	0.561164	0.507631	0.245403
Q8BHE3	Atcay	1.01197e+08	1.13977e+08	1.05309e+08	7.63135e+07	9.68795e+07	1.02643e+08	1.10418e+08	8.89013e+07	8.42005e+07	8.48145e+07	9.87788e+07	8.33825e+07	9.32577e+07	1.07587e+08	9.28339e+07	9.65406e+07	9.00583e+07	-0.0640518	0.0170034	-0.0131828	-0.0301862	0.26279	0.743254	0.78771	0.401629
Q9Z2A5	Ate1	2.23529e+07	9.28731e+06	7.74893e+06	1.00935e+06	8.95011e+06	7.09692e+06	1.0805e+06	6.61289e+06	1.36395e+07	6.39179e+06	7.77221e+06		1.31185e+06	1.58201e+07	5.9028e+06	7.10745e+06	5.15862e+06	-0.428151	0.0806563	-0.0585246	-0.139181	0.349492	0.749515	0.825768	0.5732
Q8C0J2	Atg16l1							1.36824e+06	1.16564e+06				1.29215e+06	1.12387e+06	#DIV/0!	#DIV/0!	1.26694e+06	1.20801e+06	#DIV/0!	#DIV/0!	#DIV/0!	-0.0206857	#DIV/0!	#DIV/0!	#DIV/0!	0.699605
Q80XK6	Atg2b	2.89621e+06			2.17412e+06	2.4137e+06	3.83456e+06			3.80451e+06		3.33366e+06	1.93567e+06	3.63675e+06	2.89621e+06	2.29391e+06	3.81953e+06	2.96869e+06	-0.101254	0.221434	0.111989	-0.109445	#DIV/0!	0.0467079	0.326002	0.245767
Q9CPX6	Atg3	2.87937e+07	3.01535e+07	2.77274e+07	3.35054e+07	2.98586e+07	2.80065e+07	2.58978e+07	3.47699e+07	3.664e+07	3.57807e+07	2.23417e+07	3.06974e+07	2.03959e+07	2.94736e+07	3.03638e+07	3.13286e+07	2.73039e+07	0.0129235	0.0135841	-0.0461315	-0.0597156	0.663234	0.768158	0.483092	0.402753
Q8BGE6	Atg4b	7.44813e+06	8.57666e+06	2.68303e+06		1.98011e+06	8.92015e+06			3.45511e+06	2.09138e+06	1.06835e+07	1.02013e+07		8.01239e+06	2.33157e+06	6.18763e+06	7.65874e+06	-0.536114	0.423876	0.516509	0.0926333	0.022356	0.389518	0.194479	0.733878
Q99J83	Atg5								1.7155e+06						#DIV/0!	#DIV/0!	1.7155e+06	#DIV/0!	#DIV/0!	#DIV/0!	#DIV/0!	#DIV/0!	#DIV/0!	#DIV/0!	#DIV/0!	#DIV/0!
Q9D906	Atg7	8.23106e+06	6.39104e+06	8.00479e+06	1.10873e+07	9.54528e+06	8.97288e+06	4.65616e+06	1.30261e+07	1.20845e+07	1.09198e+07	1.18e+07	7.55072e+06	1.53309e+07	7.31105e+06	9.54579e+06	9.68491e+06	1.14003e+07	0.115832	0.00628355	0.0771062	0.0708227	0.192828	0.949903	0.362078	0.514474
Q9CWJ9	Atic	1.60543e+08	1.42063e+08	1.61474e+08	163304136	1.38983e+08	1.42881e+08	1.32546e+08	1.62391e+08	1.68238e+08	1.84064e+08	1.57378e+08	1.86665e+08	1.79213e+08	1.51303e+08	1.54587e+08	1.51514e+08	1.7683e+08	0.00932604	-0.00872074	0.0583827	0.0671034	0.808213	0.798871	0.0900134	0.0572766
Q8BH66	Atl1	4.58555e+07	2.99538e+07	4.38769e+07	4.55331e+07	1.88779e+07	2.65818e+07	3.46491e+07	1.94637e+07	7.6239e+06	1.3436e+07	2.70404e+07	1.08593e+07	2.29784e+07	3.79047e+07	3.6096e+07	2.20796e+07	1.85785e+07	-0.0212335	-0.213467	-0.288448	-0.0749809	0.887884	0.252975	0.167061	0.632417
Q6PA06	Atl2	495572	376950	338783	388802	259371	336133		482648			396732	380094		436261	328985	409391	388413	-0.12257	0.0949613	0.0721174	-0.0228439	0.277937	0.456765	0.25292	0.822614
O08997	Atox1	1.49326e+08	1.3973e+08	1.08483e+08	1.1752e+08	1.25276e+08	1.45149e+08	1.18952e+08	1.41756e+08	1.55572e+08	1.35724e+08	1.11479e+08	1.35884e+08	1.44054e+08	1.44528e+08	1.17093e+08	1.40357e+08	1.31785e+08	-0.0914205	0.0787024	0.051335	-0.0273674	0.0338873	0.0538293	0.147946	0.443561
Q9Z1W8	Atp12a	7.09915e+07	2.6785e+07	6.6294e+07	2.61521e+07	3.87809e+07	4.00104e+07	2.83097e+07	2.78898e+07	3.10148e+07	4.06257e+07	5.88192e+07	6.08172e+07	2.32654e+07	4.88882e+07	4.37423e+07	3.18062e+07	4.58819e+07	-0.0483027	-0.13839	0.0207394	0.159129	0.860584	0.421281	0.891761	0.209924
Q8VDN2	Atp1a1	4.53473e+07	1.22231e+07	5.52742e+07	1.98863e+07	1.87529e+07	3.46853e+07	6.38896e+06	1.06901e+07	1.39965e+07	2.20003e+07	3.77993e+07	3.68848e+07	5.3162e+06	2.87852e+07	3.13045e+07	1.64402e+07	2.55001e+07	0.0364365	-0.279699	-0.0890637	0.190635	0.912997	0.350145	0.706404	0.396173
Q6PIE5	Atp1a2	1.66754e+07	3.36582e+06	1.3688e+07	1.80014e+06	1.02567e+07	7.347e+06	2.98538e+06		1.38864e+06	9.34218e+06	6.05522e+06	1.53304e+07	4.68585e+06	1.00206e+07	8.58159e+06	3.90701e+06	8.85342e+06	-0.067327	-0.341724	0.0135431	0.355267	0.870162	0.323643	0.952344	0.15642
Q6PIC6	Atp1a3	3.92212e+08	1.33832e+08	4.48634e+08	2.08907e+08	2.56382e+08	2.58607e+08	1.52432e+08	1.30764e+08	1.71622e+08	2.42042e+08	3.11218e+08	3.2281e+08	1.23722e+08	2.63022e+08	3.04641e+08	1.78356e+08	2.49948e+08	0.0637962	-0.2325	-0.0859386	0.146561	0.810267	0.219921	0.565515	0.239515
P14094	Atp1b1	7.98819e+07	3.32077e+07	1.12939e+08	5.37668e+07	7.40803e+07	7.127e+07	3.17104e+07	3.10881e+07	3.66642e+07	4.65233e+07	8.16989e+07	7.6455e+07	3.78918e+07	5.65448e+07	8.02619e+07	4.26832e+07	6.06423e+07	0.152116	-0.274252	-0.121734	0.152519	0.497197	0.148433	0.399032	0.262029
P14231	Atp1b2	6.95745e+06	1.12132e+06	9.97689e+06	3.0376e+06	3.18939e+06	3.44585e+06	833185	871465	2.1124e+06	2.68217e+06	6.77758e+06	8.57529e+06		4.03939e+06	5.40129e+06	1.81572e+06	6.01168e+06	0.126182	-0.473448	0.0464984	0.519946	0.745867	0.253863	0.84304	0.125347
Q8R429	Atp2a1	1.98617e+07	2.90594e+07	4.58425e+07	3.60163e+07	2.55376e+07	4.58196e+07	3.7431e+07	3.48184e+07	1.36687e+07	1.37512e+07	2.34863e+07	3.50785e+07	1.66008e+07	2.44605e+07	3.57988e+07	3.29344e+07	2.22292e+07	0.165402	-0.0362177	-0.206944	-0.170726	0.226346	0.763345	0.142003	0.251238
O55143	Atp2a2	1.40411e+08	1.09338e+08	1.82104e+08	1.4922e+08	1.01317e+08	1.6489e+08	1.39014e+08	1.53269e+08	6.92769e+07	9.17172e+07	1.04469e+08	1.44005e+08	9.40366e+07	1.24874e+08	1.44214e+08	1.31612e+08	1.08557e+08	0.0625329	-0.0397089	-0.123349	-0.0836399	0.541371	0.709443	0.26794	0.394545
Q64518	Atp2a3	3.21022e+07	1.93222e+07	3.64773e+07	35552282	2.3945e+07	3.95565e+07	2.75593e+07	3.21014e+07	1.86768e+07	2.47289e+07	2.44886e+07	3.30128e+07	2.1491e+07	2.57122e+07	3.19915e+07	2.94735e+07	2.59303e+07	0.0948955	-0.0356033	-0.0912269	-0.0556236	0.501096	0.689676	0.279156	0.513297
G5E829	Atp2b1	1.18331e+06		5.11801e+06	2.51804e+06		2.84875e+06	1.67173e+06		1.69754e+06		1.96295e+06			1.18331e+06	3.81802e+06	2.07268e+06	1.96295e+06	0.50874	-0.265307	-0.288931	-0.0236236	#DIV/0!	0.394973	#DIV/0!	#DIV/0!
Q9R0K7	Atp2b2	6.15601e+06	933767	3.45201e+06	1.28488e+06	2.20702e+06	2.35134e+06	865917	518429	894348	2.16319e+06	3.21934e+06	806705		3.54489e+06	2.31464e+06	1.15751e+06	2.06308e+06	-0.185119	-0.300959	-0.049968	0.250991	0.72001	0.204457	0.802174	0.336701
Q03265	Atp5f1a	1.48755e+08	1.17003e+08	2.05874e+08	1.27974e+08	1.13811e+08	1.53076e+08	1.62941e+08	1.64075e+08	9.4007e+07	8.38439e+07	1.00507e+08	1.03464e+08	1.06173e+08	1.32879e+08	1.4922e+08	1.43525e+08	9.84971e+07	0.0503695	-0.016899	-0.180402	-0.163503	0.653273	0.873439	0.215652	0.0690243
P56480	Atp5f1b	2.27399e+08	1.68152e+08	3.25552e+08	3.45607e+08	2.11322e+08	1.97457e+08	2.91131e+08	2.33067e+08	1.26015e+08	1.81445e+08	1.3823e+08	1.85884e+08	1.55509e+08	1.97775e+08	2.9416e+08	2.11918e+08	1.65267e+08	0.172412	-0.142416	-0.250397	-0.107981	0.156594	0.198846	0.0821271	0.2748
Q91VR2	Atp5f1c	829604	802362	2.17988e+06	506841	1.30741e+06	412952	785282	888410	559569	841670	650896	490115	494040	815983	1.33138e+06	661553	619180	0.212619	-0.303736	-0.332483	-0.0287477	0.39778	0.298224	0.2768	0.766489
O35143	Atp5if1	1.79058e+06	1.3424e+06	2.80947e+06	1.99182e+06	449720	981082	3.47837e+06	2.3449e+06	1.07729e+06	1.17889e+06	1.32878e+06	542805	1.51642e+06	1.56649e+06	1.75034e+06	1.97041e+06	1.14172e+06	0.0481951	0.051435	-0.18556	-0.236995	0.820543	0.819698	0.476302	0.261418
Q9R1Q9	Atp6ap1	4.30627e+06	8.66648e+06	1.32307e+07		6.03894e+06	8.6017e+06	1.54337e+07	1.12711e+07			8.83015e+06	6.74808e+06		6.48638e+06	9.63483e+06	1.17688e+07	7.78911e+06	0.171842	0.0868897	-0.0923558	-0.179245	0.546151	0.665318	0.698683	0.179978
Q9Z1G4	Atp6v0a1	3.9107e+08	2.9466e+08	5.25159e+08	3.58315e+08	4.32361e+08	3.91656e+08	4.3652e+08	3.70403e+08	2.00275e+08	2.25919e+08	2.68622e+08	2.24232e+08	2.35498e+08	3.42865e+08	4.38612e+08	3.49713e+08	2.38568e+08	0.106957	-0.0983679	-0.264469	-0.166101	0.265502	0.265177	0.0480647	0.118798
P15920	Atp6v0a2	1.89026e+06		4.17347e+06	1.69888e+06	2.05055e+06		4.13035e+06	4.25233e+06		2.54978e+06	2.38989e+06	2.43116e+06	1.35409e+06	1.89026e+06	2.64097e+06	4.19134e+06	2.18123e+06	0.145242	0.20059	-0.0830614	-0.283652	#DIV/0!	0.181996	0.621459	0.00434486
P63082	Atp6v0c	7.79426e+07	5.87352e+07	8.52966e+07	7.4436e+07	8.35894e+07	6.26689e+07	5.88424e+07	8.01277e+07	2.6735e+07	2.39799e+07	4.96316e+07	4.57353e+07	3.96847e+07	6.83389e+07	8.11073e+07	5.70935e+07	3.97579e+07	0.0743919	-0.152474	-0.309637	-0.157163	0.394828	0.117065	0.00195764	0.230289
P51863	Atp6v0d1	1.61621e+08	1.85145e+08	2.21377e+08	1.55011e+08	1.38656e+08	1.52609e+08	1.68983e+08	1.61502e+08	9.10431e+07	9.24229e+07	9.80681e+07	8.65343e+07	8.80351e+07	1.73383e+08	1.71681e+08	1.43534e+08	9.12651e+07	-0.00428242	-0.0777671	-0.274419	-0.196652	0.955587	0.416297	0.084802	0.0592705
P50516	Atp6v1a	2.99701e+09	2.57641e+09	3.59277e+09	3.1117e+09	2.91431e+09	3.29499e+09	3.1177e+09	3.0241e+09	2.26041e+09	2.17844e+09	2.67304e+09	2.25717e+09	2.33925e+09	2.78671e+09	3.20626e+09	2.9243e+09	2.36198e+09	0.0609066	-0.0399771	-0.132724	-0.0927465	0.258893	0.39719	0.0317263	0.0856242
P62814	Atp6v1b2	2.01221e+09	1.67672e+09	2.65089e+09	2.26844e+09	2.07222e+09	2.18087e+09	2.17992e+09	2.03073e+09	1.42156e+09	1.55706e+09	1.63978e+09	1.55609e+09	1.63373e+09	1.84447e+09	2.33052e+09	1.95327e+09	1.59666e+09	0.101582	-0.0766902	-0.164239	-0.0875488	0.145072	0.189913	0.0473155	0.142307
Q9Z1G3	Atp6v1c1	3.86876e+08	3.51855e+08	5.43987e+08	4.25607e+08	4.17003e+08	4.21184e+08	4.58859e+08	4.80896e+08	3.3312e+08	2.80927e+08	3.62714e+08	3.19537e+08	3.09043e+08	3.69366e+08	4.62199e+08	4.23515e+08	3.18055e+08	0.0973725	-0.0379606	-0.162327	-0.124366	0.141536	0.498899	0.0553151	0.0392724
P57746	Atp6v1d	1.82886e+08	1.53044e+08	2.86294e+08	2.56213e+08	1.93999e+08	2.16403e+08	2.27272e+08	2.42313e+08	1.60395e+08	1.56471e+08	2.04442e+08	1.53545e+08	1.54746e+08	1.67965e+08	2.45502e+08	2.11596e+08	1.67301e+08	0.164836	-0.064548	-0.166556	-0.102008	0.0915583	0.361301	0.083849	0.0936806
P50518	Atp6v1e1	6.78342e+08	5.82864e+08	8.02086e+08	7.34935e+08	7.29778e+08	7.28594e+08	8.242e+08	8.11519e+08	5.11039e+08	5.36955e+08	6.42414e+08	4.85463e+08	5.46232e+08	6.30603e+08	7.556e+08	7.18838e+08	5.52766e+08	0.0785359	-0.021661	-0.13575	-0.114089	0.18445	0.656929	0.00412818	0.101993
Q9D593	Atp6v1e2	9.88341e+07	9.78662e+07	1.21329e+08	9.06209e+07	9.45718e+07	9.64511e+07	1.03813e+08	7.47804e+07	6.37872e+07	7.84624e+07	8.81808e+07	5.43908e+07	6.35591e+07	9.83502e+07	1.02174e+08	8.4708e+07	7.11483e+07	0.0165647	-0.0814155	-0.157176	-0.07576	0.730226	0.25238	0.0620636	0.302521
Q9D1K2	Atp6v1f	1.32343e+08	1.11663e+08	1.50897e+08	1.49828e+08	1.1629e+08	8.88819e+07	1.38129e+08	1.37347e+08	9.47848e+07	7.99593e+07	8.64766e+07	9.28862e+07	8.79454e+07	1.22003e+08	1.39005e+08	1.14786e+08	8.68169e+07	0.0566583	-0.0831431	-0.204426	-0.121283	0.353855	0.225017	0.0382025	0.124608
Q9CR51	Atp6v1g1	1.16824e+07	1.31114e+07	7.72443e+06	17918131	2.21765e+07	1.92698e+07	2.38716e+07	1.74051e+07	6.8606e+06	1.42543e+07	1.23421e+07	8.10782e+06	6.93935e+06	1.23969e+07	1.59397e+07	1.68518e+07	1.04109e+07	0.109167	0.0241662	-0.184992	-0.209158	0.4968	0.87781	0.327498	0.176621
Q9WTT4	Atp6v1g2	4.85679e+08	4.44833e+08	6.68946e+08	5.6419e+08	5.17239e+08	5.02174e+08	4.94783e+08	4.77604e+08	3.46368e+08	3.7532e+08	3.76986e+08	4.37994e+08	5.19583e+08	4.65256e+08	5.83459e+08	4.55232e+08	4.27471e+08	0.098318	-0.107777	-0.135103	-0.0273262	0.106081	0.0866592	0.0493324	0.59883
Q8BVE3	Atp6v1h	3.92793e+08	4.02711e+08	5.3151e+08	4.28181e+08	4.14418e+08	4.65753e+08	5.02306e+08	4.96306e+08	2.86685e+08	2.45817e+08	3.54431e+08	2.95627e+08	3.15215e+08	3.97752e+08	4.58036e+08	4.37762e+08	3.02772e+08	0.061288	-0.0196614	-0.179784	-0.160122	0.243033	0.760677	0.0295049	0.0706654
P70704	Atp8a1	1.37746e+07	4.43906e+06	3.93903e+07	2.13023e+06	5.02733e+06	1.0734e+07	9.84743e+06	1.05853e+07		3.95054e+06	7.12013e+06	9.04678e+06	2.40071e+06	9.10681e+06	1.5516e+07	1.03889e+07	5.62954e+06	0.231413	-0.174208	-0.440306	-0.266098	0.657781	0.710085	0.496222	0.0484215
Q811I0	Atpaf1	2.03759e+07	1.8374e+07	1.9676e+07	2.00118e+07	2.3633e+07	3.07042e+07	2.06353e+07	1.88448e+07	1.95231e+07	1.79156e+07	1.92364e+07	3.04222e+07	1.78578e+07	1.93749e+07	2.11069e+07	2.24269e+07	2.1358e+07	0.0371848	0.0263432	0.00513551	-0.0212077	0.362818	0.687741	0.942903	0.804066
P28658	Atxn10	4.25713e+07	4.6407e+07	4.54139e+07	5.02591e+07	4.63227e+07	2.91955e+07	4.349e+07	4.0905e+07	5.02382e+07	4.72969e+07	5.65319e+07	4.62378e+07	4.7989e+07	4.44891e+07	4.73319e+07	4.09572e+07	4.95139e+07	0.0269001	-0.062824	0.019573	0.082397	0.353897	0.24697	0.472259	0.151611
O70305	Atxn2	8.42387e+06	1.09269e+07	1.51372e+07	7.88938e+06	1.06252e+07	1.07713e+07	1.00127e+07	1.67716e+07	1.016e+07	9.75791e+06	1.07873e+07	1.04901e+07	8.21262e+06	9.6754e+06	1.12173e+07	1.19289e+07	9.81199e+06	0.0642181	0.0267128	-0.0581297	-0.0848425	0.575663	0.80228	0.579207	0.290479
Q7TQH0	Atxn2l	4.47223e+06	2.94017e+06	8.90988e+06	5.98776e+06	4.57576e+06	3.98869e+06	5.87397e+06	7.0474e+06	5.01209e+06	1.19961e+07	5.71194e+06	8.43923e+06	4.19323e+06	3.7062e+06	6.49113e+06	5.48054e+06	7.58513e+06	0.243392	-0.0734973	0.0676424	0.14114	0.160033	0.530655	0.63049	0.316958
Q9JLZ3	Auh	2.96571e+07	3.26287e+07	6.32976e+07	3.98447e+07	2.82217e+07	3.26186e+07	4.64879e+07	5.62266e+07	1.38612e+07	5.75926e+06	1.40392e+07	1.46378e+07	1.05538e+07	3.11429e+07	4.3788e+07	3.72986e+07	1.12475e+07	0.147996	-0.0696633	-0.590298	-0.520635	0.344695	0.660308	0.0822498	0.0627672
Q80U56	Avl9	6.5737e+06	6.41445e+06	1.13678e+07	1.04134e+07	1.24656e+07	8.56402e+06	9.91479e+06	8.71478e+06	3.84475e+06	4.98708e+06	1.18733e+07	9.49012e+06	1.49725e+07	6.49407e+06	1.14156e+07	7.75958e+06	1.03308e+07	0.244981	-0.16766	-0.0433662	0.124294	0.0130179	0.0661875	0.649707	0.349295
Q3UI43	Babam1	809479	1.15124e+06	1.15477e+06	879410	446426	833351	1.26116e+06	508707	892763	983766	763188	442464		980362	826867	873996	729806	-0.0739505	0.0240736	-0.0542283	-0.0783019	0.607551	0.863605	0.728353	0.542831
Q8K3W0	Babam2	4.46694e+06					4.67482e+06				6.27609e+06				4.46694e+06	#DIV/0!	4.67482e+06	6.27609e+06	#DIV/0!	#DIV/0!	#DIV/0!	0.127924	#DIV/0!	#DIV/0!	#DIV/0!	#DIV/0!
Q8CI32	Bag5	4.50519e+06	4.16463e+06		1.96312e+06	4.42517e+06		3.26072e+06		2.93967e+06	3.27073e+06	1.09951e+06	4.33024e+06	3.28123e+06	4.33491e+06	3.19415e+06	3.10019e+06	2.99542e+06	-0.132625	-0.0129659	-0.0278963	-0.0149304	0.522643	0.951603	0.902911	0.889333
Q9Z1R2	Bag6	4.52836e+07	3.74675e+07	5.928e+07	5.39818e+07	5.24561e+07	5.01155e+07	4.42824e+07	4.90218e+07	4.65858e+07	4.75513e+07	3.9164e+07	5.22553e+07	6.22062e+07	4.13756e+07	5.52393e+07	4.75014e+07	5.02942e+07	0.125504	-0.0655423	-0.0407303	0.024812	0.118596	0.0404151	0.397979	0.609361
Q8BKX1	Baiap2	4.17549e+07	4.57885e+07	3.75165e+07	5.50157e+07	4.84716e+07	4.25532e+07	6.01497e+07	5.74981e+07	5.03597e+07	6.17625e+07	6.91049e+07	3.2385e+07	4.29806e+07	4.37717e+07	4.70013e+07	5.26402e+07	5.15583e+07	0.0309162	0.0492074	0.0401885	-0.00901893	0.604273	0.430127	0.664623	0.91277
Q91XV3	Basp1	1.50138e+07	1.56106e+07	2.36425e+07	1.04681e+07	9.25273e+06	1.32835e+07	1.08313e+07	1.16761e+07	1.13737e+07	1.33915e+07	9.68475e+06	1.02165e+07	8.34177e+06	1.53122e+07	1.44544e+07	1.17912e+07	1.04086e+07	-0.0250367	-0.0884447	-0.142608	-0.0541634	0.869624	0.622447	0.474746	0.305644
Q07813	Bax		8.20046e+06	1.68353e+07	10039152		7.34342e+06	5.60186e+06		7.99573e+06	9.47155e+06				8.20046e+06	1.34372e+07	6.98034e+06	9.47155e+06	0.214471	-0.284433	-0.151888	0.132545	#DIV/0!	0.298183	#DIV/0!	#DIV/0!
Q61361	Bcan	1.60426e+08	1.83429e+08	9.96458e+07	1.45977e+08	1.37581e+08	1.17442e+08	8.35194e+07	9.82379e+07	2.61705e+08	2.81732e+08	2.86493e+08	3.25913e+08	2.65252e+08	1.71928e+08	1.27735e+08	1.40226e+08	2.89848e+08	-0.129037	0.0405196	0.355861	0.315341	0.0961995	0.78934	0.000591264	0.0303797
Q61334	Bcap29			485600	422844				498763				421044		#DIV/0!	454222	498763	421044	#DIV/0!	0.0406266	-0.032941	-0.0735675	#DIV/0!	#DIV/0!	#DIV/0!	#DIV/0!
Q61335	Bcap31	593194		185779	438681									410283	593194	312230	#DIV/0!	410283	-0.278722	#DIV/0!	0.118609	#DIV/0!	#DIV/0!	#DIV/0!	#DIV/0!	#DIV/0!
Q80YN3	Bcas1	1.96003e+07	8.26631e+06	8.06449e+06	2.85329e+07	2.52524e+07	2.19682e+07	2.10065e+07	3.61502e+07	1.86491e+07	1.84805e+07	1.8024e+07	1.14976e+07	1.60996e+07	1.39333e+07	2.06166e+07	2.44435e+07	1.60254e+07	0.170162	0.073947	-0.109407	-0.183354	0.49236	0.639547	0.548354	0.12111
Q8CCN5	Bcas3	7.97331e+06	6.01373e+06	9.17347e+06	8.57614e+06	6.07701e+06	7.35856e+06	1.15209e+07	1.07646e+07	5.89351e+06	5.14946e+06	1.15513e+07	7.27567e+06	7.81602e+06	6.99352e+06	7.94221e+06	8.88439e+06	7.94812e+06	0.0552454	0.0486864	0.000323132	-0.0483633	0.543481	0.592513	0.997257	0.638639
P24288	Bcat1	1.02727e+08	7.78747e+07	6.5282e+07	7.57705e+07	7.84739e+07	9.35371e+07	8.0212e+07	8.52129e+07	8.89563e+07	9.6749e+07	6.83369e+07	7.89882e+07	7.68857e+07	9.03008e+07	7.31755e+07	8.69796e+07	8.02399e+07	-0.0913264	0.0750519	0.0400252	-0.0350267	0.384777	0.0507799	0.372634	0.361429
O35855	Bcat2		3.54625e+06						4.39969e+06		3.25738e+06	1.84778e+06	2.05065e+06		3.54625e+06	#DIV/0!	4.39969e+06	2.38527e+06	#DIV/0!	#DIV/0!	#DIV/0!	-0.265885	#DIV/0!	#DIV/0!	#DIV/0!	#DIV/0!
Q6P3A8	Bckdhb								2.33987e+06	1.08481e+06					#DIV/0!	#DIV/0!	1.71234e+06	#DIV/0!	#DIV/0!	#DIV/0!	#DIV/0!	#DIV/0!	#DIV/0!	#DIV/0!	#DIV/0!	#DIV/0!
P70345	Bcl2l2		2.23236e+06			2.32876e+06	1.69462e+06		1.98177e+06	2.07902e+06	1.94788e+06	1.84902e+06		1.76652e+06	2.23236e+06	2.32876e+06	1.91847e+06	1.85447e+06	0.0183597	-0.0841693	-0.0989037	-0.0147345	#DIV/0!	#DIV/0!	#DIV/0!	0.65074
Q6PAJ1	Bcr	2.54909e+06	1.0866e+06	5.61573e+06	3.41611e+06	3.95646e+06	9.53979e+06	1.05167e+07	3.19884e+06	1.57737e+07	1.21449e+07	1.33526e+07	7.46715e+06	4.2304e+06	1.81784e+06	4.32944e+06	9.75726e+06	9.29876e+06	0.376875	0.352896	0.331994	-0.0209026	0.101785	0.123794	0.0963684	0.895296
O88597	Becn1		601501												601501	#DIV/0!	#DIV/0!	#DIV/0!	#DIV/0!	#DIV/0!	#DIV/0!	#DIV/0!	#DIV/0!	#DIV/0!	#DIV/0!	#DIV/0!
O08539	Bin1	5.21945e+08	5.46409e+08	5.81318e+08	6.45667e+08	6.26245e+08	6.23861e+08	6.77969e+08	6.27409e+08	5.52433e+08	5.26498e+08	6.0945e+08	5.49689e+08	4.83182e+08	5.34177e+08	6.17743e+08	6.20418e+08	5.42205e+08	0.0631227	0.00187639	-0.0566449	-0.0585213	0.0349593	0.936823	0.0683009	0.0780891
O88738	Birc6	5.14337e+06	8.08855e+06	4.56601e+06	6.17115e+06	6.12876e+06	2.61257e+06	8.84271e+06	1.30072e+07	5.9284e+06	6.90181e+06	2.76388e+06	6.85273e+06	4.26408e+06	6.61596e+06	5.62197e+06	7.59771e+06	5.19562e+06	-0.0707041	0.130794	-0.0342511	-0.165045	0.620713	0.442076	0.727467	0.37621
Q8VD62	Bles03	1.85039e+07	1.73296e+07	7.36336e+06	8.08994e+06	1.2936e+07	1.27793e+07	1.65176e+07	1.67094e+07	1.05957e+07	9.16035e+06	1.70586e+07	1.57367e+07	7.88556e+06	1.79168e+07	9.46311e+06	1.41505e+07	1.24603e+07	-0.277227	0.174739	0.119495	-0.0552439	0.0307814	0.104466	0.347844	0.564203
P16277	Blk	1.43903e+07	1.03811e+07	1.34453e+07	11381294	1.39091e+07	1.36149e+07	1.77266e+07	1.7341e+07	1.75034e+07	1.82888e+07	1.56227e+07	1.52666e+07	1.34214e+07	1.23857e+07	1.29119e+07	1.65465e+07	1.56498e+07	0.0180691	0.107716	0.0835204	-0.0241958	0.83943	0.0336059	0.0835657	0.546308
Q8R016	Blmh	8.45041e+07	9.1173e+07	8.63625e+07	7.05372e+07	9.16768e+07	8.50196e+07	8.04227e+07	8.88764e+07	1.09182e+08	1.00973e+08	9.94415e+07	1.14339e+08	1.07518e+08	8.78386e+07	8.28588e+07	9.08752e+07	1.05568e+08	-0.0253465	0.0401068	0.105192	0.0650856	0.540191	0.414257	0.0480182	0.101707
Q9CY64	Blvra	6.96877e+07	6.72888e+07	9.32912e+07	7.50379e+07	9.11839e+07	7.12555e+07	8.68359e+07	8.11988e+07	7.39211e+07	8.48405e+07	6.42468e+07	6.73812e+07	6.57832e+07	6.84882e+07	8.65043e+07	7.83028e+07	7.05629e+07	0.101422	-0.0432603	-0.0884611	-0.0452008	0.0834457	0.301498	0.095355	0.245974
Q923D2	Blvrb	3.30313e+07	3.4227e+07	3.01319e+07	2.03287e+07	3.46844e+07	3.10342e+07	2.08452e+07	3.14203e+07	3.35505e+07	3.7644e+07	2.89594e+07	2.96811e+07	3.67102e+07	3.36291e+07	2.83817e+07	2.92126e+07	3.32487e+07	-0.0736775	0.0125313	0.0687363	0.056205	0.340691	0.87911	0.382931	0.312488
Q91Z96	Bmp2k	659389	772849	1.46113e+07	2.23367e+07	538523	798985	768296	1.24052e+06	548350		1.72118e+07	563550	648106	716119	1.24955e+07	839038	6.14117e+06	1.24177	-1.17297	-0.308503	0.864469	0.206161	0.209209	0.494536	0.439228
Q5SQY2	Bod1	1.50663e+06	584082	298195	156723		446428	831553	923910	685572	1.04443e+06	1.28484e+06	991757	1.27807e+06	1.04535e+06	227459	721866	1.14977e+06	-0.66236	0.501553	0.703709	0.202156	0.321622	0.0178956	0.00223727	0.0183802
Q9D8S9	Bola1			575788	1.09441e+06	1.25237e+06	993551								#DIV/0!	974190	993551	#DIV/0!	#DIV/0!	0.00854644	#DIV/0!	#DIV/0!	#DIV/0!	#DIV/0!	#DIV/0!	#DIV/0!
Q8BGS2	Bola2	7.93835e+06	1.11295e+07	2.12471e+07	1.02561e+07	1.42609e+07	1.00535e+07	2.14628e+07	1.82791e+07	1.48573e+07	1.24335e+07	2.13441e+07	2.10353e+07	1.98615e+07	9.53391e+06	1.52547e+07	1.61632e+07	1.86686e+07	0.204132	0.0251228	0.0877085	0.0625858	0.21627	0.832703	0.428718	0.46711
P15327	Bpgm	1.11697e+07	1.62933e+07	7.3026e+06	9.08103e+06	8.87927e+06	8.63351e+06	1.10642e+07	1.09981e+07	9.04297e+06	1.25439e+07	1.18092e+07	1.16058e+07	9.43173e+06	1.37315e+07	8.42096e+06	9.93469e+06	1.13477e+07	-0.212356	0.0717924	0.129545	0.0577523	0.274374	0.13569	0.0204148	0.177752
Q8R164	Bphl	3.3562e+07	2.46022e+07	4.8968e+07	3.32211e+07	4.7368e+07	4.15642e+07	4.32456e+07	5.09548e+07	2.01013e+07	2.90173e+07	2.29965e+07	1.68091e+07	2.62431e+07	2.90821e+07	4.31857e+07	3.89665e+07	2.37665e+07	0.171714	-0.0446491	-0.259375	-0.214726	0.131639	0.632637	0.0393754	0.100831
Q9Z0S1	Bpnt1	1.68398e+08	1.37265e+08	1.4886e+08	1.54151e+08	1.43721e+08	1.57984e+08	1.47322e+08	1.78476e+08	1.40473e+08	1.58077e+08	1.33992e+08	1.63068e+08	1.48633e+08	1.52831e+08	1.48911e+08	1.56064e+08	1.50942e+08	-0.0112865	0.0203769	0.0058854	-0.0144915	0.843439	0.465892	0.787467	0.643246
P28028	Braf	7.5054e+06	7.02369e+06	1.33458e+06	9.40624e+06	6.85219e+06	6.09627e+06	1.47391e+07	1.21254e+07	1.38999e+07	8.15743e+06	1.16218e+07	1.23278e+07	1.14678e+07	7.26454e+06	5.86434e+06	1.17152e+07	1.08937e+07	-0.0929895	0.300529	0.268956	-0.0315735	0.616785	0.125268	0.157205	0.721934
P46737	Brcc3	4.16974e+06	7.76611e+06	4.334e+06	5869741	6.65101e+06	8.05728e+06	5.41068e+06	5.45454e+06	3.05639e+06		7.45315e+06	5.75595e+06	4.56593e+06	5.96792e+06	5.61825e+06	5.49472e+06	5.92501e+06	-0.0262221	-0.0096552	0.0230882	0.0327434	0.879989	0.923883	0.790917	0.757831
Q91VR8	Brk1	7.53844e+07	7.96197e+07	7.06582e+07	8.04174e+07	7.66155e+07	7.80933e+07	8.10165e+07	7.824e+07	6.49893e+07	7.48859e+07	5.51652e+07	5.76112e+07	7.20063e+07	7.7502e+07	7.5897e+07	7.55848e+07	6.49172e+07	-0.00908821	-0.00179046	-0.0678652	-0.0660748	0.681348	0.948308	0.119564	0.138192
Q8K2Q7	Brox	6.40753e+06	6.13196e+06	6.82319e+06	4.4719e+06	4.61965e+06	6.83119e+06	6.17622e+06	6.64974e+06	6.04221e+06	9.28511e+06	8.33228e+06	6.51123e+06	6.698e+06	6.26975e+06	5.30491e+06	6.42484e+06	7.70665e+06	-0.0725719	0.0831839	0.162188	0.0790036	0.331582	0.276031	0.0693594	0.148538
Q5RJI5	Brsk1	8.20373e+06	2.01501e+06	1.27321e+07	1.24127e+07	1.37705e+07	1.24787e+07	1.27654e+07	8.3402e+06	2.00549e+07	1.44772e+07	1.38286e+07	1.3978e+07	1.61087e+07	5.10937e+06	1.29718e+07	1.34098e+07	1.45981e+07	0.404631	0.0144234	0.0512986	0.0368751	0.233703	0.869927	0.0580325	0.66327
Q69Z98	Brsk2	2.68304e+07	1.80861e+07	1.78659e+07	1.59695e+07	2.10938e+07	2.48616e+07	2.60125e+07	1.79533e+07	2.57919e+07	1.77994e+07	2.63993e+07	1.57281e+07	2.59285e+07	2.24583e+07	1.83097e+07	2.36548e+07	2.14639e+07	-0.0886942	0.111238	0.069026	-0.0422116	0.509618	0.0793613	0.364979	0.540178
Q80Y55	Bsdc1						1.01399e+06	558164							#DIV/0!	#DIV/0!	786079	#DIV/0!	#DIV/0!	#DIV/0!	#DIV/0!	#DIV/0!	#DIV/0!	#DIV/0!	#DIV/0!	#DIV/0!
O88737	Bsn	2.16239e+07	2.78627e+07	3.83261e+07	2.52592e+07	2.67228e+07	1.98241e+07	3.58593e+07	2.94751e+07	9.22043e+06	6.93378e+06	9.64591e+06	9.97722e+06	1.13234e+07	2.47433e+07	3.01027e+07	2.35947e+07	9.47007e+06	0.0851471	-0.10579	-0.502252	-0.396462	0.37707	0.404207	0.0326783	0.0918537
Q9DB72	Btbd17	5.45153e+06	3.52811e+06	358493	1.21457e+06	4.58652e+06	1.59944e+06			2.15853e+07	2.34062e+07	2.39181e+07	2.44224e+07	1.47891e+07	4.48982e+06	2.05319e+06	1.15924e+07	2.1634e+07	-0.339799	0.751743	1.02271	0.270963	0.227491	0.513282	0.00105575	0.493681
D3YUB6	Btbd8	1.96354e+07	1.25094e+07	9.16735e+06	1.33577e+07	1.13249e+07	1.74125e+07	1.43649e+07	1.67626e+07	1.36812e+07	1.67693e+07	1.7171e+07	1.68702e+07	1.49318e+07	1.60724e+07	1.12833e+07	1.55553e+07	1.64356e+07	-0.153645	0.139442	0.163348	0.0239057	0.391932	0.0471337	0.0352429	0.437444
Q64152	Btf3			5.36348e+06	5770093		2.89043e+06		3.03485e+06	7.75769e+06	5.96946e+06	5.60816e+06	5.02538e+06	6.45991e+06	#DIV/0!	5.56679e+06	4.56099e+06	5.76573e+06	#DIV/0!	-0.0865453	0.0152495	0.101795	#DIV/0!	0.59456	0.614562	0.531662
Q9CQH7	Btf3l4	2.77675e+07	7.07231e+06	2.76865e+07	3.39484e+07	2.02058e+07	2.46514e+07	1.86854e+07	1.04134e+07	3.13617e+07	9.61727e+06	1.94744e+07	4.57545e+07	3.76324e+07	1.74199e+07	2.72802e+07	2.1278e+07	2.81196e+07	0.194802	-0.107918	0.013162	0.12108	0.507421	0.360925	0.931215	0.501237
Q9WVA3	Bub3	1.43951e+07	2.28267e+06	1.65862e+07	1.17424e+07	1.25125e+07	1.58931e+07	7.00796e+06	1.56335e+07	1.55385e+07	2.05487e+07	1.48533e+07	1.03628e+07	1.8011e+07	8.33889e+06	1.36137e+07	1.35183e+07	1.5944e+07	0.212868	-0.00305574	0.0686201	0.0716759	0.540163	0.972597	0.422149	0.461965
Q9CQC6	Bzw1	2.67192e+07	2.97556e+07	2.89601e+07	2.29803e+07	3.32112e+07	2.7584e+07	3.09854e+07	2.84906e+07	3.10094e+07	3.46362e+07	3.02853e+07	3.95957e+07	2.62751e+07	2.82374e+07	2.83838e+07	2.95174e+07	3.26981e+07	0.00224624	0.0170066	0.0614513	0.0444448	0.967903	0.744462	0.346005	0.354882
P14106	C1qb	5.75202e+06	3.24164e+06	6.21215e+06	2.84472e+06	3.90034e+06	6.29082e+06	4.89292e+06	5.62292e+06	5.7205e+06	9.66308e+06	9.93666e+06	8.36196e+06	7.07427e+06	4.49683e+06	4.31907e+06	5.63179e+06	8.759e+06	-0.0175159	0.115256	0.307064	0.191808	0.920872	0.316349	0.0238126	0.011466
O35658	C1qbp	1.98498e+07	6.99881e+06	9.90158e+06	1.50755e+07	1.00653e+07	1.17547e+07	2.85489e+07	2.41712e+07		8.65056e+06	2.11894e+06	1.4169e+06	2.02656e+06	1.34243e+07	1.16808e+07	2.14916e+07	3.55324e+06	-0.0604197	0.264796	-0.516848	-0.781644	0.832402	0.182013	0.0209752	0.0576976
Q02105	C1qc	1.26631e+06	1.31911e+06	1.69053e+06	739131	1.44138e+06	2.17706e+06	1.16842e+06	1.46946e+06		1.90929e+06	2.90604e+06	2.99569e+06	2.20079e+06	1.29271e+06	1.29035e+06	1.60498e+06	2.50295e+06	-0.000792841	0.0947633	0.287745	0.192982	0.994161	0.488622	0.0292143	0.0804038
Q80X80	C2cd2l			1.76156e+06	867476				1.99422e+06			823811			#DIV/0!	1.31452e+06	1.99422e+06	823811	#DIV/0!	0.181006	-0.20294	-0.383946	#DIV/0!	#DIV/0!	#DIV/0!	#DIV/0!
P01027	C3		1.51548e+06	264494		147664	297164		252139		266903		157079	293631	1.51548e+06	206079	274651	239204	-0.866516	0.124748	0.0647347	-0.0600128	#DIV/0!	0.436694	0.689529	0.511951
Q7M757	C6.1al	1.2893e+06	1.68111e+06		1605305	868835	1.48628e+06			1.01505e+06		1.50793e+06	802487	1.42037e+06	1.48521e+06	1.23707e+06	1.25066e+06	1.2436e+06	-0.0793922	0.0047457	0.00228493	-0.00246077	0.628054	0.978449	0.989445	0.984174
Q6DFW0	C9orf72					357547	318471	227530				750000			#DIV/0!	357547	273000	750000	#DIV/0!	-0.11717	0.321729	0.438898	#DIV/0!	#DIV/0!	#DIV/0!	#DIV/0!
P00920	Ca2	9.53185e+08	8.34373e+08	8.29109e+08	1.31414e+09	1.22132e+09	9.33303e+08	1.04117e+09	1.10997e+09	1.12806e+09	9.60538e+08	1.03179e+09	1.20915e+09	1.14321e+09	8.93779e+08	1.12152e+09	1.05313e+09	1.08617e+09	0.0985778	-0.0273273	-0.0139101	0.0134172	0.264513	0.696371	0.840252	0.65881
Q06138	Cab39	3.89493e+07	7.55205e+07	5.88662e+07	8.72977e+07	6.55563e+07	6.34533e+07	9.25888e+07	8.74203e+07	8.67436e+07	7.70037e+07	8.20649e+07	8.27944e+07	8.03397e+07	5.72349e+07	7.05734e+07	8.25515e+07	8.05507e+07	0.0909802	0.0680839	0.0574281	-0.0106558	0.598018	0.327335	0.3648	0.781033
Q9DB16	Cab39l	1.5405e+06	3.00537e+06		2.9879e+06	1.68299e+06	2.02408e+06		5.31443e+06		1.38941e+06	5.50457e+06	2.82863e+06		2.27294e+06	2.33545e+06	3.66926e+06	3.24087e+06	0.0117831	0.196208	0.142291	-0.0539164	0.95505	0.563203	0.558364	0.852557
Q9CXW3	Cacybp	6.03204e+07	8.39658e+07	5.13659e+07	6.07058e+07	3.96168e+07	4.5319e+07	6.98599e+07	5.58495e+07	5.63258e+07	4.57482e+07	6.32819e+07	7.66713e+07	6.90798e+07	7.21431e+07	5.05629e+07	5.68386e+07	6.36953e+07	-0.154363	0.0508115	0.100276	0.0494642	0.280417	0.468741	0.204132	0.441503
Q8R5M8	Cadm1	446757	582647	524245	384350	389756	387070	531853		663269	657544	706047	289008	897789	514702	432784	527397	637597	-0.0752849	0.0858672	0.168275	0.0824082	0.426573	0.375169	0.209405	0.497834
Q8BLQ9	Cadm2	746046	588841	514205	363150	378816			702158		647237	611053		670543	667444	418724	702158	642944	-0.202487	0.224507	0.186246	-0.0382612	0.130344	#DIV/0!	0.0311952	#DIV/0!
Q99N28	Cadm3			7.40055e+06	5.71635e+06	4.05791e+06	4.97112e+06						4.7044e+06		#DIV/0!	5.72494e+06	4.97112e+06	4.7044e+06	#DIV/0!	-0.0613166	-0.0852666	-0.02395	#DIV/0!	#DIV/0!	#DIV/0!	#DIV/0!
Q8R464	Cadm4	6.38345e+06	6.06682e+06	2.01782e+06	7.07851e+06	6.47395e+06	1.90794e+06	2.71244e+06	9.56627e+06	5.88708e+06	7.29676e+06	5.70193e+06	7.34843e+06	7.28048e+06	6.22513e+06	5.19009e+06	5.01843e+06	6.9069e+06	-0.0789733	-0.0146072	0.124108	0.138715	0.583674	0.944932	0.395553	0.36166
Q80TJ1	Cadps	7.99746e+08	7.78769e+08	8.09342e+08	6.79346e+08	7.81346e+08	7.97396e+08	8.65104e+08	8.1007e+08	7.30354e+08	6.52985e+08	7.47874e+08	6.9501e+08	6.72157e+08	7.89257e+08	7.56678e+08	8.00731e+08	6.92006e+08	-0.0183076	0.0245755	-0.0388009	-0.0633764	0.500231	0.41488	0.240054	0.0219586
Q8BYR5	Cadps2	836790	1.83629e+06		809588	283682	581511	1.12447e+06	1.99326e+06	967189	456182	682392	1.00727e+06	343625	1.33654e+06	546635	1.16661e+06	622368	-0.388285	0.329228	0.0563503	-0.272878	0.331789	0.206929	0.828917	0.17071
P12658	Calb1	1.93138e+08	2.48681e+08	2.05921e+08	1.52035e+08	2.12314e+08	2.25841e+08	3.04569e+08	2.59718e+08	2.48017e+08	2.98313e+08	3.12889e+08	2.94737e+08	2.61463e+08	2.2091e+08	1.9009e+08	2.59536e+08	2.91851e+08	-0.0652552	0.135238	0.186201	0.0509627	0.459137	0.0458898	0.0156506	0.161891
Q08331	Calb2	1.36775e+07	4.98176e+07	3.81529e+07	3.1211e+07	2.88491e+07	2.34287e+07	3.81942e+07	3.1604e+07	3.72717e+07	4.21241e+07	5.16168e+07	2.78224e+07	3.18841e+07	3.17475e+07	3.27376e+07	3.26247e+07	3.83618e+07	0.0133373	-0.00150151	0.068852	0.0703535	0.965251	0.980483	0.399614	0.405813
P0DP26	Calm1	2.67133e+09	2.0858e+09	2.90296e+09	3.04152e+09	2.80441e+09	3.40195e+09	3.56092e+09	3.67589e+09	2.9912e+09	3.28556e+09	2.68487e+09	4.2959e+09	2.97791e+09	2.37857e+09	2.9163e+09	3.40749e+09	3.31106e+09	0.0885167	0.0676025	0.0551348	-0.0124676	0.305244	0.0391308	0.344491	0.812527
Q9D6P8	Calml3	1.41598e+06				2.55243e+06		5.77149e+06	2.82353e+06						1.41598e+06	2.55243e+06	4.29751e+06	#DIV/0!	0.255896	0.226263	#DIV/0!	#DIV/0!	#DIV/0!	#DIV/0!	#DIV/0!	#DIV/0!
P14211	Calr	2.23026e+08	1.48419e+08	1.89797e+08	1.54611e+08	1.42079e+08	1.69025e+08	1.96428e+08	2.02008e+08	1.86269e+08	1.99408e+08	1.5866e+08	1.71294e+08	1.72115e+08	1.85722e+08	1.62162e+08	1.88433e+08	1.75369e+08	-0.0589141	0.0652057	0.0340031	-0.0312026	0.641198	0.19864	0.479524	0.290148
O35887	Calu	4.23265e+06													4.23265e+06	#DIV/0!	#DIV/0!	#DIV/0!	#DIV/0!	#DIV/0!	#DIV/0!	#DIV/0!	#DIV/0!	#DIV/0!	#DIV/0!	#DIV/0!
Q91YS8	Camk1	1.36552e+07	1.33674e+07	1.57251e+07	1.62634e+07	1.53886e+07	1.29259e+07	2.05054e+07	1.41044e+07	1.67642e+07	1.22017e+07	1.66081e+07	1.84561e+07	1.18824e+07	1.35113e+07	1.57924e+07	1.6075e+07	1.47871e+07	0.0677492	0.00770288	-0.0285649	-0.0362678	0.00500375	0.878117	0.583594	0.602207
Q8BW96	Camk1d	1.03256e+08	6.49057e+07	6.61845e+07	99482704	1.10835e+08	9.12816e+07	6.28522e+07	7.39678e+07	1.25507e+08	1.16151e+08	7.56831e+07	6.5314e+07	1.06991e+08	8.40811e+07	9.21674e+07	8.84022e+07	9.10347e+07	0.0398793	-0.0181147	-0.00537049	0.0127442	0.762866	0.852111	0.952768	0.890522
P11798	Camk2a	4.09489e+08	1.92313e+08	4.83707e+08	3.52537e+08	2.88684e+08	2.83967e+08	1.98173e+08	2.62761e+08	3.01378e+08	3.36882e+08	3.6546e+08	7.87141e+08	4.14268e+08	3.00901e+08	3.74976e+08	2.6157e+08	4.75937e+08	0.0955793	-0.156415	0.103547	0.259962	0.62166	0.176299	0.441561	0.131987
P28652	Camk2b	8.7829e+07	4.92484e+07	8.55396e+07	8.44886e+07	7.09049e+07	7.86555e+07	4.7332e+07	4.24537e+07	6.89922e+07	1.3017e+08	1.21815e+08	1.86133e+08	1.33934e+08	6.85387e+07	8.0311e+07	5.93584e+07	1.43013e+08	0.0688391	-0.131293	0.250599	0.381893	0.650462	0.0932031	0.0185369	0.00466638
Q6PHZ2	Camk2d	4.50669e+06		8.59558e+06	4539207	5.77367e+06	3.3695e+06	4.2197e+06	1.06917e+07	3.55603e+06	4.50203e+06	7.35735e+06	9.71575e+06	8.3912e+06	4.50669e+06	6.30282e+06	5.45923e+06	7.49159e+06	0.145677	-0.0624032	0.0750389	0.137442	#DIV/0!	0.708216	0.501861	0.371584
Q923T9	Camk2g	9.53807e+06		6.24432e+06	3580394	1.02346e+08	3.46885e+06		2.34724e+06	8.0273e+07	5.05984e+06	5.55719e+06	1.35624e+07	6.34959e+07	9.53807e+06	3.73902e+07	2.86964e+07	2.19188e+07	0.593297	-0.114931	-0.23194	-0.117009	#DIV/0!	0.844727	0.693905	0.831454
Q6QWF9	Camk2n1	2.97332e+06	3.10234e+06	1.41184e+06	1.32894e+06	1.08308e+06	1.38771e+06	1.4062e+06		1.49481e+06	2.61174e+06	1.62102e+06	2.65053e+06	2.66292e+06	3.03783e+06	1.27462e+06	1.42957e+06	2.38655e+06	-0.377183	0.0498259	0.272391	0.222565	0.000667832	0.252918	0.0166905	0.032061
Q78WH7	Camk2n2	2.97332e+06	3.10234e+06	1.41184e+06	1.32894e+06	1.08308e+06	1.38771e+06	1.4062e+06		1.49481e+06	2.61174e+06	1.62102e+06	2.65053e+06	2.66292e+06	3.03783e+06	1.27462e+06	1.42957e+06	2.38655e+06	-0.377183	0.0498259	0.272391	0.222565	0.000667832	0.252918	0.0166905	0.032061
P08414	Camk4	6.89958e+07	3.06314e+07	4.48263e+07	6.08275e+07	5.42103e+07	6.51481e+07	6.57519e+07	7.39838e+07	7.91661e+07	8.79927e+07	8.3603e+07	6.35965e+07	6.23283e+07	4.98136e+07	5.3288e+07	7.10125e+07	7.43801e+07	0.0292816	0.124705	0.144827	0.0201222	0.886666	0.0373946	0.0493494	0.673134
Q8VBY2	Camkk1	1.68766e+07	9.87457e+06	9.2657e+06	1.90431e+07	1.76146e+07	9.95006e+06	1.76162e+07	1.56124e+07	1.28576e+07	2.04558e+07	2.26803e+07	1.904e+07	1.94083e+07	1.33756e+07	1.53078e+07	1.40091e+07	2.03961e+07	0.0586011	-0.0385043	0.124633	0.163138	0.711577	0.732127	0.232507	0.0229352
Q8C078	Camkk2	5.75455e+07	4.74033e+07	2.78825e+07	3.48875e+07	5.9012e+07	5.44422e+07	5.63693e+07	5.44067e+07	6.52194e+07	6.0547e+07	5.47012e+07	5.86296e+07	6.12764e+07	5.24744e+07	4.0594e+07	5.76094e+07	5.87886e+07	-0.111486	0.152032	0.160831	0.0087994	0.351944	0.207134	0.190856	0.708364
Q3UHL1	Camkv	1.53973e+08	2.93669e+08	2.54383e+08	1.98984e+08	1.56603e+08	1.96941e+08	2.8757e+08	2.70635e+08	2.39412e+08	1.86573e+08	2.91e+08	2.30352e+08	2.53874e+08	2.23821e+08	2.03324e+08	2.48639e+08	2.4045e+08	-0.0417138	0.0873825	0.0728366	-0.0145459	0.821617	0.263248	0.356376	0.791228
A2AHC3	Camsap1	1.26035e+06		800773	650583	748655	1.22479e+06	1.0458e+06		1.25285e+06	747173	852275	513057	1.3613e+06	1.26035e+06	733337	1.17448e+06	868451	-0.235187	0.204542	0.0734416	-0.131101	#DIV/0!	0.00712082	0.51129	0.187955
Q8C1B1	Camsap2	5.55187e+06	9.87956e+06	5.30569e+06	1.1128e+07	6.02457e+06	7.07149e+06	3.66123e+06	6.64776e+06		4.45545e+06	4.51959e+06	739120	1.78539e+06	7.71572e+06	7.48607e+06	5.79349e+06	2.87489e+06	-0.0131222	-0.111314	-0.415633	-0.30432	0.941848	0.47995	0.10949	0.103807
Q6ZQ38	Cand1	6.86098e+08	9.24704e+08	7.96489e+08	7.12444e+08	7.77884e+08	7.07496e+08	9.04123e+08	8.52126e+08	7.87836e+08	7.06162e+08	8.36378e+08	7.78868e+08	6.77109e+08	8.05401e+08	7.62272e+08	8.12895e+08	7.49629e+08	-0.023902	0.0279245	-0.00726346	-0.0351879	0.779722	0.35663	0.78599	0.299848
Q6ZQ73	Cand2								2.44097e+06				1.88794e+06		#DIV/0!	#DIV/0!	2.44097e+06	1.88794e+06	#DIV/0!	#DIV/0!	#DIV/0!	-0.111575	#DIV/0!	#DIV/0!	#DIV/0!	#DIV/0!
P35564	Canx	2.17714e+07	1.63216e+07	1.83218e+07	9.64306e+06	2.54339e+06	1.1089e+07	1.31329e+07	1.39545e+07	1.18748e+07	1.44626e+07	1.02903e+07	6.53706e+06	9.90813e+06	1.90465e+07	1.01694e+07	1.25128e+07	1.02995e+07	-0.272519	0.090058	0.00552012	-0.0845379	0.195452	0.659857	0.980557	0.274963
P40124	Cap1	5.96121e+08	5.21171e+08	5.34912e+08	6.46808e+08	6.46706e+08	6.31677e+08	6.16881e+08	6.36418e+08	6.66254e+08	6.4646e+08	6.63896e+08	5.74968e+08	6.61457e+08	5.58646e+08	6.09476e+08	6.37808e+08	6.36695e+08	0.0378195	0.0197334	0.0189752	-0.000758245	0.415376	0.531119	0.566464	0.964096
Q9CYT6	Cap2	3.74309e+08	3.23925e+08	3.59527e+08	4.19411e+08	4.58183e+08	3.83497e+08	2.72803e+08	3.93259e+08	3.03679e+08	3.48035e+08	4.05066e+08	3.04026e+08	3.28192e+08	3.49117e+08	4.12374e+08	3.3831e+08	3.4633e+08	0.07232	-0.0859767	-0.0758011	0.0101756	0.200412	0.134335	0.138896	0.834725
O35350	Capn1	1.37898e+06	1.09009e+06	503696	1.50029e+06	1.26654e+06	1.66197e+06	2.22017e+06	1.09447e+06	1.31348e+06	1.29236e+06	1.5158e+06	897247	2.27326e+06	1.23454e+06	1.09018e+06	1.57252e+06	1.49467e+06	-0.0540078	0.1591	0.137048	-0.0220525	0.697153	0.27787	0.379552	0.84438
O08529	Capn2	7.62287e+07	6.17893e+07	5.22217e+07	6.30238e+07	6.7527e+07	6.4788e+07	5.40538e+07	6.72774e+07	6.30762e+07	6.82739e+07	6.66408e+07	7.1042e+07	6.89099e+07	6.9009e+07	6.09242e+07	6.22989e+07	6.87167e+07	-0.0541162	0.0096905	0.0522724	0.0425819	0.452264	0.812355	0.225129	0.108625
O88456	Capns1	9.87643e+07	8.0225e+07	9.23245e+07	7.11493e+07	1.15596e+08	7.2786e+07	7.79049e+07	7.27429e+07	1.09893e+08	1.02391e+08	8.81837e+07	1.07545e+08	8.89338e+07	8.94947e+07	9.30231e+07	8.33316e+07	9.67635e+07	0.0167938	-0.0477813	0.0171204	0.0649017	0.837961	0.570584	0.805526	0.248101
Q9D7J7	Capns2	1.61025e+07	1.19153e+07	2.33159e+07	1.27266e+07	1.14304e+07	1.42906e+07	2.33407e+07	2.33554e+07	1.8104e+07	2.15272e+07	1.9382e+07	1.64444e+07	2.04815e+07	1.40089e+07	1.58243e+07	1.97726e+07	1.94588e+07	0.052921	0.0967403	0.0897911	-0.00694925	0.702907	0.42588	0.439243	0.904234
Q60865	Caprin1	1.37993e+07	1.43234e+07	1.41778e+07	7581494	1.33467e+07	2.41256e+07	9.20757e+06	4.92206e+06	1.35073e+07	1.8012e+07	2.02864e+07	2.20018e+07	1.1604e+07	1.40614e+07	1.1702e+07	1.29406e+07	1.7976e+07	-0.0797678	0.0436963	0.186435	0.142739	0.373189	0.800673	0.0978463	0.336765
P47753	Capza1	1.4304e+07	2.25947e+07	1.40736e+07	1.02933e+07	5.65269e+07	1.54127e+07	1.49366e+07	1.33486e+07	5.09433e+06	4.04089e+06	1.19138e+07	1.11962e+07	1.60307e+07	1.84494e+07	2.69646e+07	1.2198e+07	1.07954e+07	0.164812	-0.344504	-0.397556	-0.0530517	0.629233	0.42459	0.389351	0.699661
P47754	Capza2	4.13042e+08	4.17299e+08	4.60165e+08	4.52915e+08	3.72847e+08	4.34229e+08	4.42008e+08	4.4721e+08	3.88461e+08	3.15308e+08	3.90467e+08	3.75771e+08	3.871e+08	4.15171e+08	4.28642e+08	4.27977e+08	3.67161e+08	0.0138684	-0.000674416	-0.0672379	-0.0665635	0.678027	0.98428	0.145842	0.0356799
P47757	Capzb	1.23498e+08	1.68978e+08	1.6752e+08	1.22352e+08	1.31818e+08	1.25028e+08	1.61831e+08	2.0178e+08	1.53359e+08	1.60241e+08	1.34776e+08	1.2109e+08	1.24821e+08	1.46238e+08	1.40563e+08	1.60499e+08	1.35232e+08	-0.0171875	0.0576012	-0.0167932	-0.0743943	0.853181	0.385891	0.762362	0.226006
Q9CR86	Carhsp1	8.39971e+06	2.13207e+06	6.6772e+06	2.04844e+06	8.92474e+06	8.29741e+06	1.3404e+07	1.34388e+07	1.22422e+07	1.0638e+07	1.1004e+07	1.19984e+07	8.73546e+06	5.26589e+06	5.88346e+06	1.18456e+07	1.0594e+07	0.0481617	0.303924	0.255426	-0.0484981	0.88484	0.0758143	0.134093	0.412601
Q9WVG6	Carm1	1.08767e+07	6.95797e+06	9.06004e+06	7.65441e+06	1.0268e+07	8.09086e+06	2.71037e+06	744671	6.39172e+06	5.99189e+06	1.03991e+07	1.1194e+07	7.34962e+06	8.91734e+06	8.99414e+06	4.4844e+06	8.73364e+06	0.00372416	-0.302255	-0.0127642	0.289491	0.975609	0.069014	0.8646	0.0915696
Q3V3V9	Carmil2	1.46172e+07	9.53857e+06	1.9022e+07	11466299	1.42435e+07	1.66536e+07	1.06468e+07	1.27841e+07	1.30532e+07	1.46116e+07	1.15701e+07	9.24103e+06	1.29126e+07	1.20779e+07	1.49106e+07	1.32844e+07	1.20838e+07	0.0915051	-0.0501527	-0.0912905	-0.0411378	0.475407	0.563324	0.33593	0.502905
Q9ER72	Cars1	3.13648e+07	3.0491e+07	2.3561e+07	2.28288e+07	2.88032e+07	1.47777e+07	2.63869e+07	3.44657e+07	3.02005e+07	3.4593e+07	2.618e+07	3.8425e+07	3.48367e+07	3.09279e+07	2.50643e+07	2.64577e+07	3.35087e+07	-0.0912951	0.0234968	0.126102	0.102605	0.0827439	0.778126	0.0468695	0.214753
Q8BYM8	Cars2		4.67689e+06	9.16775e+06		2.5952e+06		5.21934e+06	5.08612e+06			5.26917e+06			4.67689e+06	5.88147e+06	5.15273e+06	5.26917e+06	0.099529	-0.0574486	-0.0477438	0.00970483	#DIV/0!	0.86108	#DIV/0!	#DIV/0!
O70589	Cask	4.66865e+07	3.971e+07	4.39991e+07	3.95426e+07	5.79711e+07	3.62218e+07	5.46697e+07	5.76992e+07	3.8848e+07	3.0227e+07	4.59369e+07	2.97064e+07	3.6945e+07	4.31982e+07	4.71709e+07	4.68596e+07	3.57038e+07	0.0382085	-0.00287539	-0.12096	-0.118084	0.587772	0.969693	0.167831	0.149584
Q6P9K8	Caskin1	5.0413e+07	3.45194e+07	7.77974e+07	5.31048e+07	4.93544e+07	6.20846e+07	7.22002e+07	6.50111e+07	2.76193e+07	3.60208e+07	5.15423e+07	3.06069e+07	2.43255e+07	4.24662e+07	6.00855e+07	5.67288e+07	3.56239e+07	0.150726	-0.0249665	-0.227029	-0.202062	0.241404	0.811589	0.0900912	0.128136
Q8VHK1	Caskin2	2.32944e+06	1.49046e+06	2.12713e+06		1.7239e+06	1.80259e+06	2.95125e+06	2.62892e+06			2.14251e+06	2.22168e+06	1.34435e+06	1.90995e+06	1.92552e+06	2.46092e+06	1.90285e+06	0.00352495	0.10655	-0.00514261	-0.111693	0.977356	0.27243	0.951777	0.277935
P70677	Casp3			3.50218e+06				1.80164e+06		1.90567e+06	3.05134e+06	3.20093e+06			#DIV/0!	3.50218e+06	1.85366e+06	3.12614e+06	#DIV/0!	-0.276309	-0.0493304	0.226979	#DIV/0!	#DIV/0!	#DIV/0!	0.00788246
Q9CWQ8	Castor1	4.4356e+06	7.56466e+06	4.72176e+06	3089272	6.91919e+06	4.49725e+06	3.40682e+06	2.83418e+06	4.01024e+06	6.28165e+06	2.99959e+06	4.02703e+06	3.25529e+06	6.00013e+06	4.91007e+06	3.68712e+06	4.14089e+06	-0.0870729	-0.1244	-0.0739939	0.0504063	0.626991	0.387597	0.5982	0.611159
Q8CAB8	Castor2	6.78068e+06	1.35216e+07	6.77679e+06	4.95896e+06	9.94004e+06	7.9459e+06	5.77314e+06	5.6309e+06	9.9745e+06	9.32649e+06	6.21367e+06	9.06084e+06	8.06816e+06	1.01511e+07	7.22526e+06	7.33111e+06	8.16729e+06	-0.14766	0.00631592	0.0532242	0.0469083	0.539211	0.955583	0.601862	0.530472
P24270	Cat	1.45001e+06	1.90265e+06		676938	860836	981594	914862	779050			708620			1.67633e+06	768887	891836	708620	-0.338497	0.0644223	-0.0354492	-0.0998715	0.11832	0.386212	#DIV/0!	#DIV/0!
P48758	Cbr1	5.23941e+08	4.51219e+08	4.85059e+08	4.81055e+08	5.64567e+08	5.94678e+08	4.71491e+08	4.8738e+08	6.01841e+08	7.53581e+08	5.45719e+08	4.81835e+08	5.75868e+08	4.8758e+08	5.10227e+08	5.38848e+08	5.8925e+08	0.0197179	0.0237023	0.0625362	0.0388339	0.665249	0.543405	0.283566	0.490451
Q8K354	Cbr3	3.93194e+07	3.14221e+07	4.70747e+07	4.07039e+07	4.45917e+07	5.85276e+07	5.67207e+07	6.09338e+07	5.07412e+07	7.76448e+07	5.74715e+07	5.6107e+07	6.85256e+07	3.53708e+07	4.41234e+07	5.67308e+07	6.49372e+07	0.0960249	0.10915	0.167824	0.0586746	0.228202	0.00697712	0.0204459	0.209712
Q91VT4	Cbr4		2.28865e+06	4.47594e+06	2.74622e+06		2.43278e+06						1.88117e+06		2.28865e+06	3.61108e+06	2.43278e+06	1.88117e+06	0.198058	-0.171534	-0.283209	-0.111674	#DIV/0!	#DIV/0!	#DIV/0!	#DIV/0!
Q91WT9	Cbs	1.49376e+07	1.11533e+06	1.47769e+07	5.29406e+06	1.07907e+07	6.37984e+06	5.67563e+06	1.04404e+07	1.84743e+07	9.46879e+06	1.53454e+07	1.20429e+07	4.96093e+06	8.02646e+06	1.02872e+07	1.02425e+07	1.04545e+07	0.107774	-0.00189011	0.00700567	0.00889578	0.801964	0.991578	0.964213	0.955904
P83917	Cbx1	1.3842e+06	1.43243e+06	1.47951e+06	1.05952e+06	877940	1.47281e+06	1.41443e+06	2.12486e+06	1.54357e+06	1.41814e+06	1.66434e+06	1.70102e+06	1.51056e+06	1.40831e+06	1.13899e+06	1.63891e+06	1.57351e+06	-0.0921798	0.158036	0.140351	-0.0176858	0.268632	0.0986096	0.121467	0.730665
P23198	Cbx3	2.43596e+07	3.29259e+07	4.27864e+07	1.63091e+07	3.48584e+07	2.32812e+07	3.00642e+07	2.96706e+07	5.2395e+07	5.58666e+07	3.94302e+07	4.30714e+07	4.45274e+07	2.86428e+07	3.1318e+07	3.38528e+07	4.57239e+07	0.038778	0.0338007	0.16435	0.130549	0.785137	0.813598	0.198585	0.168309
Q61686	Cbx5	2.73858e+06		2.57576e+06	2.64058e+06		2.58461e+06	3.21508e+06	3.21678e+06	3.07816e+06	3.79008e+06	3.1306e+06		2.87474e+06	2.73858e+06	2.60817e+06	3.02366e+06	3.26514e+06	-0.0211891	0.0641967	0.097566	0.0333693	#DIV/0!	0.0667566	0.135714	0.491063
Q8K1A6	Cc2d1a	4.39475e+06	6.95614e+06	5.47816e+06	4.65787e+06	5.21605e+06	7.06341e+06	4.88907e+06	3.0432e+06	9.19398e+06	6.39956e+06	9.7738e+06	6.16996e+06	9.8261e+06	5.67545e+06	5.11736e+06	6.04742e+06	8.04236e+06	-0.0449542	0.072524	0.196337	0.123813	0.738599	0.538713	0.060064	0.281723
Q8VDP4	Ccar2	2.85523e+07	2.87521e+07	3.43905e+07	2.16851e+07	2.44288e+07	1.93874e+07	2.58617e+07	3.13969e+07	2.8707e+07	3.17721e+07	2.96758e+07	4.14825e+07	3.17803e+07	2.86522e+07	2.68348e+07	2.63383e+07	3.36777e+07	-0.0284588	-0.00811201	0.0986428	0.106755	0.684167	0.920358	0.2218	0.0942853
Q3TVA9	Ccdc136				961968				1.9303e+06			706989			#DIV/0!	961968	1.9303e+06	706989	#DIV/0!	0.302465	-0.133748	-0.436213	#DIV/0!	#DIV/0!	#DIV/0!	#DIV/0!
Q3UHB8	Ccdc177	568346		653171		357824		307084	366181						568346	505498	336633	#DIV/0!	-0.050894	-0.176563	#DIV/0!	#DIV/0!	#DIV/0!	0.452671	#DIV/0!	#DIV/0!
Q9JIG7	Ccdc22	1.3735e+07	2.12378e+07	1.33137e+07	3.44419e+06	1.3408e+07	6.35461e+06	1.30055e+07	1.3286e+07	1.09237e+07	1.00282e+07	1.16499e+07	6.56569e+06	9.95766e+06	1.74864e+07	1.00553e+07	1.08925e+07	9.55037e+06	-0.240306	0.0347309	-0.0223749	-0.0571058	0.25422	0.834642	0.895663	0.515593
Q78PG9	Ccdc25		2.34812e+06		1.21532e+06	1.10743e+06	1.20848e+06		1.32542e+06	1.18166e+06	986815	1.83614e+06	1.00856e+06	1.33799e+06	2.34812e+06	1.16138e+06	1.23852e+06	1.29238e+06	-0.305747	0.0279302	0.0464159	0.0184857	#DIV/0!	0.371493	0.564072	0.806639
Q9CR29	Ccdc43				403844	269028	367645	672447				626526	629535		#DIV/0!	336436	520046	628030	#DIV/0!	0.18914	0.271079	0.0819389	#DIV/0!	0.426589	0.144473	0.607556
D3YZP9	Ccdc6	4.32458e+06	6.5327e+06	1.33374e+07	6.34304e+06	1.3874e+07	1.26798e+07	1.07986e+07	4.1944e+06	8.5893e+06	7.59525e+06	7.754e+06	5.59542e+06	7.18751e+06	5.42864e+06	1.11848e+07	9.06553e+06	7.03305e+06	0.313937	-0.0912347	-0.201485	-0.11025	0.130147	0.523263	0.225881	0.352242
Q5SP85	Ccdc85a	2.09124e+06	1.27304e+06	3.29751e+06	1.75882e+06	2.41594e+06	1.78914e+06	3.27079e+06	3.53276e+06	1.18375e+06	1.20234e+06	2.52457e+06	1.93104e+06	2.09711e+06	1.68214e+06	2.49076e+06	2.44411e+06	1.93876e+06	0.17047	-0.00821075	-0.108807	-0.100596	0.279412	0.951051	0.359711	0.46565
E9Q6B2	Ccdc85c	398070		637204	806633	372776	326825			521660	524797			1.11158e+06	398070	605538	424242	818190	0.182181	-0.154527	0.130713	0.28524	#DIV/0!	0.338688	0.599205	0.39363
Q5SNZ0	Ccdc88a	1.37778e+06		1.39145e+06	1.12419e+06	543165	1.51009e+06	595012			847680	629854		735378	1.37778e+06	1.0196e+06	1.05255e+06	737637	-0.13075	0.0138128	-0.140587	-0.1544	#DIV/0!	0.956545	0.377753	0.615604
Q9D8L5	Ccdc91	397992					493421								397992	#DIV/0!	493421	#DIV/0!	#DIV/0!	#DIV/0!	#DIV/0!	#DIV/0!	#DIV/0!	#DIV/0!	#DIV/0!	#DIV/0!
Q8VDN4	Ccdc92	2.4865e+06	1.24724e+07	5.26865e+06	7.38164e+06	7.14135e+06	1.16902e+07	1.45691e+07	1.05783e+07	8.38547e+06	5.17121e+06	1.05388e+07	6.92454e+06		7.47946e+06	6.59721e+06	1.13058e+07	7.54486e+06	-0.0545096	0.23394	0.0582908	-0.175649	0.888858	0.0277162	0.623198	0.134021
Q7TQK5	Ccdc93	881826		1.35904e+06	710529	889841	2.01981e+06	1.23259e+06	1.55458e+06	1.68951e+06	1.50576e+06	2.1074e+06	2.11402e+06	822123	881826	986468	1.62412e+06	1.63733e+06	0.0487003	0.216536	0.220052	0.00351569	#DIV/0!	0.0599507	0.135965	0.9713
Q9WU84	Ccs		1.11368e+06	1.05671e+06		1.05745e+06		564274		944734	1.01838e+06		950977		1.11368e+06	1.05708e+06	754504	984677	-0.0226538	-0.146446	-0.030814	0.115632	#DIV/0!	0.357306	0.277301	0.435433
Q8QZT2	Ccsap	3.32034e+06	3.72882e+06	6.34873e+06	4.44921e+06	2.70996e+06	2.55341e+06	2.91127e+06	3.19605e+06	5.43284e+06	4.95731e+06	3.68177e+06	3.66193e+06	2.86435e+06	3.52458e+06	4.50263e+06	3.52339e+06	3.79134e+06	0.106359	-0.106505	-0.0746737	0.0318317	0.45156	0.478486	0.580503	0.744861
P80314	Cct2	4.69892e+08	5.57618e+08	4.7191e+08	5.3098e+08	6.40186e+08	5.48038e+08	5.30661e+08	5.24492e+08	5.83285e+08	5.83493e+08	6.23068e+08	6.32501e+08	5.84206e+08	5.13755e+08	5.47692e+08	5.46619e+08	6.05817e+08	0.0277799	-0.000851785	0.043805	0.0446568	0.644242	0.984913	0.359691	0.0182467
P80318	Cct3	4.5922e+08	5.00528e+08	4.69559e+08	5.43737e+08	5.28532e+08	5.49634e+08	5.14139e+08	4.78069e+08	6.16205e+08	5.85605e+08	6.04767e+08	5.44963e+08	5.77726e+08	4.79874e+08	5.13943e+08	5.39512e+08	5.78265e+08	0.0297875	0.0210862	0.0512121	0.0301259	0.351965	0.521802	0.0831259	0.291562
P80315	Cct4	2.8534e+08	3.02539e+08	2.56778e+08	3.1162e+08	2.94104e+08	2.83614e+08	2.60911e+08	3.03319e+08	3.43114e+08	3.39443e+08	3.29806e+08	3.01018e+08	3.25377e+08	2.9394e+08	2.87501e+08	2.9774e+08	3.23911e+08	-0.00961919	0.0151979	0.0517868	0.0365889	0.749661	0.684956	0.137437	0.241561
P80316	Cct5	5.19879e+08	5.67904e+08	3.59279e+08	4.07634e+08	4.10366e+08	3.89695e+08	3.94513e+08	5.03108e+08	4.93925e+08	4.58246e+08	5.41773e+08	4.69991e+08	4.09887e+08	5.43892e+08	3.92426e+08	4.4531e+08	4.69974e+08	-0.141755	0.0549051	0.0783167	0.0234115	0.0367199	0.198211	0.06276	0.5708
P80317	Cct6a	3.70273e+08	3.5825e+08	3.57264e+08	3.69277e+08	3.56228e+08	3.47122e+08	3.68493e+08	3.25663e+08	3.61332e+08	3.92952e+08	4.41547e+08	3.63683e+08	3.99611e+08	3.64261e+08	3.60923e+08	3.50653e+08	3.99448e+08	-0.00399838	-0.0125373	0.0440461	0.0565834	0.693862	0.375468	0.0926358	0.0485067
Q61390	Cct6b	9.50724e+07	7.50808e+07	1.04019e+08	8.22373e+07	8.63601e+07	9.20901e+07	5.51522e+07	7.30118e+07	9.95554e+07	9.30967e+07	8.44773e+07	7.47889e+07	8.39117e+07	8.50766e+07	9.0872e+07	7.99524e+07	8.40686e+07	0.0286201	-0.0555986	-0.0337961	0.0218026	0.679492	0.40621	0.435238	0.719801
P80313	Cct7	3.14489e+08	3.38412e+08	2.70942e+08	2.76448e+08	3.27642e+08	2.99452e+08	3.2834e+08	4.54182e+08	3.08505e+08	3.71984e+08	4.35773e+08	3.22728e+08	3.21078e+08	3.26451e+08	2.91677e+08	3.4762e+08	3.62891e+08	-0.0489153	0.0762024	0.0948737	0.0186714	0.207001	0.232829	0.0817863	0.74695
P42932	Cct8	3.79286e+08	3.5779e+08	3.06565e+08	3.98088e+08	3.52946e+08	3.58207e+08	3.36152e+08	3.60621e+08	3.87086e+08	3.92293e+08	4.44754e+08	4.17291e+08	3.92337e+08	3.68538e+08	3.52533e+08	3.60516e+08	4.11669e+08	-0.0192826	0.00972505	0.0673484	0.0576234	0.619777	0.799306	0.139421	0.0208804
Q8C1Y8	Ccz1	2.83292e+06		3.56773e+06	4.4213e+06	5.54963e+06	4.8247e+06	1.39853e+06	4.86671e+06	6.4946e+06	4.43719e+06	4.4588e+06	3.03931e+06		2.83292e+06	4.51289e+06	4.39614e+06	3.97843e+06	0.20222	-0.0113833	-0.0547421	-0.0433588	#DIV/0!	0.927716	0.512439	0.739064
Q61735	Cd47			1.09863e+07		7.08123e+06	6.53063e+06			3.72757e+06	4.82215e+06				#DIV/0!	9.03378e+06	5.1291e+06	4.82215e+06	#DIV/0!	-0.245829	-0.272629	-0.0268003	#DIV/0!	0.258104	#DIV/0!	#DIV/0!
P40240	Cd9	6.85056e+06				8.49329e+06			1.43449e+07		7.71715e+06	9.32783e+06	3.97807e+06		6.85056e+06	8.49329e+06	1.43449e+07	7.00768e+06	0.0933501	0.227622	-0.0835014	-0.311123	#DIV/0!	#DIV/0!	#DIV/0!	#DIV/0!
Q8R349	Cdc16		1.25119e+06					924134			708229	1.53095e+06	831869		1.25119e+06	#DIV/0!	924134	1.02368e+06	#DIV/0!	#DIV/0!	#DIV/0!	0.044431	#DIV/0!	#DIV/0!	#DIV/0!	#DIV/0!
Q8BGZ4	Cdc23	1.27989e+06	1.54386e+06	1.62807e+06	1434730				1.43545e+06			1.68154e+06	1.99869e+06	1.20155e+06	1.41187e+06	1.5314e+06	1.43545e+06	1.62726e+06	0.035293	-0.0280989	0.0263685	0.0544674	0.546944	#DIV/0!	0.731633	#DIV/0!
Q61081	Cdc37	6.25682e+07	7.46905e+07	7.32936e+07	7.04812e+07	5.86972e+07	7.21025e+07	6.47061e+07	6.65373e+07	7.10679e+07	6.69569e+07	7.5797e+07	6.43807e+07	7.52318e+07	6.86293e+07	6.74906e+07	6.86035e+07	7.05916e+07	-0.00726619	0.00710244	0.0195095	0.012407	0.893245	0.833818	0.594822	0.583519
P60766	Cdc42	1.00525e+09	5.37186e+08	3.80704e+08	4.50413e+07	4.65613e+07	5.45163e+07	5.36757e+07	4.83677e+07	5.70851e+07	4.08958e+07	5.24456e+07	5.67255e+07	6.63913e+07	7.71219e+08	1.57436e+08	5.34112e+07	5.41146e+07	-0.690075	-0.469471	-0.463788	0.0056821	0.185398	0.449804	0.452455	0.906424
Q3UU96	Cdc42bpa	566063		460848	513538	509237					320290	632144	505941	486667	566063	494541	#DIV/0!	486260	-0.0586623	#DIV/0!	-0.00733348	#DIV/0!	#DIV/0!	#DIV/0!	0.907523	#DIV/0!
Q7TT50	Cdc42bpb	1.55551e+07	1.50515e+07	1.68184e+07	1.39251e+07	1.61689e+07	2.38399e+07	1.35953e+07	1.44966e+07	1.22844e+07	1.18632e+07	1.96022e+07	1.73404e+07	1.06732e+07	1.53033e+07	1.56375e+07	1.60541e+07	1.48697e+07	0.00938168	0.0114178	-0.0218633	-0.0332811	0.744895	0.888698	0.75723	0.739728
Q9JM96	Cdc42ep4	3.26217e+06	1.7406e+06			2.62711e+06		1.58476e+06				1.67065e+06	1.85218e+06		2.50139e+06	2.62711e+06	1.58476e+06	1.76142e+06	0.0212982	-0.219516	-0.173617	0.0458998	#DIV/0!	#DIV/0!	#DIV/0!	#DIV/0!
Q8VDP6	Cdipt	1.13616e+07	7.11865e+06	1.69825e+07	1.0871e+07	9.58326e+06	1.15114e+07	8.15696e+06	1.05498e+07	177039	4.48892e+06	7.49192e+06	9.06021e+06	4.84933e+06	9.24014e+06	1.24789e+07	7.5988e+06	6.47259e+06	0.130498	-0.215431	-0.285098	-0.0696668	0.380255	0.215479	0.100571	0.707334
P11440	Cdk1	1.43903e+07	1.03811e+07	1.34453e+07	11381294	1.39091e+07	1.36149e+07	1.77266e+07	1.7341e+07	1.75034e+07	1.82888e+07	1.56227e+07	1.52666e+07	1.34214e+07	1.23857e+07	1.29119e+07	1.65465e+07	1.56498e+07	0.0180691	0.107716	0.0835204	-0.0241958	0.83943	0.0336059	0.0835657	0.546308
Q14AX6	Cdk12	1.43903e+07	1.03811e+07	1.34453e+07	11381294	1.39091e+07	1.36149e+07	1.77266e+07	1.7341e+07	1.75034e+07	1.82888e+07	1.56227e+07	1.52666e+07	1.34214e+07	1.23857e+07	1.29119e+07	1.65465e+07	1.56498e+07	0.0180691	0.107716	0.0835204	-0.0241958	0.83943	0.0336059	0.0835657	0.546308
Q69ZA1	Cdk13	1.43903e+07	1.03811e+07	1.34453e+07	11381294	1.39091e+07	1.36149e+07	1.77266e+07	1.7341e+07	1.75034e+07	1.82888e+07	1.56227e+07	1.52666e+07	1.34214e+07	1.23857e+07	1.29119e+07	1.65465e+07	1.56498e+07	0.0180691	0.107716	0.0835204	-0.0241958	0.83943	0.0336059	0.0835657	0.546308
Q3V3A1	Cdk15	1.43903e+07	1.03811e+07	1.34453e+07	11381294	1.39091e+07	1.36149e+07	1.77266e+07	1.7341e+07	1.75034e+07	1.82888e+07	1.56227e+07	1.52666e+07	1.34214e+07	1.23857e+07	1.29119e+07	1.65465e+07	1.56498e+07	0.0180691	0.107716	0.0835204	-0.0241958	0.83943	0.0336059	0.0835657	0.546308
P97377	Cdk2	1.43903e+07	1.03811e+07	1.34453e+07	11381294	1.39091e+07	1.36149e+07	1.77266e+07	1.7341e+07	1.75034e+07	1.82888e+07	1.56227e+07	1.52666e+07	1.34214e+07	1.23857e+07	1.29119e+07	1.65465e+07	1.56498e+07	0.0180691	0.107716	0.0835204	-0.0241958	0.83943	0.0336059	0.0835657	0.546308
Q9JHU3	Cdk20	1.43903e+07	1.03811e+07	1.34453e+07	11381294	1.39091e+07	1.36149e+07	1.77266e+07	1.7341e+07	1.75034e+07	1.82888e+07	1.56227e+07	1.52666e+07	1.34214e+07	1.23857e+07	1.29119e+07	1.65465e+07	1.56498e+07	0.0180691	0.107716	0.0835204	-0.0241958	0.83943	0.0336059	0.0835657	0.546308
Q80YP0	Cdk3	1.43903e+07	1.03811e+07	1.34453e+07	11381294	1.39091e+07	1.36149e+07	1.77266e+07	1.7341e+07	1.75034e+07	1.82888e+07	1.56227e+07	1.52666e+07	1.34214e+07	1.23857e+07	1.29119e+07	1.65465e+07	1.56498e+07	0.0180691	0.107716	0.0835204	-0.0241958	0.83943	0.0336059	0.0835657	0.546308
P30285	Cdk4	1.43903e+07	1.03811e+07	1.34453e+07	11381294	1.39091e+07	1.36149e+07	1.77266e+07	1.7341e+07	1.75034e+07	1.82888e+07	1.56227e+07	1.52666e+07	1.34214e+07	1.23857e+07	1.29119e+07	1.65465e+07	1.56498e+07	0.0180691	0.107716	0.0835204	-0.0241958	0.83943	0.0336059	0.0835657	0.546308
P49615	Cdk5	1.35952e+08	1.06063e+08	1.79734e+08	1.49145e+08	1.74457e+08	1.87222e+08	2.1412e+08	2.02783e+08	1.81835e+08	1.55162e+08	1.94399e+08	1.9138e+08	1.77043e+08	1.21007e+08	1.67779e+08	1.9649e+08	1.79496e+08	0.141926	0.0686041	0.0293181	-0.039286	0.130545	0.0722058	0.411651	0.194792
Q64261	Cdk6	1.43903e+07	1.03811e+07	1.34453e+07	11381294	1.39091e+07	1.36149e+07	1.77266e+07	1.7341e+07	1.75034e+07	1.82888e+07	1.56227e+07	1.52666e+07	1.34214e+07	1.23857e+07	1.29119e+07	1.65465e+07	1.56498e+07	0.0180691	0.107716	0.0835204	-0.0241958	0.83943	0.0336059	0.0835657	0.546308
Q99J95	Cdk9	1.43903e+07	1.03811e+07	1.34453e+07	11381294	1.39091e+07	1.36149e+07	1.77266e+07	1.7341e+07	1.75034e+07	1.82888e+07	1.56227e+07	1.52666e+07	1.34214e+07	1.23857e+07	1.29119e+07	1.65465e+07	1.56498e+07	0.0180691	0.107716	0.0835204	-0.0241958	0.83943	0.0336059	0.0835657	0.546308
P46414	Cdkn1b	2.39766e+06						1.30588e+06	2.18027e+06	1.18818e+06	1.33234e+06	1.29285e+06	1.50442e+06		2.39766e+06	#DIV/0!	1.55811e+06	1.37654e+06	#DIV/0!	#DIV/0!	#DIV/0!	-0.0538104	#DIV/0!	#DIV/0!	#DIV/0!	0.623205
Q99L43	Cds2	3.13774e+06	2.12224e+06	6.6653e+06		2.48518e+06	4.51681e+06	2.74739e+06				2.86467e+06	2.87551e+06	1.78166e+06	2.62999e+06	4.57524e+06	3.6321e+06	2.50728e+06	0.24046	-0.100257	-0.261211	-0.160954	0.518756	0.734244	0.500566	0.40679
Q4VAA2	Cdv3	3.53376e+07	3.44184e+07	2.76665e+07	2.2838e+07	2.96145e+07	2.88392e+07	2.55681e+07	3.63016e+07	2.59366e+07	3.3751e+07	3.22664e+07	3.11285e+07	3.82096e+07	3.4878e+07	2.67063e+07	2.91614e+07	3.38389e+07	-0.115937	0.0381936	0.102802	0.0646081	0.0497691	0.477955	0.0470504	0.171502
P28659	Celf1	2.60131e+06	2.52526e+06	2.4216e+06	2.11429e+06	1.2597e+06	5.14963e+06	1.56254e+07	3.94359e+06	1.41802e+07	1.68624e+06	5.48035e+06	6.94592e+06	6.05359e+06	2.56329e+06	1.93186e+06	9.72471e+06	5.04152e+06	-0.122821	0.7019	0.416586	-0.285315	0.209767	0.0804696	0.0701856	0.222928
Q9Z0H4	Celf2	6.17689e+07	5.10568e+07	5.24182e+07	4.41637e+07	5.49057e+07	6.36562e+07	6.54237e+07	7.22402e+07	6.9297e+07	7.61313e+07	6.83551e+07	7.31841e+07	6.69251e+07	5.64129e+07	5.04958e+07	6.76543e+07	7.11489e+07	-0.0481226	0.12704	0.148913	0.021873	0.456377	0.0153589	0.00777374	0.270499
Q7TSY6	Celf4		2.04586e+06			1.45622e+06	1.48199e+06					1.51015e+06		2.02196e+06	2.04586e+06	1.45622e+06	1.48199e+06	1.76606e+06	-0.147649	0.00761859	0.083777	0.0761585	#DIV/0!	#DIV/0!	#DIV/0!	#DIV/0!
Q6A065	Cep170	5.05548e+06	2.97835e+06	1.16555e+07	1.01108e+07	4.8551e+06	9.09334e+06	9.81195e+06	1.08589e+07	1.00145e+07	8.30439e+06	8.11883e+06	8.99039e+06	6.4653e+06	4.01692e+06	8.87379e+06	9.94469e+06	7.96973e+06	0.344216	0.0494821	-0.0466655	-0.0961476	0.132663	0.656696	0.707681	0.0264154
Q80U49	Cep170b	2.74384e+06	2.08434e+06	5.95156e+06	4.08264e+06	7.1025e+06	3.48973e+06	3.26222e+06	7.43341e+06	6.71355e+06	3.61405e+06	3.82139e+06	8.71319e+06	6.07231e+06	2.41409e+06	5.71223e+06	5.22473e+06	5.55523e+06	0.374052	-0.0387421	-0.0121034	0.0266387	0.0519506	0.740424	0.919713	0.84387
P23953	Ces1c		1.77442e+06												1.77442e+06	#DIV/0!	#DIV/0!	#DIV/0!	#DIV/0!	#DIV/0!	#DIV/0!	#DIV/0!	#DIV/0!	#DIV/0!	#DIV/0!	#DIV/0!
P41209	Cetn1		7.5904e+06	6.53743e+06	3.55746e+06	4.42494e+06	4.39023e+06	6.54909e+06	2.81472e+06	6.11533e+06	4.60429e+06	3.77234e+06	3.26732e+06	6.8766e+06	7.5904e+06	4.83994e+06	4.96734e+06	4.63014e+06	-0.195424	0.0112836	-0.0192462	-0.0305298	#DIV/0!	0.921815	0.867776	0.782933
Q9R1K9	Cetn2	2.32119e+06	8.57674e+06	1.01706e+07	4.34588e+06	6.89151e+06	5.46377e+06	7.63349e+06	6.38785e+06	8.59984e+06	7.79681e+06	5.19899e+06	6.33886e+06	9.61875e+06	5.44897e+06	7.13599e+06	7.02124e+06	7.23835e+06	0.11714	-0.00704059	0.00618534	0.0132259	0.69175	0.954167	0.960937	0.860379
Q8C6E0	Cfap36	604971	3.44658e+06		7.44179e+06	2.33343e+06	7.04693e+06	6.28701e+06	4.79634e+06	8.29411e+06	6.69615e+06	6.17918e+06	4.22088e+06	3.35084e+06	2.02578e+06	4.88761e+06	6.6061e+06	5.11176e+06	0.382505	0.130849	0.0194741	-0.111374	0.454285	0.621406	0.944978	0.21559
Q3UJP5	Cfap418	2.46818e+06	2.79414e+06	2.11288e+06	2.72778e+06	3.46994e+06		3.34541e+06	2.97938e+06	2.38418e+06		3.90213e+06	3.12962e+06		2.63116e+06	2.7702e+06	2.90299e+06	3.51587e+06	0.0223637	0.0203349	0.103522	0.0831874	0.768038	0.797956	0.277996	0.325209
P03953	Cfd		735209												735209	#DIV/0!	#DIV/0!	#DIV/0!	#DIV/0!	#DIV/0!	#DIV/0!	#DIV/0!	#DIV/0!	#DIV/0!	#DIV/0!	#DIV/0!
O88271	Cfdp1							2.59559e+06					3.35112e+06		#DIV/0!	#DIV/0!	2.59559e+06	3.35112e+06	#DIV/0!	#DIV/0!	#DIV/0!	0.110954	#DIV/0!	#DIV/0!	#DIV/0!	#DIV/0!
P18760	Cfl1	2.90138e+09	3.19411e+09	3.27315e+09	3.19791e+09	3.21644e+09	2.95074e+09	3.20247e+09	3.11967e+09	2.7797e+09	2.91424e+09	3.00674e+09	2.68242e+09	2.89934e+09	3.04775e+09	3.22917e+09	3.01315e+09	2.87568e+09	0.0251115	-0.0300703	-0.0503495	-0.0202792	0.428674	0.101958	0.010393	0.285604
P45591	Cfl2	1.30521e+08	1.14885e+08	1.85869e+08	1.29254e+08	1.65726e+08	1.62571e+08	1.57564e+08	1.59569e+08	1.33779e+08	1.27856e+08	1.31967e+08	1.26581e+08	1.48596e+08	1.22703e+08	1.60283e+08	1.53371e+08	1.3375e+08	0.116033	-0.0191456	-0.0785945	-0.059449	0.141921	0.727447	0.245778	0.059601
Q03059	Chat		5.50725e+06						6.8573e+06	7.6342e+06	2.77376e+06		900182		5.50725e+06	#DIV/0!	7.24575e+06	1.83697e+06	#DIV/0!	#DIV/0!	#DIV/0!	-0.595981	#DIV/0!	#DIV/0!	#DIV/0!	0.0737115
Q6PDQ2	Chd4		7.95722e+06	5.18583e+06	4.58225e+06	4.87013e+06	9.51313e+06	1.60689e+06	4.07817e+06	1.36538e+07	1.13607e+07	1.03108e+07	2.84969e+06	1.0163e+07	7.95722e+06	4.87941e+06	7.213e+06	8.67104e+06	-0.212395	0.169749	0.249704	0.0799554	#DIV/0!	0.452645	0.148	0.679384
O35280	Chek1	5.5587e+06	6.24497e+06	4.6196e+06	4.05407e+06	5.53678e+06	5.71537e+06	8.19648e+06	7.01668e+06	5.92486e+06	4.24037e+06	5.53532e+06	6.0812e+06	4.30465e+06	5.90183e+06	4.73682e+06	6.71335e+06	5.04038e+06	-0.0955005	0.151453	0.0269771	-0.124476	0.126333	0.0400084	0.650222	0.0642254
O55229	Chkb	2.61648e+06	796993	1.07613e+06	1.54544e+06	837019	2.05577e+06	2.37026e+06	3.08731e+06	2.55066e+06	936197	2.76735e+06	1.90535e+06	2.14726e+06	1.70674e+06	1.15286e+06	2.516e+06	1.93904e+06	-0.17039	0.338933	0.225809	-0.113124	0.651165	0.00656552	0.136508	0.247195
P70232	Chl1			1.2841e+06				1.08949e+06				927433	1.82735e+06	1.54036e+06	#DIV/0!	1.2841e+06	1.08949e+06	1.43171e+06	#DIV/0!	-0.0713768	0.0472572	0.118634	#DIV/0!	#DIV/0!	#DIV/0!	#DIV/0!
Q9QXG2	Chm	1.27181e+06	6.72093e+06	5.00071e+06	4.32722e+06	5.37802e+06	490611	9.24376e+06	9.9721e+06	2.48623e+06	6.08876e+06	1.1132e+07	681958	1.67725e+06	3.99637e+06	4.90198e+06	5.54818e+06	4.89498e+06	0.0887057	0.0537787	-0.000620554	-0.0543992	0.795846	0.804942	0.997858	0.852882
Q99LU0	Chmp1b1	3.09397e+06	2.31495e+06	2.71667e+06	1849605	1.93126e+06	2.51488e+06	3.78803e+06	5.1834e+06	4.60588e+06	4.56402e+06	3.11274e+06	4.28008e+06	3.31394e+06	2.70446e+06	2.16584e+06	4.02305e+06	3.81769e+06	-0.0964535	0.268928	0.246174	-0.0227538	0.376227	0.041766	0.014589	0.774625
Q9CQD4	Chmp1b2	1.18618e+07	1.04754e+07	1.18493e+07	10407591	1.93126e+06	9.04612e+06	3.78803e+06	1.71861e+07	4.60588e+06	4.56402e+06	1.19514e+07	4.28008e+06	3.31394e+06	1.11686e+07	8.06273e+06	8.65654e+06	6.02736e+06	-0.141517	0.0308625	-0.126355	-0.157217	0.42263	0.897158	0.612809	0.503713
Q9DB34	Chmp2a	1.79927e+06	2.37574e+06	3.12593e+06	1.92159e+06	2.0138e+06	3.78875e+06	3.8794e+06	5.46916e+06	2.97501e+06	5.51562e+06	5.96082e+06	1.54531e+06	4.94089e+06	2.08751e+06	2.35378e+06	4.02808e+06	4.49066e+06	0.0521375	0.233333	0.280545	0.0472122	0.61961	0.0499568	0.121041	0.70127
Q9CQ10	Chmp3	6.79886e+06	4.03977e+06	5.5855e+06	4.79375e+06	7.32056e+06	5.08756e+06	8.4496e+06	1.03704e+07	6.65046e+06	7.45614e+06	4.98185e+06	9.36867e+06	4.93129e+06	5.41932e+06	5.89993e+06	7.63951e+06	6.68449e+06	0.0369027	0.112218	0.054221	-0.057997	0.794386	0.26006	0.574651	0.564089
Q9D8B3	Chmp4b	4.65077e+06	4.27957e+06	4.94811e+06	1.25694e+06	3.36778e+06	1.76265e+06	3.85157e+06	6.63517e+06	3.85958e+06	6.67368e+06	2.0614e+06	1.5005e+06	1.72312e+06	4.46517e+06	3.19095e+06	4.02724e+06	2.98967e+06	-0.145918	0.101088	-0.0282958	-0.129384	0.35541	0.594224	0.906686	0.53862
Q9D7F7	Chmp4c	201026	12536.7	152258			107091	183662	1.29586e+06	249080	410119	253706		349151	106781	152258	458924	337658	0.154084	0.479162	0.345898	-0.133263	#DIV/0!	#DIV/0!	#DIV/0!	0.696996
Q9D7S9	Chmp5	9.66534e+06	8.91652e+06	1.39721e+07	16049742	9.03331e+06	1.22722e+07		6.77885e+06	8.7891e+06	1.15247e+07	1.02387e+07	6.35201e+06	7.1415e+06	9.29093e+06	1.30184e+07	9.28006e+06	8.81422e+06	0.146497	-0.147006	-0.169373	-0.0223669	0.212392	0.232285	0.170319	0.828949
Q8R1T1	Chmp7	4.19244e+06	3.36325e+06	5.0474e+06	5.67629e+06	6.97471e+06	3.24432e+06	8.37298e+06	9.53682e+06	9.00735e+06	8.31691e+06	3.78194e+06	6.80845e+06	5.07526e+06	3.77784e+06	5.89947e+06	7.54037e+06	5.99564e+06	0.193569	0.10658	0.00702278	-0.099557	0.0568779	0.35394	0.936482	0.417613
Q91V57	Chn1	2.7101e+06		4.36009e+06	1.72634e+06	2.43554e+06	1.56649e+06	6.02319e+06	3.33277e+06	4.92777e+06	4.44147e+06	2.53595e+06	3.51068e+06	2.46067e+06	2.7101e+06	2.84066e+06	3.96255e+06	3.23719e+06	0.0204343	0.144556	0.0567496	-0.0878067	#DIV/0!	0.410514	0.690973	0.535193
Q9D1P4	Chordc1	6.77431e+07	5.26939e+07	2.62852e+07	4.80109e+07	2.78566e+07	6.2729e+07	6.05511e+07	6.81722e+07	5.91381e+07	5.73301e+07	6.22816e+07	6.79352e+07	4.78463e+07	6.02185e+07	3.40509e+07	6.26476e+07	5.88483e+07	-0.247601	0.264776	0.237605	-0.0271707	0.0996558	0.0459088	0.0472087	0.461663
Q9CY57	Chtop	965201		1.24464e+06	1.2883e+06						1.3641e+06	1.17424e+06	890793		965201	1.26647e+06	#DIV/0!	1.14304e+06	0.117978	#DIV/0!	-0.0445329	#DIV/0!	#DIV/0!	#DIV/0!	0.465064	#DIV/0!
Q9D187	Ciao2b		1.89696e+06	1.21394e+06	2.22906e+06	2.5305e+06	1.2145e+06		1.1612e+06	1.69707e+06	3.7387e+06	1.98224e+06	3.86868e+06		1.89696e+06	1.99117e+06	1.35759e+06	3.19654e+06	0.0210494	-0.166339	0.205572	0.371911	#DIV/0!	0.24901	0.183974	0.0847745
Q8WTY4	Ciapin1	1.54604e+07	1.75409e+07	1.45517e+07	2.02047e+07	9.48308e+06	1.57653e+07	5.3461e+07	1.57045e+07	1.72856e+07	1.57818e+07	1.51716e+07	1.72199e+07	1.60261e+07	1.65006e+07	1.47465e+07	2.55541e+07	1.60499e+07	-0.0488116	0.238771	0.0367819	-0.201989	0.636711	0.338204	0.715901	0.382593
Q9JKV2	Cilk1	1.4293e+06		1.24978e+06	1.60048e+06										1.4293e+06	1.42513e+06	#DIV/0!	#DIV/0!	-0.00126873	#DIV/0!	#DIV/0!	#DIV/0!	#DIV/0!	#DIV/0!	#DIV/0!	#DIV/0!
P60824	Cirbp	533994		1.39252e+06	871746	932124	1.09939e+06	563240	803508	1.12898e+06		1.05806e+06		1.05955e+06	533994	1.06546e+06	898780	1.0588e+06	0.300002	-0.0738851	-0.00272342	0.0711617	#DIV/0!	0.473065	0.971374	0.317682
A2AGT5	Ckap5	9.06177e+07	9.80942e+07	8.96198e+07	9.07707e+07	9.62645e+07	9.83764e+07	8.63669e+07	9.10945e+07	8.55714e+07	7.19385e+07	7.96519e+07	7.7165e+07	8.45923e+07	9.4356e+07	9.22183e+07	9.03523e+07	7.83369e+07	-0.00995209	-0.00887809	-0.0708508	-0.0619727	0.675833	0.625272	0.00886318	0.0230019
Q04447	Ckb	2.46388e+10	1.92868e+10	2.1055e+10	2.41134e+10	2.58218e+10	2.69162e+10	2.12649e+10	2.3243e+10	2.37589e+10	2.68205e+10	1.86019e+10	2.44662e+10	2.57499e+10	2.19628e+10	2.36634e+10	2.37957e+10	2.39096e+10	0.0323897	0.00242195	0.00449542	0.00207348	0.643336	0.945268	0.919052	0.960241
P07310	Ckm	2.98834e+07	1.5142e+07	2.10368e+07	2.13296e+07	3.42373e+07	2.43203e+07	7.78498e+06	2.08847e+07	3.04312e+07	1.94097e+07	2.45624e+07	2.45191e+07	4.6479e+07	2.25127e+07	2.55346e+07	2.08553e+07	2.87425e+07	0.0547007	-0.0879127	0.0513963	0.139309	0.762654	0.502104	0.684548	0.347172
P30275	Ckmt1	4.76061e+08	4.9549e+08	3.79344e+08	4.15667e+08	4.00096e+08	3.742e+08	3.86218e+08	3.95887e+08	3.16511e+08	3.24642e+08	3.46375e+08	3.72718e+08	3.55328e+08	4.85775e+08	3.98369e+08	3.68204e+08	3.49766e+08	-0.08615	-0.0341968	-0.0565081	-0.0223113	0.0107864	0.208961	0.0224351	0.410043
Q6P8J7	Ckmt2	9.55189e+07	1.20245e+08	7.73378e+07	9.89332e+07	9.11537e+07	8.89928e+07	8.86188e+07	9.17708e+07	7.42907e+07	7.76639e+07	8.50914e+07	9.05656e+07	8.37858e+07	1.07882e+08	8.91416e+07	8.59182e+07	8.42767e+07	-0.0828691	-0.0159948	-0.0243729	-0.00837806	0.341803	0.690242	0.533662	0.742894
Q80TV8	Clasp1			3.39501e+06	3.71498e+06	4.75844e+06	1.13422e+06	2.93565e+06	1.1327e+06	2.02905e+06	5.03466e+06	4.30196e+06	1.15305e+06	1.0934e+06	#DIV/0!	3.95614e+06	1.8079e+06	2.89577e+06	#DIV/0!	-0.340097	-0.135508	0.204589	#DIV/0!	0.0161414	0.396326	0.386466
Q8BRT1	Clasp2	1.39792e+07	1.41557e+07	2.28094e+07	2.73715e+07	2.39066e+07	1.99068e+07	2.83534e+07	5.29756e+07	3.75737e+07	1.22032e+07	1.87995e+07	2.84939e+07	1.2441e+07	1.40674e+07	2.46958e+07	3.47024e+07	1.79844e+07	0.244409	0.147735	-0.137729	-0.285464	0.0160124	0.253429	0.178856	0.0969967
Q9Z1Q5	Clic1	7.7217e+06	5.87391e+06	5.90748e+06	6.01638e+06	3.76951e+06	2.72475e+06	3.82451e+06	3.83245e+06	7.31242e+06	6.03982e+06	8.29365e+06	5.90302e+06	9.74345e+06	6.7978e+06	5.23112e+06	4.42353e+06	7.49499e+06	-0.113774	-0.0728254	0.156176	0.229002	0.304184	0.542944	0.113689	0.0653193
Q9QYB1	Clic4	4.14668e+07	1.704e+07	1.78746e+07	7.80214e+07	4.03081e+07	3.1798e+07	5.13671e+07	4.34314e+07	2.72382e+07	3.93573e+07	2.46601e+07	2.78905e+07	3.37899e+07	2.92534e+07	4.54014e+07	3.84587e+07	3.14245e+07	0.190892	-0.0720745	-0.159801	-0.0877266	0.504986	0.736635	0.510928	0.321647
Q922J3	Clip1	2.95566e+07	2.97666e+07	2.68588e+07	2.83859e+07	1.97753e+07	3.37403e+07	2.79197e+07	3.14317e+07	1.85463e+07	2.7485e+07	2.06281e+07	1.37269e+07	3.59605e+07	2.96616e+07	2.50067e+07	2.79095e+07	2.44501e+07	-0.074138	0.0476957	-0.00977555	-0.0574712	0.221221	0.526578	0.92297	0.57585
Q9Z0H8	Clip2	9.14616e+07	9.88906e+07	1.16704e+08	1.06111e+08	1.12933e+08	9.78598e+07	1.31453e+08	1.2309e+08	6.15853e+07	4.85942e+07	9.23212e+07	8.15636e+07	8.01633e+07	9.51761e+07	1.11916e+08	1.03497e+08	7.56606e+07	0.0703626	-0.0339625	-0.170021	-0.136058	0.0601131	0.632618	0.0257318	0.189726
O88696	Clpp	414368	225098	719770	463410	130665	238895	840789		323732	611043	348904		729833	319733	437949	467805	563260	0.136635	0.0286417	0.109286	0.080644	0.588912	0.912109	0.577618	0.69037
Q9EPL2	Clstn1	2.30897e+07	5.81906e+06	1.56125e+07	1.70095e+06	8.46719e+06	1.91088e+07	2.29165e+07	1.88793e+07	1.90333e+07	2.20633e+07	2.12048e+07	1.85575e+07	2.11755e+07	1.44544e+07	8.59354e+06	1.99845e+07	2.07502e+07	-0.225827	0.366521	0.382851	0.0163304	0.620927	0.0975126	0.0891595	0.560483
O08585	Clta	1.96786e+08	1.20899e+08	1.57142e+08	1.27392e+08	1.84182e+08	1.61178e+08	1.44235e+08	1.63249e+08	1.10487e+08	1.32535e+08	1.35482e+08	1.1884e+08	1.06092e+08	1.58843e+08	1.56239e+08	1.44787e+08	1.23237e+08	-0.0071791	-0.0330573	-0.103046	-0.0699886	0.957623	0.605166	0.170423	0.186952
Q6IRU5	Cltb	5.27493e+07	2.02492e+07	3.92436e+07	4.24248e+07	4.03052e+07	4.15146e+07	2.46919e+07	3.52307e+07	2.62722e+07	5.3126e+07	2.67258e+07	2.67993e+07	2.35928e+07	3.64993e+07	4.06578e+07	3.19273e+07	3.2561e+07	0.0468602	-0.104982	-0.0964469	0.008535	0.840543	0.111605	0.326053	0.939675
Q68FD5	Cltc	5.17832e+09	3.72967e+09	5.39606e+09	4.7378e+09	4.56278e+09	4.63945e+09	4.8092e+09	4.45913e+09	3.32357e+09	3.45642e+09	4.05486e+09	3.77467e+09	2.93517e+09	4.45399e+09	4.89888e+09	4.30784e+09	3.55528e+09	0.0413471	-0.0558376	-0.139223	-0.0833851	0.64905	0.219463	0.0136412	0.123259
Q06890	Clu	2.32266e+07	1.96706e+07	1.27621e+07	2.532e+07	1.88846e+07	2.37967e+07	1.91845e+07	1.72324e+07	3.61652e+07	3.39696e+07	3.38861e+07	4.13872e+07	2.6201e+07	2.14486e+07	1.89889e+07	2.40947e+07	3.3861e+07	-0.0528986	0.103422	0.2512	0.147778	0.588912	0.402859	0.0311023	0.117446
Q5SW19	Cluh	2.10057e+06	2.32977e+06	2.44038e+06			5.06884e+06	4.96596e+06	1.83821e+06	1.61881e+06	1.79752e+06	1.67448e+06	7.14437e+06	1.98337e+06	2.21517e+06	2.44038e+06	3.37295e+06	3.14993e+06	0.0420503	0.140553	0.110844	-0.029709	#DIV/0!	#DIV/0!	#DIV/0!	0.896565
Q9D4C9	Clvs1	3.28992e+07	2.46528e+07	3.47155e+07	2.94407e+07	3.31769e+07	2.94445e+07	4.09286e+07	4.096e+07	2.60389e+07	2.99687e+07	3.40757e+07	3.15138e+07	4.4969e+07	2.8776e+07	3.24444e+07	3.4343e+07	3.51318e+07	0.0521094	0.0246982	0.0345608	0.00986267	0.530909	0.673693	0.509977	0.883275
Q8BG92	Clvs2	290835	3.27486e+06	5.67795e+06		2.62149e+06		2.19016e+06	4.18762e+06	181961		1.38672e+06	3.91853e+06	2.14299e+06	1.78285e+06	4.14972e+06	2.18658e+06	2.48275e+06	0.366905	-0.278254	-0.223087	0.0551668	0.383258	0.407932	0.458953	0.842034
Q8R4N0	Clybl	2.47998e+06	5.10581e+06	7.68992e+06	2.77148e+06	1.4634e+06	2.01267e+06	6.09551e+06	2.59991e+06	5.57082e+06	2.96137e+06	1.40436e+06	1.95404e+06	2.41763e+06	3.7929e+06	3.97493e+06	4.06973e+06	2.18435e+06	0.020359	0.0102353	-0.260008	-0.270243	0.942046	0.967577	0.445407	0.1642
Q99KK2	Cmas	1.41388e+07	2.77514e+07	1.85423e+07	1.8056e+07	2.70157e+07	1.9513e+07	2.08445e+07	1.52619e+07	2.69778e+07	2.79919e+07	1.89259e+07	2.94733e+07	2.45737e+07	2.09451e+07	2.12046e+07	2.06493e+07	2.52412e+07	0.00534829	-0.0115256	0.0756793	0.087205	0.976419	0.889923	0.337288	0.221882
Q8R1G2	Cmbl	942858	4.7504e+06	3.48572e+06	580108	2.54934e+06	3.98477e+06	5.50313e+06	4.69313e+06	3.06951e+06	3.50148e+06	1.90944e+06	4.51537e+06	1.89965e+06	2.84663e+06	2.20506e+06	4.31263e+06	2.95648e+06	-0.110911	0.291323	0.127356	-0.163967	0.797653	0.114512	0.520954	0.153272
Q9DBP5	Cmpk1	2.58775e+08	2.1675e+08	2.44133e+08	2.58036e+08	2.77055e+08	2.68081e+08	2.59636e+08	2.73391e+08	2.61157e+08	2.90801e+08	2.33843e+08	2.35808e+08	2.46544e+08	2.37762e+08	2.59741e+08	2.65566e+08	2.51749e+08	0.0383978	0.00963205	-0.0135735	-0.0232055	0.474099	0.611439	0.646533	0.380196
Q3U5Q7	Cmpk2	1.32432e+06	1.18143e+06	3.46218e+06	762979	1.0862e+06	837323	1.60351e+06	1.56276e+06	1.27728e+06	1.24452e+06	1.21509e+06	818539	1.51242e+06	1.25287e+06	1.77045e+06	1.32022e+06	1.19764e+06	0.150177	-0.127439	-0.169758	-0.0423184	0.605342	0.652385	0.571876	0.609766
Q9DBC3	Cmtr1		429614	312116		343471		668524		333813	447303	329981		406320	429614	327794	501168	394534	-0.117478	0.184383	0.0804845	-0.103899	#DIV/0!	0.487789	0.186112	0.638024
P53996	Cnbp	1.69393e+07	1.12875e+07	2.10883e+07	13523267	2.18749e+07	1.17632e+07	1.15024e+07	1.0578e+07	9.69808e+06	1.23738e+07	1.69525e+07	1.6134e+07	1.47503e+07	1.41134e+07	1.88288e+07	1.08854e+07	1.50526e+07	0.125192	-0.237979	-0.0972108	0.140768	0.32476	0.0920938	0.289885	0.0175527
Q9D1A2	Cndp2	2.79589e+08	2.74624e+08	2.04992e+08	2.42994e+08	1.97542e+08	2.61379e+08	2.71077e+08	2.67609e+08	2.81182e+08	2.8653e+08	2.60782e+08	2.61105e+08	2.75697e+08	2.77106e+08	2.15176e+08	2.70312e+08	2.71028e+08	-0.109852	0.0990708	0.100221	0.00114998	0.0443281	0.0496024	0.0405927	0.927237
Q9DAW9	Cnn3	2.62962e+06	6.0076e+06	8.16415e+06	5573640	5.24154e+06	6.89266e+06	6.43549e+06	2.33636e+06	8.01928e+06	7.04346e+06	7.1516e+06	2.0484e+06	6.67492e+06	4.31861e+06	6.32644e+06	5.92095e+06	5.7296e+06	0.165815	-0.0287685	-0.0430355	-0.014267	0.427871	0.803713	0.714275	0.916388
Q6ZQ08	Cnot1	1.37579e+06	1.80074e+06	6.2716e+06	4.88824e+06	4.81572e+06	4.02742e+06	5.77383e+06	4.46657e+06		4.17605e+06	2.04419e+06	3.2796e+06	4.85138e+06	1.58826e+06	5.32519e+06	4.75594e+06	3.5878e+06	0.525412	-0.0490984	-0.171506	-0.122408	0.00806663	0.466138	0.0737613	0.20528
Q9JKY0	Cnot9	3.34648e+06	2.12124e+06			5.36922e+06	4.78427e+06		5.82532e+06		7.76687e+06	4.48638e+06	6.87503e+06	1.97376e+06	2.73386e+06	5.36922e+06	5.3048e+06	5.27551e+06	0.293135	-0.00524259	-0.00764696	-0.00240437	#DIV/0!	#DIV/0!	#DIV/0!	0.984382
P16330	Cnp	5.50844e+08	2.9464e+08	4.31158e+08	6.46197e+08	4.68923e+08	5.91125e+08	5.42048e+08	5.16962e+08	4.94462e+08	5.49038e+08	6.54606e+08	5.00847e+08	4.23963e+08	4.22742e+08	5.15426e+08	5.36149e+08	5.32114e+08	0.0860909	0.0171194	0.013838	-0.00328135	0.602282	0.789372	0.848812	0.942403
Q9QXT0	Cnpy2						2.39088e+06								#DIV/0!	#DIV/0!	2.39088e+06	#DIV/0!	#DIV/0!	#DIV/0!	#DIV/0!	#DIV/0!	#DIV/0!	#DIV/0!	#DIV/0!	#DIV/0!
Q9DAU1	Cnpy3	2.21447e+06	2.3044e+06	2.56747e+06	2.43413e+06	2.09447e+06	1.85605e+06	1.90157e+06	2.04658e+06	1.90197e+06	2.2662e+06	1.93696e+06	2.0947e+06	1.85525e+06	2.25944e+06	2.36536e+06	1.92654e+06	2.03827e+06	0.019896	-0.0891183	-0.0646338	0.0244845	0.537458	0.0789269	0.130598	0.322793
Q5M8N0	Cnrip1	8.95408e+07	8.93522e+07	1.0696e+08	4.63484e+07	9.48897e+07	9.20568e+07	4.39323e+07	7.28009e+07	8.59583e+07	8.73676e+07	6.81312e+07	8.01916e+07	7.91784e+07	8.94465e+07	8.27327e+07	7.36871e+07	7.87172e+07	-0.0338861	-0.050286	-0.0216077	0.0286783	0.751728	0.698375	0.850281	0.683278
P12960	Cntn1	9.82284e+07	9.48961e+07	7.71596e+07	8.69061e+07	9.74565e+07	9.20339e+07	5.53421e+07	6.1926e+07	1.32348e+08	1.33458e+08	1.59433e+08	1.82529e+08	1.47945e+08	9.65623e+07	8.71741e+07	8.54124e+07	1.55841e+08	-0.0444201	-0.00886649	0.252295	0.261162	0.246961	0.929213	0.00303301	0.0190028
O54991	Cntnap1	4.62709e+06	4.80738e+06	5.30953e+06	5681274	6.2794e+06	5.38367e+06	5.67681e+06	8.09253e+06	5.13857e+06	3.33934e+06	6.12564e+06	6.95438e+06	6.03824e+06	4.71724e+06	5.75674e+06	6.07289e+06	5.6144e+06	0.0864885	0.0232194	-0.0108731	-0.0340925	0.0562498	0.690848	0.873509	0.675247
Q921H9	Coa7			2.73955e+06		1.21349e+06	1.96053e+06	2.45477e+06	2.42747e+06	1.37805e+06		2.83385e+06	2.05291e+06		#DIV/0!	1.97652e+06	2.0552e+06	2.44338e+06	#DIV/0!	0.0169543	0.09209	0.0751357	#DIV/0!	0.935529	0.656249	0.495627
Q9DBL7	Coasy	6.0516e+06	2.89506e+06	3.59071e+06	3.61247e+06	5.45517e+06	1.32036e+07	8.17571e+06	9.22231e+06	1.86951e+06	5.00886e+06	1.94843e+06	1.44429e+07	3.40157e+06	4.47333e+06	4.21945e+06	8.11779e+06	6.20043e+06	-0.025375	0.284182	0.167166	-0.117016	0.900593	0.195785	0.53762	0.620433
Q8BXC6	Commd2	3.89268e+06	4.79604e+06	4.20997e+06	1.02879e+06	4.4536e+06	3.5734e+06	6.46853e+06	6.05844e+06	2.30642e+06	4.39205e+06	2.19607e+06	2.08343e+06	4.66943e+06	4.34436e+06	3.23079e+06	4.6017e+06	3.33525e+06	-0.128617	0.153609	0.0138196	-0.13979	0.42912	0.402658	0.940436	0.341798
Q63829	Commd3	3.09584e+06			171929	804688	3.89127e+06	2.95837e+06	3.7582e+06	2.50567e+06	3.72601e+06	3.80085e+06	5.03915e+06	3.61028e+06	3.09584e+06	488309	3.27838e+06	4.04407e+06	-0.802084	0.826964	0.918125	0.0911602	#DIV/0!	0.00784192	0.00373057	0.153971
Q8R395	Commd5	226834	1.94761e+06	2.82592e+06	620752	1.49339e+06	298660	204536	2.4587e+06	460363		3.55081e+06	2.57379e+06		1.08722e+06	1.64669e+06	855564	3.0623e+06	0.180293	-0.284358	0.269436	0.553795	0.651975	0.3936	0.17779	0.0497558
Q3V4B5	Commd6			1.57607e+06	3.40507e+06	1.6592e+06	5.54774e+06				3.53821e+06	1.14879e+06	3.3534e+06	1.02879e+06	#DIV/0!	2.21345e+06	5.54774e+06	2.2673e+06	#DIV/0!	0.399047	0.0104396	-0.388607	#DIV/0!	#DIV/0!	0.954907	#DIV/0!
O88587	Comt	4.94561e+06	3.7588e+06	5.68075e+06	3.5766e+06	5.6038e+06	1.41351e+07	8.79827e+06	3.47409e+06	5.79603e+06	1.39943e+07	5.30836e+06	3.52529e+06	4.41539e+06	4.35221e+06	4.95371e+06	8.05088e+06	6.81083e+06	0.0562216	0.210912	0.138269	-0.0726431	0.557207	0.275668	0.507529	0.723354
Q8CIE6	Copa	9.54665e+07	8.41133e+07	9.41647e+07	91778931	7.78865e+07	9.33337e+07	8.14135e+07	8.82445e+07	9.09875e+07	8.56626e+07	1.10369e+08	9.43046e+07	1.04573e+08	8.97899e+07	8.79434e+07	8.84948e+07	9.87273e+07	-0.00902426	0.00271458	0.050234	0.0475194	0.827207	0.92889	0.209187	0.16173
Q9JIF7	Copb1	5.97756e+07	5.75373e+07	4.86496e+07	5.27577e+07	4.95553e+07	4.22808e+07	4.62647e+07	5.28536e+07	5.89779e+07	4.47946e+07	7.27768e+07	6.92752e+07	5.96822e+07	5.86565e+07	5.03209e+07	5.00942e+07	6.16322e+07	-0.0665678	-0.00196038	0.0880594	0.0900198	0.0177861	0.9565	0.167675	0.174566
O55029	Copb2	2.73319e+07	2.43256e+07	2.189e+07	2.25025e+07	2.86789e+07	2.08187e+07	1.97811e+07	1.98729e+07	2.63762e+07	2.52018e+07	3.00293e+07	5.71363e+07	2.87582e+07	2.58287e+07	2.43571e+07	2.17122e+07	3.52814e+07	-0.0254767	-0.0499212	0.16092	0.210841	0.615914	0.380174	0.236948	0.161297
O89079	Cope	1.08099e+07	1.67782e+06	7.98183e+06	7.84261e+06	8.31058e+06		3.71677e+06	4.87361e+06	1.75132e+07	1.35121e+07	4.68571e+06	1.02576e+07	5.38573e+06	6.24384e+06	8.04501e+06	8.70119e+06	8.46027e+06	0.110074	0.0340522	0.0218579	-0.0121943	0.760808	0.895594	0.855463	0.96389
Q9QZE5	Copg1	4.84877e+07	5.761e+07	6.03697e+07	4.3246e+07	5.40644e+07	5.02137e+07	5.78435e+07	5.99837e+07	5.12731e+07	5.72419e+07	5.5705e+07	4.8746e+07	5.34946e+07	5.30489e+07	5.256e+07	5.48285e+07	5.37969e+07	-0.00402071	0.018351	0.0101017	-0.00824936	0.94724	0.710754	0.833864	0.746445
Q9QXK3	Copg2	1.70465e+07	5.46479e+06	3.94191e+07	7.42885e+06	2.90638e+07	9.37461e+06	9.84023e+06	1.77122e+07	4.42824e+07	1.62529e+07	5.28677e+07	2.4197e+07	1.45043e+07	1.12556e+07	2.53039e+07	2.03024e+07	2.69555e+07	0.351817	-0.095641	0.0274595	0.123101	0.294898	0.707548	0.903866	0.60263
P61202	Cops2	2.03383e+08	2.0274e+08	1.56152e+08	1.89784e+08	2.01525e+08	2.09181e+08	2.05499e+08	1.82515e+08	1.9543e+08	1.56813e+08	2.2663e+08	2.62634e+08	1.76344e+08	2.03061e+08	1.82487e+08	1.98156e+08	2.05605e+08	-0.0463955	0.0357758	0.0518022	0.0160264	0.269363	0.374375	0.444361	0.78119
O88543	Cops3	8.83457e+07	1.05194e+08	1.09763e+08	1.22981e+08	1.26275e+08	1.15615e+08	6.12244e+07	7.96199e+07	1.06314e+08	1.36398e+08	1.14511e+08	9.81415e+07	9.83762e+07	9.67699e+07	1.19673e+08	9.06933e+07	1.11857e+08	0.0922556	-0.120421	-0.0293338	0.091087	0.163905	0.0985522	0.487565	0.222197
O88544	Cops4	9.88659e+07	1.151e+08	1.03388e+08	1.12415e+08	9.07332e+07	1.19346e+08	1.39655e+08	1.4321e+08	1.59932e+08	1.19234e+08	1.54254e+08	1.27106e+08	1.35442e+08	1.06983e+08	1.02179e+08	1.40536e+08	1.34009e+08	-0.0199552	0.138426	0.117775	-0.0206515	0.682677	0.0145238	0.0227604	0.582228
O35864	Cops5	5.92422e+07	6.70378e+07	4.69279e+07	6.20384e+07	6.30772e+07	6.07486e+07	7.80667e+07	7.48143e+07	7.38753e+07	5.92111e+07	7.94016e+07	7.11455e+07	5.91542e+07	6.314e+07	5.73478e+07	7.18762e+07	6.72281e+07	-0.0417876	0.0980682	0.069034	-0.0290342	0.43954	0.0886515	0.231316	0.486441
O88545	Cops6	6.4166e+07	8.13092e+07	6.40905e+07	7.42455e+07	5.56755e+07	4.87408e+07	7.29761e+07	5.89125e+07	6.33459e+07	6.29533e+07	7.79492e+07	8.5437e+07	7.56955e+07	7.27376e+07	6.46705e+07	6.09938e+07	7.55087e+07	-0.0510527	-0.0254203	0.067291	0.0927113	0.516659	0.639928	0.195138	0.0791942
Q9CZ04	Cops7a	3.27968e+07	4.29556e+07	3.80072e+07	3.68436e+07	2.79509e+07	3.71712e+07	6.08918e+07	5.30454e+07	4.04943e+07	4.96304e+07	4.14182e+07	3.76756e+07	3.93134e+07	3.78762e+07	3.42672e+07	4.79007e+07	4.20094e+07	-0.0434875	0.145463	0.0884674	-0.0569951	0.614032	0.0903686	0.128898	0.386612
Q8BV13	Cops7b	1.35482e+07	1.32042e+07	1.30299e+07	8.9426e+06	1.59441e+07	1.19992e+07	1.5377e+07	1.06306e+07	1.40027e+07	1.39085e+07	1.34798e+07	1.25636e+07	1.34442e+07	1.33762e+07	1.26389e+07	1.30024e+07	1.3349e+07	-0.0246241	0.0123139	0.0237404	0.0114266	0.751714	0.88359	0.761007	0.768632
Q8VBV7	Cops8	7.36869e+07	6.59653e+07	6.34379e+07	6.36005e+07	6.40247e+07	8.55112e+07	6.16679e+07	6.63291e+07	6.12427e+07	8.45159e+07	7.2942e+07	4.76699e+07	5.72621e+07	6.98261e+07	6.36877e+07	6.86877e+07	6.55975e+07	-0.039962	0.0328234	0.0128314	-0.019992	0.356988	0.446822	0.830425	0.768565
P61924	Copz1	3.9547e+07	3.49416e+07	3.76349e+07	5.33092e+07	4.80197e+07	4.58052e+07	5.79964e+07	4.29783e+07	6.53242e+07	4.95955e+07	6.0496e+07	5.72989e+07	3.71717e+07	3.72443e+07	4.63213e+07	5.3026e+07	5.11405e+07	0.0947205	0.0587083	0.0429845	-0.0157239	0.183317	0.380639	0.518334	0.806655
Q8K1Z0	Coq9	224859	133850	3.41464e+06	4.54716e+06		132778	2.80437e+06	2.75174e+06	1.90257e+06	1.66265e+06				179355	3.9809e+06	1.89786e+06	1.66265e+06	1.34627	-0.321716	-0.37918	-0.057464	0.092361	0.0824631	#DIV/0!	#DIV/0!
O89053	Coro1a	5.40811e+08	5.94528e+08	5.83726e+08	4.92478e+08	4.91889e+08	5.09514e+08	6.63556e+08	5.61203e+08	5.91918e+08	5.20328e+08	5.77616e+08	5.69695e+08	5.02254e+08	5.67669e+08	5.22697e+08	5.81548e+08	5.42473e+08	-0.0358451	0.046335	0.0161277	-0.0302072	0.352812	0.243154	0.613368	0.342589
Q9WUM3	Coro1b	1.16991e+08	1.03778e+08	1.26867e+08	1.34006e+08	1.35803e+08	1.24329e+08	1.24781e+08	1.45285e+08	9.82129e+07	1.10317e+08	1.3442e+08	1.22505e+08	1.23126e+08	1.10384e+08	1.32226e+08	1.23152e+08	1.22592e+08	0.078408	-0.0308729	-0.0328532	-0.00198024	0.146653	0.423753	0.154304	0.960966
Q9WUM4	Coro1c	1.82594e+08	2.10601e+08	2.09846e+08	1.90122e+08	1.60185e+08	1.94076e+08	2.09639e+08	2.08261e+08	1.6665e+08	1.72607e+08	2.03837e+08	1.55474e+08	1.72733e+08	1.96597e+08	1.86718e+08	1.94656e+08	1.76163e+08	-0.0223921	0.0180833	-0.0252705	-0.0433538	0.660151	0.675654	0.58257	0.239939
Q8C0P5	Coro2a	9.28126e+06	4.6781e+06	6.85055e+06	6.78837e+06	4.11721e+06	9.12229e+06	7.32531e+06	5.32606e+06	3.2998e+06	2.32005e+06	3.72888e+06	4.33889e+06	6.11195e+06	6.97968e+06	5.91871e+06	6.26836e+06	4.12494e+06	-0.0716081	0.024927	-0.156809	-0.181736	0.727493	0.83022	0.200453	0.20746
Q8BH44	Coro2b	6.20638e+07	7.67892e+07	7.65607e+07	5.83132e+07	6.62811e+07	6.55052e+07	6.72269e+07	7.46832e+07	4.68247e+07	4.01021e+07	3.47591e+07	5.54957e+07	6.02384e+07	6.94265e+07	6.70517e+07	6.356e+07	4.76488e+07	-0.0151156	-0.0232259	-0.148358	-0.125132	0.817502	0.678458	0.0610686	0.109956
Q9D2V7	Coro7	2.72651e+06	4.22542e+06	1.58135e+07	1.4693e+07	2.46244e+07	1.5084e+07	1.26255e+07	8.28795e+06	2.07293e+07	1.86298e+07	1.80288e+07	1.19251e+07	1.84663e+07	3.47597e+06	1.8377e+07	1.41817e+07	1.67625e+07	0.723198	-0.112545	-0.0399349	0.0726105	0.0358589	0.357289	0.678159	0.43706
Q9CQI6	Cotl1	1.22864e+08	1.49624e+08	1.16332e+08	1.57279e+08	1.72484e+08	1.34594e+08	1.64786e+08	1.18946e+08	1.63312e+08	1.41083e+08	1.73537e+08	1.38959e+08	1.86823e+08	1.36244e+08	1.48698e+08	1.45409e+08	1.601e+08	0.0379899	-0.00971421	0.0320859	0.0418001	0.602777	0.879041	0.609819	0.404226
P56394	Cox17	3.75527e+06	2.90669e+06	1.49728e+06	1.72542e+06	2.16623e+06	3.58515e+06	1.34063e+06	1.02539e+06	2.54282e+06	2.07016e+06	1.0362e+06	2.1507e+06	1.53093e+06	3.33098e+06	1.79631e+06	2.1235e+06	1.697e+06	-0.268191	0.0726702	-0.0247	-0.0973702	0.124147	0.627507	0.772685	0.541503
P12787	Cox5a	669906	249948	764947	499101	880723	627568	611532	787877	707021	858609	928807	1.23178e+06	581824	459927	714923	683500	900256	0.191571	-0.0195213	0.100106	0.119628	0.420042	0.813371	0.337796	0.2041
P56391	Cox6b1	4.49186e+06	3.22375e+06	2.93919e+06		2.51134e+06		3.17001e+06				2.99724e+06	3.88111e+06		3.8578e+06	2.72527e+06	3.17001e+06	3.43918e+06	-0.150931	0.065652	0.101046	0.0353937	0.304147	#DIV/0!	0.325568	#DIV/0!
Q00493	Cpe	1.60542e+07	2.1442e+07	2.66404e+07	1.55415e+07	1.6353e+07	1.34012e+07	1.913e+07	1.79058e+07	1.57726e+07	1.46974e+07	1.65868e+07	1.24626e+07	1.49124e+07	1.87481e+07	1.95116e+07	1.65524e+07	1.46648e+07	0.0173362	-0.0714327	-0.124018	-0.0525848	0.875392	0.501768	0.306092	0.266051
P63040	Cplx1	4.81945e+08	3.65584e+08	4.25132e+08	3.86374e+08	4.24352e+08	4.03616e+08	3.97498e+08	3.67591e+08	3.8937e+08	3.99479e+08	2.66343e+08	3.45853e+08	3.47204e+08	4.23765e+08	4.11953e+08	3.89519e+08	3.3972e+08	-0.0122775	-0.0243188	-0.0837265	-0.0594076	0.873117	0.220033	0.0732954	0.166627
P84086	Cplx2	2.08193e+08	1.46709e+08	1.76578e+08	1.66282e+08	2.19604e+08	1.69604e+08	1.54384e+08	1.37818e+08	1.51356e+08	1.5549e+08	1.36214e+08	1.55987e+08	1.85461e+08	1.77451e+08	1.87488e+08	1.53291e+08	1.58288e+08	0.0238948	-0.0874579	-0.0735252	0.0139327	0.80637	0.159278	0.213472	0.695724
Q8C166	Cpne1	3.63586e+07	5.60661e+07	3.2953e+07	4.48733e+07	4.43655e+07	3.59104e+07	3.87221e+07	2.91885e+07	4.169e+07	5.29198e+07	3.73458e+07	3.06675e+07	3.71006e+07	4.62123e+07	4.07306e+07	3.63777e+07	3.95084e+07	-0.0548369	-0.0490852	-0.0132313	0.035854	0.678159	0.411562	0.849708	0.590702
P59108	Cpne2	1.90411e+06	4.96609e+06	4.90099e+06	2.15048e+06	4.832e+06	2.775e+06	3.97247e+06	2.24764e+06	5.48124e+06	3.23989e+06	6.7505e+06	5.73605e+06	3.28882e+06	3.4351e+06	3.96116e+06	3.61908e+06	4.75381e+06	0.0618822	-0.0392233	0.0792202	0.118444	0.799284	0.781297	0.560044	0.359255
Q8BT60	Cpne3	5.10855e+06	5.23203e+06	5.17535e+06	3536152	4.12194e+06	8.12993e+06	2.8209e+06	3.36923e+06	4.54776e+06	6.38343e+06	5.43285e+06	7.55988e+06	4.68187e+06	5.17029e+06	4.27781e+06	4.71696e+06	6.01451e+06	-0.082293	0.0424401	0.147978	0.105538	0.202171	0.750383	0.0780907	0.383631
Q8JZW4	Cpne5	1.66725e+06		845041	932994	7.01713e+06		9.45814e+06			8.4156e+06	1.28763e+06			1.66725e+06	2.93172e+06	9.45814e+06	4.85161e+06	0.245122	0.508683	0.218763	-0.289919	#DIV/0!	#DIV/0!	0.693882	#DIV/0!
Q9Z140	Cpne6	3.16803e+07	6.50195e+07	4.03636e+07	1.9694e+07	4.90816e+07	3.35022e+07	2.96142e+07	1.80237e+07	8.71998e+07	5.56917e+07	7.86558e+07	6.43215e+07	6.2886e+07	4.83499e+07	3.63797e+07	4.2085e+07	6.53887e+07	-0.123536	0.0632676	0.254643	0.191376	0.604946	0.761387	0.0569735	0.229924
Q0VE82	Cpne7	1.90411e+06	4.96609e+06	4.90099e+06	2.15048e+06	4.832e+06	2.775e+06	3.97247e+06	2.24764e+06	5.48124e+06	3.23989e+06	6.7505e+06	5.73605e+06	3.28882e+06	3.4351e+06	3.96116e+06	3.61908e+06	4.75381e+06	0.0618822	-0.0392233	0.0792202	0.118444	0.799284	0.781297	0.560044	0.359255
Q9DC53	Cpne8					5.82853e+06		8.08754e+06			8.4156e+06				#DIV/0!	5.82853e+06	8.08754e+06	8.4156e+06	#DIV/0!	0.142257	0.159526	0.0172687	#DIV/0!	#DIV/0!	#DIV/0!	#DIV/0!
Q1RLL3	Cpne9					5.82853e+06		8.08754e+06			8.4156e+06				#DIV/0!	5.82853e+06	8.08754e+06	8.4156e+06	#DIV/0!	0.142257	0.159526	0.0172687	#DIV/0!	#DIV/0!	#DIV/0!	#DIV/0!
Q8BFS6	Cpped1	6.36087e+06	3.79122e+06	7.23046e+06	2.80296e+06	3.33544e+06	1.36847e+07	8.52963e+06	6.10161e+06	3.84727e+06	6.27866e+06	7.09727e+06	1.34186e+07	6.68237e+06	5.07604e+06	4.45629e+06	8.0408e+06	8.36923e+06	-0.0565524	0.256326	0.273712	0.0173862	0.766755	0.21785	0.134432	0.907489
Q6NVF9	Cpsf6		2.23215e+06	1.29979e+06	1.59146e+06	1.39012e+06	601013		2.0296e+06			1.86742e+06	3.37286e+06	2.03759e+06	2.23215e+06	1.42713e+06	1.31531e+06	2.42596e+06	-0.194261	-0.0354351	0.230421	0.265856	#DIV/0!	0.901291	0.167065	0.330808
P47934	Crat	1.66305e+06		1.90859e+06	1.58857e+06		2.68045e+06		2.84389e+06	1.64536e+06	1.52718e+06	2.18213e+06	1.7863e+06	1.82569e+06	1.66305e+06	1.74858e+06	2.3899e+06	1.83032e+06	0.0217788	0.135695	0.0198426	-0.115852	#DIV/0!	0.226765	0.726762	0.27098
Q8C7D2	Crbn	2.60995e+06	1.25433e+06	3.63283e+06	7.79279e+06	4.84598e+06	5.91354e+06	8.36768e+06	4.58584e+06	384443		2.48041e+06	8.53202e+06	363665	1.93214e+06	5.42387e+06	4.81288e+06	3.79203e+06	0.44827	-0.0519043	-0.155437	-0.103532	0.0933619	0.780656	0.594165	0.748916
P63254	Crip1	2.05547e+07	1.6377e+07	1.10587e+07	5.03802e+06	8.08792e+06	1.19337e+07	7.6842e+06	1.29908e+07	1.48759e+07	1.30519e+07	1.57032e+07	1.59945e+07	2.25228e+07	1.84658e+07	8.06154e+06	1.18711e+07	1.68181e+07	-0.359951	0.168074	0.319358	0.151284	0.0490594	0.166774	0.0217611	0.101299
Q9DCT8	Crip2	3.24895e+08	3.32446e+08	2.38918e+08	2.54968e+08	2.69445e+08	2.49676e+08	3.17566e+08	2.63265e+08	3.3068e+08	3.15797e+08	2.99762e+08	3.66266e+08	3.67807e+08	3.28671e+08	2.54444e+08	2.90297e+08	3.37408e+08	-0.111169	0.0572504	0.122564	0.0653134	0.00708465	0.173923	0.0112121	0.126066
Q64010	Crk	8.60205e+07	7.57531e+07	8.01639e+07	7.84957e+07	9.08798e+07	9.26052e+07	8.9767e+07	9.43556e+07	8.84386e+07	1.01432e+08	9.09696e+07	8.2441e+07	9.2681e+07	8.08868e+07	8.31798e+07	9.12916e+07	9.18809e+07	0.0121402	0.040413	0.0432076	0.00279459	0.753922	0.161443	0.176561	0.89362
P47941	Crkl	2.18311e+07	2.75031e+07	3.15536e+07	2.60091e+07	2.10988e+07	3.4067e+07	3.87962e+07	3.55705e+07	2.74897e+07	2.5963e+07	2.4419e+07	3.36475e+07	2.96787e+07	2.46671e+07	2.62205e+07	3.39808e+07	2.84271e+07	0.0265232	0.112593	0.0350906	-0.077502	0.734514	0.110633	0.58071	0.129005
P97427	Crmp1	1.93955e+09	1.94837e+09	1.85431e+09	2.25914e+09	1.87112e+09	2.06386e+09	2.06473e+09	1.7713e+09	2.09611e+09	2.14915e+09	2.29898e+09	1.97211e+09	2.13192e+09	1.94396e+09	1.99486e+09	1.999e+09	2.13804e+09	0.0112237	0.000901752	0.030104	0.0292023	0.73746	0.979887	0.404683	0.22023
Q68ED7	Crtc1	1.0769e+07	1.05138e+07	1.1014e+07	14871622	1.21835e+07	1.33635e+07	1.2498e+07	1.19332e+07	1.48052e+07	8.79692e+06	1.63564e+07	1.44419e+07	1.42814e+07	1.06414e+07	1.26897e+07	1.315e+07	1.34692e+07	0.0764529	0.0154741	0.0258895	0.0104153	0.213554	0.745785	0.711455	0.863914
P23927	Cryab	1.5501e+08	8.39914e+07	1.14469e+08	2.5554e+08	2.01656e+08	2.11174e+08	1.95376e+08	2.36755e+08	1.72256e+08	1.92701e+08	1.85732e+08	1.55905e+08	1.77958e+08	1.19501e+08	1.90555e+08	2.0389e+08	1.78074e+08	0.202649	0.0293768	-0.0294189	-0.0587957	0.285277	0.782357	0.791977	0.16349
Q99KP3	Cryl1	1.79556e+07	3.07298e+07	4.14459e+07	3.05663e+07	2.18333e+07	2.04512e+07	1.88774e+07	2.56759e+07	3.1595e+07	2.84122e+07	3.01901e+07	3.36731e+07	2.97169e+07	2.43427e+07	3.12818e+07	2.41499e+07	3.04981e+07	0.108923	-0.112377	-0.0110196	0.101358	0.488257	0.343157	0.903797	0.110808
O54983	Crym	2.00242e+08	3.56407e+08	3.04515e+08	3.88305e+08	2.5893e+08	1.87237e+08	3.12988e+08	2.78728e+08	4.51779e+08	5.55685e+08	6.50862e+08	3.33344e+08	4.67224e+08	2.78325e+08	3.1725e+08	3.07683e+08	5.01779e+08	0.0568497	-0.013298	0.199111	0.212409	0.710506	0.891659	0.0683591	0.0690306
P47199	Cryz	3.74973e+07	6.01351e+07	4.40848e+07	4.50586e+07	3.25295e+07	3.9063e+07	5.93507e+07	4.15609e+07	4.1247e+07	5.20438e+07	4.38273e+07	4.45754e+07	4.14705e+07	4.88162e+07	4.05576e+07	4.53054e+07	4.54792e+07	-0.0804915	0.0480777	0.0497408	0.00166309	0.596315	0.478332	0.359675	0.975006
Q921W4	Cryzl1	5.89429e+06	2.91401e+06	5.99142e+06	9.7668e+06	5.10208e+06	7.72862e+06	7.35348e+06	1.11845e+06	7.08283e+06	7.84328e+06	6.43357e+06	2.74531e+06	5.65761e+06	4.40415e+06	6.95344e+06	5.82084e+06	5.66994e+06	0.198337	-0.0772135	-0.0886208	-0.0114073	0.31721	0.617257	0.512362	0.939772
Q9CZU6	Cs	1.11854e+09	1.05207e+09	1.35166e+09	1.24368e+09	1.03558e+09	1.10623e+09	1.36006e+09	1.32735e+09	6.96165e+08	6.95597e+08	6.98617e+08	6.06365e+08	7.10366e+08	1.0853e+09	1.21031e+09	1.12245e+09	6.77736e+08	0.0473436	-0.0327273	-0.251834	-0.219107	0.31114	0.645423	0.0230991	0.0602816
Q9DBE0	Csad									416559	508975				#DIV/0!	#DIV/0!	416559	508975	#DIV/0!	#DIV/0!	#DIV/0!	0.0870195	#DIV/0!	#DIV/0!	#DIV/0!	#DIV/0!
Q91W50	Csde1	4.58147e+07	4.69895e+07	6.59449e+07	3.64672e+07	4.73409e+07	4.60065e+07	5.21563e+07	5.61653e+07	7.08764e+07	6.11166e+07	6.97667e+07	6.09986e+07	6.93685e+07	4.64021e+07	4.99177e+07	5.63011e+07	6.53126e+07	0.0317173	0.0522627	0.116743	0.0644799	0.722773	0.566683	0.209572	0.193221
Q9ERK4	Cse1l	1.63016e+08	1.77342e+08	1.62538e+08	1.61013e+08	1.31431e+08	1.46005e+08	1.94276e+08	1.77691e+08	1.7944e+08	1.72312e+08	1.78983e+08	1.82746e+08	1.65828e+08	1.70179e+08	1.51661e+08	1.74353e+08	1.74967e+08	-0.0500328	0.060556	0.0620831	0.00152708	0.232235	0.176736	0.135373	0.957595
Q8BK63	Csnk1a1	1.42219e+06	2.02851e+06	1.95233e+06		1.33975e+06	1.733e+06	1.63504e+06	1.60702e+06	2.71716e+06	1.87153e+06	1.96755e+06	2.52669e+06	1.92326e+06	1.72535e+06	1.64604e+06	1.92305e+06	2.07226e+06	-0.0204364	0.0675509	0.100004	0.0324531	0.870961	0.55082	0.370623	0.648188
Q60737	Csnk2a1	1.15597e+08	1.23024e+08	9.33686e+07	1.00547e+08	1.28941e+08	1.30314e+08	1.32889e+08	1.09287e+08	2.06029e+08	1.0493e+08	1.25969e+08	1.06311e+08	1.01235e+08	1.1931e+08	1.07619e+08	1.4463e+08	1.09611e+08	-0.0447899	0.128369	0.00796683	-0.120402	0.398948	0.188844	0.880508	0.196408
O54833	Csnk2a2	2.17664e+07	2.55474e+07	1.3229e+07	1.56856e+07	1.49044e+07	3.05399e+07	2.26248e+07	2.49744e+07	1.46216e+07	2.05128e+07	2.57654e+07	1.71098e+07	2.4665e+07	2.36569e+07	1.46064e+07	2.31902e+07	2.20132e+07	-0.209416	0.200762	0.178142	-0.02262	0.0960529	0.077596	0.0276034	0.772639
P67871	Csnk2b	5.47106e+07	3.43961e+07	3.97489e+07	3.05535e+07	4.10857e+07	4.29945e+07	3.31818e+07	3.4353e+07	3.52498e+07	3.85604e+07	4.72824e+07	3.313e+07	3.43109e+07	4.45534e+07	3.71293e+07	3.64448e+07	3.83209e+07	-0.079163	-0.00808209	0.0137188	0.0218008	0.59574	0.872664	0.80685	0.649718
P97315	Csrp1	2.89708e+08	2.36536e+08	2.69216e+08	2.25259e+08	2.42107e+08	2.5468e+08	2.4103e+08	3.05692e+08	2.75509e+08	2.67781e+08	2.39649e+08	2.63691e+08	2.78192e+08	2.63122e+08	2.45527e+08	2.69228e+08	2.62328e+08	-0.0300576	0.0400201	0.0287449	-0.0112752	0.629316	0.26864	0.337489	0.68966
P21460	Cst3	6.69005e+07	7.64284e+07	5.54383e+07	5.67028e+07	5.25562e+07	6.80247e+07	6.24394e+07	8.96174e+07	7.12427e+07	9.98551e+07	7.15366e+07	7.03852e+07	7.07102e+07	7.16645e+07	5.48991e+07	7.28311e+07	7.81218e+07	-0.115739	0.122751	0.153207	0.0304556	0.1577	0.0526559	0.0471991	0.592298
Q62426	Cstb	4.43875e+07	5.57246e+07	5.93624e+07	44272090	3.57287e+07	4.58575e+07	6.57213e+07	6.46908e+07	5.47824e+07	5.4364e+07	5.46351e+07	7.65106e+07	4.92385e+07	5.0056e+07	4.64544e+07	5.7763e+07	5.8687e+07	-0.0324294	0.0946227	0.101515	0.00689248	0.714482	0.25146	0.246971	0.908164
Q8BIQ5	Cstf2	3.66095e+06	5.77763e+06	5.03315e+06	2.99891e+06	734654	2.43559e+06	4.13674e+06	4.86868e+06	9.93772e+06	3.58844e+06	1.90096e+06	3.92944e+06	1.44616e+06	4.71929e+06	2.92224e+06	5.34468e+06	2.71625e+06	-0.208161	0.262206	-0.0317457	-0.293952	0.35359	0.287682	0.891241	0.205234
O88712	Ctbp1	6.96008e+07	7.85872e+07	8.04653e+07	6.05959e+07	6.6658e+07	4.13968e+07	5.40598e+07	5.54126e+07	5.23571e+07	4.90393e+07	4.8857e+07	4.0578e+07	4.89134e+07	7.4094e+07	6.92397e+07	5.08066e+07	4.68469e+07	-0.0294276	-0.134435	-0.169674	-0.035239	0.558882	0.0661973	0.0492428	0.346063
P56546	Ctbp2	1.41625e+07	1.13424e+07	1.58817e+07	1.14837e+07	1.08821e+07	1.36986e+07	6.93954e+06	9.29476e+06	1.1301e+07	1.0757e+07	1.02618e+07	8.53606e+06	1.07479e+07	1.27525e+07	1.27492e+07	1.03085e+07	1.00757e+07	-0.000112037	-0.0922873	-0.102208	-0.00992064	0.998862	0.308828	0.225732	0.886988
Q02248	Ctnnb1			2.42392e+06	2674620	4.3768e+06	2.56002e+06			1.3387e+06		1.79601e+06	1.67694e+06	1.76704e+06	#DIV/0!	3.15845e+06	1.94936e+06	1.74667e+06	#DIV/0!	-0.209581	-0.257263	-0.0476818	#DIV/0!	0.26709	0.147554	0.796009
P30999	Ctnnd1	2.68586e+06	1.19542e+06	2.66312e+06	2.38686e+06	1.01865e+06	2.06292e+06	2.85626e+06	5.64627e+06	1.63516e+06	2.65259e+06	1.21529e+06	2.34379e+06	2.23161e+06	1.94064e+06	2.02288e+06	3.05015e+06	2.11082e+06	0.018025	0.178352	0.0184818	-0.15987	0.935908	0.371023	0.89093	0.384585
O35927	Ctnnd2	725306	6.06633e+06	686572	373547	760464	1.35916e+06	987090	600782	561082		377260	500269	955519	3.39582e+06	606861	877028	611016	-0.747855	0.159924	0.00296309	-0.156961	0.485964	0.27997	0.985436	0.348763
P70698	Ctps1	4.75682e+06	653314	5.03648e+06	1.05948e+07	8.84135e+06	1.09327e+07	640745	1.30773e+07	8.05559e+06	7.55657e+06	9.23844e+06	5.25433e+06	9.36197e+06	2.70507e+06	8.15754e+06	8.17658e+06	7.85283e+06	0.479381	0.00101225	-0.0165331	-0.0175454	0.160224	0.99546	0.881823	0.916239
P16675	Ctsa	4.19893e+06	2.71367e+06	2.04177e+06	1.60982e+06	3.74646e+06	3.52988e+06	1.9308e+06	3.8101e+06	2.42703e+06	5.18484e+06	5.82675e+06	4.05971e+06	5.00137e+06	3.4563e+06	2.46602e+06	2.92445e+06	5.01816e+06	-0.146615	0.0740482	0.308549	0.234501	0.405881	0.594755	0.0373859	0.0116789
P10605	Ctsb	9.90098e+07	7.70559e+07	1.00598e+08	6.54464e+07	6.78105e+07	8.18642e+07	1.0563e+08	1.09433e+08	9.50374e+07	9.08871e+07	7.91243e+07	9.01279e+07	8.05727e+07	8.80329e+07	7.79516e+07	9.79913e+07	8.5178e+07	-0.0528201	0.0993627	0.0385028	-0.0608599	0.572668	0.213624	0.594147	0.130543
P18242	Ctsd	1.65279e+08	1.74978e+08	2.00599e+08	1.47791e+08	1.6523e+08	1.62285e+08	1.87362e+08	1.77341e+08	1.58849e+08	1.75005e+08	1.67823e+08	1.59245e+08	1.502e+08	1.70128e+08	1.71207e+08	1.71459e+08	1.63068e+08	0.00274346	0.00064076	-0.0211515	-0.0217922	0.952369	0.989087	0.660909	0.365581
P06797	Ctsl		5.24695e+06		3805356				7.53693e+06			3.20997e+06		5.55136e+06	5.24695e+06	3805356	7.53693e+06	4.38067e+06	-0.139511	0.296799	0.0611449	-0.235655	#DIV/0!	#DIV/0!	#DIV/0!	#DIV/0!
Q60598	Cttn	4.93858e+07	4.35649e+07	5.1367e+07	5.06409e+07	6.06805e+07	7.09196e+07	4.71581e+07	7.06484e+07	3.94284e+07	4.26673e+07	4.91449e+07	3.87766e+07	4.74702e+07	4.64753e+07	5.42294e+07	5.70386e+07	4.45148e+07	0.0670128	0.021934	-0.0857312	-0.107665	0.178024	0.763743	0.0729191	0.221116
B9EJA2	Cttnbp2	2.35606e+07	2.72902e+07	2.87731e+07	2.25073e+07	2.14418e+07	2.20338e+07	3.11668e+07	3.12711e+07	2.23136e+07	1.87604e+07	2.30412e+07	2.85371e+07	2.21517e+07	2.54254e+07	2.42407e+07	2.66963e+07	2.31226e+07	-0.0207223	0.041906	-0.0205091	-0.0624152	0.715452	0.511093	0.730938	0.323658
Q3U308	Ctu2	521294	595451		515562	361871	603120	739147	385259	950182		526220	407782	522203	558373	438716	669427	485402	-0.10474	0.183519	0.0439175	-0.139602	0.337751	0.17872	0.656197	0.22166
Q9WTX6	Cul1	3.77339e+07	3.36977e+07	4.15935e+07	2.81476e+07	4.09557e+07	3.09009e+07	4.10013e+07	4.30294e+07	3.88389e+07	3.74148e+07	4.69986e+07	4.13879e+07	5.87727e+07	3.57158e+07	3.68989e+07	3.84426e+07	4.61435e+07	0.0141532	0.0177992	0.0970971	0.0792979	0.823652	0.780469	0.208475	0.212367
Q9D4H8	Cul2	5.52147e+07	5.20526e+07	4.9385e+07	4.71006e+07	3.07227e+07	4.72334e+07	5.96605e+07	5.09316e+07	6.25469e+07	5.55145e+07	5.38081e+07	5.66975e+07	4.68293e+07	5.36336e+07	4.24027e+07	5.50931e+07	5.32123e+07	-0.102043	0.113703	0.0986186	-0.0150846	0.190676	0.150521	0.198652	0.674798
Q9JLV5	Cul3	8.11119e+07	9.73471e+07	7.42749e+07	7.56908e+07	1.05195e+08	1.03989e+08	1.09012e+08	9.0882e+07	9.08297e+07	8.81984e+07	9.13151e+07	8.62558e+07	8.92478e+07	8.92295e+07	8.50535e+07	9.86783e+07	8.87543e+07	-0.0208161	0.0645293	0.018497	-0.0460323	0.768437	0.311051	0.749312	0.119304
Q3TCH7	Cul4a							743168					1.20565e+06		#DIV/0!	#DIV/0!	743168	1.20565e+06	#DIV/0!	#DIV/0!	#DIV/0!	0.210136	#DIV/0!	#DIV/0!	#DIV/0!	#DIV/0!
A2A432	Cul4b	5.65689e+06	2.31538e+07	5.29069e+06	6.25362e+06	8.35983e+06	8.35669e+06	9.02845e+06	6.81377e+06	6.91008e+06	5.74441e+06	9.93397e+06	6.22838e+06	7.86382e+06	1.44053e+07	6.63471e+06	7.77725e+06	7.44264e+06	-0.336701	0.0690038	0.0499049	-0.0190988	0.536808	0.350517	0.565106	0.772242
Q9D5V5	Cul5	3.79721e+07	4.57314e+07	3.68022e+07	3.31709e+07	3.23268e+07	4.8293e+07	5.16482e+07	5.62825e+07	3.1769e+07	3.18414e+07	4.83051e+07	3.23197e+07	3.02317e+07	4.18518e+07	3.41e+07	4.69982e+07	3.56745e+07	-0.08896	0.139327	0.0196036	-0.119724	0.269469	0.0910456	0.743232	0.149962
Q9CQ89	Cuta	2.02034e+07	1.45999e+07	2.2563e+07	2.15983e+07	3.30211e+07	2.77617e+07	2.60555e+07	1.86903e+07	3.15057e+07	3.67878e+07	2.98108e+07	3.35529e+07	3.47557e+07	1.74017e+07	2.57274e+07	2.60033e+07	3.37268e+07	0.169806	0.00463206	0.117579	0.112947	0.169026	0.954483	0.147337	0.0568872
P56395	Cyb5a	2.12959e+06	2.34425e+06	2.51733e+06	2.01976e+06	1.45061e+06	3.17911e+06	2.58356e+06	4.29896e+06	1.40606e+06	2.1266e+06	2.45928e+06	2.65533e+06	2.25304e+06	2.23692e+06	1.9959e+06	2.86692e+06	2.37356e+06	-0.0495116	0.157277	0.0752614	-0.0820152	0.524637	0.262821	0.346851	0.476753
Q9CQX2	Cyb5b	1.03109e+07	2.35631e+06	2.2801e+07	1.20207e+07	3.42233e+06	8.37764e+06	8.67692e+06	6.80003e+06	2.14628e+06	4.1136e+06		1.31325e+07	4.32776e+06	6.33362e+06	1.2748e+07	6.50022e+06	7.19128e+06	0.30379	-0.292514	-0.248636	0.0438784	0.419557	0.381938	0.444802	0.848867
Q9DCN2	Cyb5r3	3.61161e+06	1.76573e+06	1.10599e+06		2.00406e+06	2.45064e+06		1.73353e+06			866396		1.46351e+06	2.68867e+06	1.55502e+06	2.09208e+06	1.16495e+06	-0.2378	0.128842	-0.125429	-0.254271	0.419591	0.452759	0.554173	0.189434
P62897	Cycs	7.52072e+08	6.24826e+08	6.62012e+08	3.88331e+08	6.85828e+08	4.33442e+08	6.15678e+08	5.43559e+08	2.88274e+08	3.4851e+08	3.57195e+08	3.31238e+08	2.61534e+08	6.88449e+08	5.78723e+08	4.70238e+08	3.24619e+08	-0.0754008	-0.0901532	-0.251097	-0.160943	0.409538	0.413761	0.110248	0.131312
P00015	Cyct	1.40147e+08	1.07337e+08	1.2874e+08	8.26124e+07	1.38786e+08	1.03378e+08	1.25495e+08	1.2139e+08	7.48182e+07	7.99701e+07	6.90924e+07	6.07469e+07	5.81478e+07	1.23742e+08	1.16713e+08	1.0627e+08	6.69893e+07	-0.0253998	-0.0407069	-0.241113	-0.200406	0.788878	0.643915	0.0928615	0.0344106
Q7TMB8	Cyfip1	3.35376e+07	4.29688e+07	5.9542e+07	4.44855e+07	4.26023e+07	3.86231e+07	4.53316e+07	4.49011e+07	3.07251e+07	2.94609e+07	4.09664e+07	2.97521e+07	2.56466e+07	3.82532e+07	4.88766e+07	3.98952e+07	3.14565e+07	0.106433	-0.0881799	-0.19139	-0.10321	0.237647	0.238828	0.0591441	0.126404
Q5SQX6	Cyfip2	5.02596e+08	5.7677e+08	5.82955e+08	5.41403e+08	5.7114e+08	5.55049e+08	5.77204e+08	5.29781e+08	4.63043e+08	4.54312e+08	5.83689e+08	4.20166e+08	4.47362e+08	5.39683e+08	5.65166e+08	5.31269e+08	4.76382e+08	0.0200373	-0.0268609	-0.0742201	-0.0473592	0.615078	0.283112	0.0889315	0.265737
Q9CX80	Cygb	9.40457e+06	9.81397e+06	1.80743e+07	9.81816e+06	5.41578e+06	1.2079e+07	1.73658e+07	1.43406e+07	1.44237e+07	9.13439e+06	1.5725e+07	1.19924e+07	9.04362e+06	9.60927e+06	1.11027e+07	1.45523e+07	1.14739e+07	0.0627399	0.1175	0.0142791	-0.103221	0.726419	0.454156	0.932976	0.164543
Q80TQ2	Cyld	6.36455e+06	1.5062e+06	4.3147e+06	4.49146e+06	5.52167e+06	6.65052e+06	2.6975e+06	6.58387e+06	5.17228e+06	5.27535e+06	4.75106e+06	3.55162e+06	1.41872e+07	3.93537e+06	4.77594e+06	5.27604e+06	6.9413e+06	0.0840733	0.0432489	0.162382	0.119133	0.788186	0.643253	0.4427	0.559666
Q9WVK8	Cyp46a1		607226	898288			542004	686455	798620		1.04114e+06	868063		1.25106e+06	607226	898288	675693	1.05342e+06	0.170065	-0.123666	0.0691866	0.192853	#DIV/0!	#DIV/0!	#DIV/0!	0.0552058
Q8BHZ0	Cyria	5.79511e+07	7.21138e+07	7.18647e+07	6.9755e+07	6.32316e+07	5.90879e+07	7.03094e+07	7.09223e+07	7.99789e+07	7.56793e+07	7.72959e+07	6.86869e+07	9.34105e+07	6.50325e+07	6.82838e+07	7.00746e+07	7.87681e+07	0.0211872	0.0112434	0.0620332	0.0507898	0.727948	0.736084	0.142233	0.247186
Q921M7	Cyrib	4.00774e+08	4.28926e+08	3.84363e+08	424031519	4.24018e+08	4.0033e+08	4.92125e+08	3.93753e+08	4.15863e+08	4.16281e+08	4.67596e+08	4.09879e+08	4.05437e+08	4.1485e+08	4.10804e+08	4.25518e+08	4.24798e+08	-0.00425609	0.0152827	0.0145476	-0.0007351	0.849649	0.601414	0.507101	0.979665
Q9QX11	Cyth1	844395	340057		424580	412501	743298	470930	1.09483e+06	592637	910533	517814	594290		592226	418540	725425	674212	-0.15075	0.238855	0.207059	-0.0317957	0.616003	0.107728	0.166953	0.788495
P63034	Cyth2	1.05689e+07	1.11714e+07	4.80667e+07	9.4018e+06	1.19736e+07	1.19197e+07	1.55753e+07	1.06193e+07	8.93855e+06	9.08888e+06	1.09705e+07	3.39449e+07	1.01121e+07	1.08702e+07	2.31474e+07	1.17632e+07	1.60291e+07	0.328266	-0.293977	-0.159593	0.134384	0.429018	0.45838	0.643436	0.533068
O08967	Cyth3	9.54803e+06	1.06256e+07	9.77753e+06	8711535	1.10356e+07	1.0897e+07	1.39056e+07	1.06193e+07	8.93855e+06	7.90751e+06	1.09705e+07	1.22127e+07	9.40115e+06	1.00868e+07	9.84156e+06	1.10901e+07	1.0123e+07	-0.0106907	0.0518709	0.0122437	-0.0396272	0.794561	0.35948	0.816885	0.51411
Q8BHG2	Czib	1.6984e+07	9.72803e+06	1.11192e+07	1.58257e+07	1.09079e+07	1.99367e+07	7.69768e+06	1.01501e+07	1.17515e+07	1.27015e+07	6.41093e+06	1.12127e+07	1.05379e+07	1.3356e+07	1.26176e+07	1.2384e+07	1.02157e+07	-0.0247	-0.00811699	-0.0917071	-0.0835901	0.875628	0.943049	0.310569	0.502517
P16381	D1Pas1	2.79569e+07	2.88419e+07	3.72738e+07	2.09843e+07	3.35883e+07	2.87268e+07	2.07394e+07	2.73671e+07	3.15396e+07	3.27116e+07	3.27411e+07	2.95507e+07	1.72737e+07	2.83994e+07	3.06155e+07	2.70932e+07	2.80693e+07	0.0326326	-0.0530809	-0.0377099	0.0153709	0.697662	0.565235	0.700064	0.830541
Q91YN0	D6Wsu163e	747762		715286		643862	545542		1.49053e+06	886951			904482	598440	747762	679574	974340	751461	-0.0415265	0.156474	0.0436694	-0.112804	#DIV/0!	0.397866	0.720779	0.533259
Q3UHC7	Dab2ip	7.23562e+08	9.9749e+08	7.62594e+08	705411008	6.62119e+08	7.0734e+08	8.60914e+08	9.89067e+08	8.66473e+08	7.12936e+08	8.11057e+08	8.21181e+08	8.34472e+08	8.60526e+08	7.10041e+08	8.55949e+08	7.94911e+08	-0.0834804	0.081164	0.0490351	-0.0321289	0.465054	0.0821598	0.092052	0.390634
Q62165	Dag1	1.05597e+06			1.36044e+06		1.26449e+06			905572	1.49212e+06	1.2517e+06		1.08379e+06	1.05597e+06	1.36044e+06	1.08503e+06	1.27587e+06	0.110029	-0.0982359	-0.0278724	0.0703635	#DIV/0!	#DIV/0!	#DIV/0!	0.47344
Q922B2	Dars1	1.11948e+08	1.20734e+08	1.15052e+08	1.16177e+08	1.10543e+08	1.2781e+08	1.2524e+08	1.28433e+08	1.48135e+08	1.45338e+08	1.46678e+08	1.3775e+08	1.24041e+08	1.16341e+08	1.13924e+08	1.32405e+08	1.38452e+08	-0.00911672	0.065287	0.0846826	0.0193955	0.681224	0.0341977	0.0136301	0.445648
Q9JII5	Dazap1	1.41513e+07	1.39656e+07	1.32437e+07	1.20978e+07	1.77383e+07	8.48174e+06	5.46325e+06	7.13272e+06	1.38214e+07	1.16708e+07	1.38205e+07	1.30642e+07	6.51881e+06	1.40584e+07	1.436e+07	8.72477e+06	1.12686e+07	0.00921569	-0.216399	-0.105284	0.111115	0.877173	0.0748293	0.254109	0.338364
P31786	Dbi	6.63758e+08	6.20366e+08	6.20561e+08	6.58883e+08	5.58295e+08	6.18713e+08	5.59153e+08	7.39336e+08	7.20987e+08	7.42037e+08	5.97229e+08	7.53245e+08	7.27788e+08	6.42062e+08	6.1258e+08	6.59548e+08	7.05075e+08	-0.0204141	0.0320833	0.0610724	0.0289891	0.478091	0.407163	0.104359	0.448549
Q9QXS6	Dbn1	1.3598e+08	1.66289e+08	1.57686e+08	1.18113e+08	7.66258e+07	1.25714e+08	1.27966e+08	1.32551e+08	8.52417e+07	5.36083e+07	1.122e+08	7.76963e+07	1.10364e+08	1.51135e+08	1.17475e+08	1.17868e+08	8.84671e+07	-0.109419	0.00145175	-0.123163	-0.124615	0.314329	0.988849	0.357439	0.153295
Q62418	Dbnl	1.00623e+08	8.11383e+07	9.27979e+07	7.43596e+07	1.00498e+08	7.1007e+07	8.84668e+07	6.95768e+07	8.49416e+07	8.43148e+07	8.71916e+07	8.76977e+07	6.73363e+07	9.08808e+07	8.92184e+07	7.8498e+07	8.16351e+07	-0.00801764	-0.0555955	-0.0385773	0.0170182	0.904918	0.313834	0.459239	0.661087
P53395	Dbt	874818	4.0987e+06	2.11554e+06	4.10031e+06	3.39702e+06	4.14696e+06	6.10067e+06	6.26047e+06	1.66447e+06	889219	2.98665e+06	992276		2.48676e+06	3.20429e+06	4.54314e+06	1.62272e+06	0.110098	0.151625	-0.29549	-0.447114	0.735338	0.328438	0.154265	0.0728405
Q9DC22	Dcaf6		968085	633777									617282	809915	968085	633777	#DIV/0!	713598	-0.183977	#DIV/0!	0.0515173	#DIV/0!	#DIV/0!	#DIV/0!	#DIV/0!	#DIV/0!
P61963	Dcaf7	1.92449e+06	1.66776e+06	1.55612e+06		104329	2.39363e+06			1.8306e+06		938856		1.26789e+06	1.79613e+06	830226	2.11212e+06	1.10338e+06	-0.33514	0.405521	0.123527	-0.281995	0.405348	0.303265	0.771554	0.117764
Q9JLM8	Dclk1	2.34009e+08	1.89111e+08	2.01808e+08	1.79756e+08	2.64084e+08	1.94849e+08	1.87812e+08	2.20874e+08	1.91978e+08	1.76548e+08	2.10371e+08	1.85273e+08	1.43922e+08	2.1156e+08	2.15216e+08	1.98878e+08	1.79029e+08	0.00744106	-0.0342872	-0.0799521	-0.0456649	0.920993	0.589746	0.29265	0.264002
Q6PGN3	Dclk2	1.52887e+06	2.24313e+06	3.10041e+06	3339203	3.5606e+06	4.15156e+06	5.65487e+06	2.41578e+06	3.59438e+06	3.11285e+06	1.96752e+06	2.213e+06	5.08e+06	1.886e+06	3.33341e+06	3.95415e+06	3.09334e+06	0.247346	0.0741647	-0.0324602	-0.106625	0.119629	0.427579	0.759064	0.411541
Q9DAR7	Dcps	3.24731e+07	2.20118e+07	3.51743e+07	3.37421e+07	2.83834e+07	3.93079e+07	1.61937e+07	3.84063e+07	2.66686e+07	3.78923e+07	2.89361e+07	4.43002e+07	4.79085e+07	2.72425e+07	3.24333e+07	3.01441e+07	3.97593e+07	0.0757438	-0.031788	0.0884482	0.120236	0.493251	0.716349	0.185354	0.214595
O08788	Dctn1	2.42609e+08	2.69461e+08	2.64756e+08	2.38463e+08	2.35993e+08	2.20155e+08	2.66085e+08	3.00447e+08	2.0563e+08	2.03968e+08	2.29611e+08	2.01771e+08	2.28485e+08	2.56035e+08	2.46404e+08	2.48079e+08	2.15959e+08	-0.0166516	0.00294299	-0.0572774	-0.0602204	0.615506	0.94675	0.0586676	0.239739
Q99KJ8	Dctn2	3.78293e+08	3.84713e+08	4.1048e+08	4.29126e+08	3.98644e+08	3.88788e+08	4.03435e+08	3.60919e+08	3.13103e+08	3.28964e+08	3.55734e+08	3.10392e+08	3.67072e+08	3.81503e+08	4.1275e+08	3.66561e+08	3.4054e+08	0.0341897	-0.0515409	-0.0835187	-0.0319779	0.0598615	0.0999491	0.00605279	0.320437
Q9Z0Y1	Dctn3	4.36148e+07	3.97021e+07	3.61804e+07	4.06331e+07	3.61209e+07	4.81737e+07	4.69256e+07	6.29782e+07	3.85034e+07	3.78906e+07	4.89365e+07	3.82313e+07	4.4557e+07	4.16585e+07	3.76448e+07	4.91452e+07	4.24039e+07	-0.0439981	0.115776	0.0517004	-0.0640758	0.236334	0.105606	0.186013	0.298343
Q8CBY8	Dctn4	4.37722e+07	3.34239e+07	4.29888e+07	42350979	4.56019e+07	4.80268e+07	4.40962e+07	4.90948e+07	3.39418e+07	3.1316e+07	4.39913e+07	2.86325e+07	4.34019e+07	3.85981e+07	4.36472e+07	4.37899e+07	3.68354e+07	0.0533909	0.00141712	-0.0736911	-0.0751082	0.504516	0.970511	0.187141	0.23727
Q9QZB9	Dctn5	5.83955e+06		5.68282e+06	3.66524e+06	4.0497e+06	4.02473e+06	3.88574e+06	6.44189e+06	3.51618e+06	5.35872e+06	3.92715e+06	5.07663e+06	4.35341e+06	5.83955e+06	4.46592e+06	4.46713e+06	4.67898e+06	-0.116468	0.000118024	0.02024	0.020122	#DIV/0!	0.998988	0.780064	0.788628
Q9WUB4	Dctn6	7.9151e+06	1.05613e+07	7.76795e+06	1.39472e+07	9.88918e+06	1.59577e+07	9.61583e+06	7.5226e+06	1.08507e+07	1.21039e+07	1.04875e+07	7.68392e+06	8.81317e+06	9.23818e+06	1.05348e+07	1.09867e+07	9.77211e+06	0.0570393	0.0182417	-0.0326371	-0.0508788	0.603982	0.866608	0.734201	0.579231
Q9QZ73	Dcun1d1	2.50696e+06	5.01576e+06	1.53342e+06	479025	7.41858e+06	5.54692e+06	7.69162e+06	8.66176e+06	5.32496e+06	5.68678e+06	4.89862e+06	6.30803e+06	3.216e+06	3.76136e+06	3.14368e+06	6.80632e+06	5.02736e+06	-0.0779073	0.335474	0.203902	-0.131572	0.821019	0.225229	0.47971	0.144935
O88809	Dcx	7.04628e+06	5.85808e+06	6.05798e+06	840721	6.43279e+06	5.52861e+06	1.41066e+06	9.47711e+06	6.19832e+06	1.42959e+06	6.6675e+06	1.50491e+06	1.06052e+06	6.45218e+06	4.44383e+06	5.65367e+06	2.66563e+06	-0.161949	0.104573	-0.221958	-0.326531	0.385141	0.644042	0.472933	0.212179
Q9CWS0	Ddah1	2.519e+08	2.82636e+08	2.94932e+08	3.23344e+08	1.5338e+08	2.28779e+08	2.41072e+08	2.45687e+08	1.60364e+08	2.54547e+08	2.02592e+08	2.40284e+08	1.62904e+08	2.67268e+08	2.57219e+08	2.18975e+08	2.15082e+08	-0.0166439	-0.0699072	-0.0776985	-0.00779136	0.869207	0.552195	0.516644	0.896114
Q99LD8	Ddah2	4.04234e+06	1.56739e+06		1.40886e+06			2.29927e+06	3.37852e+06	4.27436e+06	3.47244e+06	1.45499e+06	1.08613e+06	2.8913e+06	2.80487e+06	1.40886e+06	3.31738e+06	2.22621e+06	-0.299045	0.371929	0.1987	-0.173229	#DIV/0!	#DIV/0!	#DIV/0!	0.23628
Q3U1J4	Ddb1	1.40789e+08	1.90596e+08	1.58645e+08	1.30289e+08	1.46312e+08	1.67446e+08	1.91264e+08	1.82444e+08	1.70082e+08	1.73523e+08	1.72992e+08	1.92662e+08	1.75481e+08	1.65692e+08	1.45082e+08	1.77809e+08	1.78665e+08	-0.0576886	0.08834	0.0904253	0.00208535	0.555559	0.0331583	0.0328129	0.910237
O88533	Ddc	1.69769e+06	1.74394e+06	2.03708e+06	2.30939e+07	1.72412e+07	7.94234e+06	1.97937e+07	1.16156e+07	1.86311e+07	2.99108e+07	2.89422e+07	1.43409e+07	2.3575e+07	1.72082e+06	1.41241e+07	1.44957e+07	2.41922e+07	0.914225	0.0112793	0.233716	0.222437	0.186732	0.96055	0.250222	0.0797448
Q80YA3	Ddhd1	2.15817e+06	895438	3.06045e+06	4.16241e+06	2.16555e+06	2.72122e+06	522532	2.70827e+06	2.05132e+06	4.52138e+06	2.80388e+06	1.52308e+06	1.66987e+06	1.5268e+06	3.12947e+06	2.00084e+06	2.62955e+06	0.311688	-0.194259	-0.0755886	0.118671	0.175939	0.210764	0.603182	0.496429
Q80Y98	Ddhd2	431708	336920	643514	322333	327062	1.52985e+06	1.42169e+06	1.60872e+06	1.81293e+06	230645	599985	1.36992e+06	506701	384314	430969	1.5933e+06	676812	0.0497606	0.567851	0.196022	-0.371829	0.71843	0.000846969	0.407523	0.0271467
A2ADY9	Ddi2	1.15746e+07	1.31896e+07	3.68176e+06	2.41981e+06	2.62482e+07	2.40182e+06	2.60534e+06	8.78636e+06	1.95882e+06	6.44626e+06	2.96047e+06	2.04698e+06	4.25757e+06	1.23821e+07	1.07833e+07	3.93808e+06	3.92782e+06	-0.060044	-0.437465	-0.438598	-0.00113323	0.855894	0.47155	0.469767	0.995865
O35215	Ddt	3.34528e+08	2.79969e+08	2.67068e+08	2.59716e+08	2.74978e+08	3.45944e+08	2.80142e+08	2.62853e+08	2.73695e+08	3.41067e+08	2.3092e+08	3.1726e+08	2.97669e+08	3.07249e+08	2.67254e+08	2.90659e+08	2.96729e+08	-0.0605657	0.036459	0.0454354	0.00897637	0.376251	0.303926	0.303039	0.847693
Q91VR5	Ddx1	1.31135e+08	1.14593e+08	1.04666e+08	9.30835e+07	1.05312e+08	1.1336e+08	8.81456e+07	7.80479e+07	1.13881e+08	9.68261e+07	1.24271e+08	1.38969e+08	1.15352e+08	1.22864e+08	1.0102e+08	9.83586e+07	1.18855e+08	-0.0850154	-0.0115962	0.0706075	0.0822037	0.183374	0.800884	0.137156	0.1558
Q501J6	Ddx17	1.03766e+07	1.42427e+07	9.41041e+06	8821285	1.07177e+07	8.68747e+06	6.20592e+06	8.78891e+06	1.25287e+07	1.35129e+07	1.25801e+07	1.26746e+07	8.69941e+06	1.23096e+07	9.64981e+06	9.05275e+06	1.18668e+07	-0.105726	-0.0277383	0.0898133	0.117552	0.387617	0.695492	0.135722	0.148814
Q61655	Ddx19a	1.05077e+07	5.41809e+06	7.15343e+06	9208663	7.89417e+06	9.62811e+06	7.33989e+06	7.65505e+06	6.35582e+06	1.66783e+07	1.1833e+07	1.26725e+07	1.21461e+07	7.96288e+06	8.08542e+06	7.74472e+06	1.33325e+07	0.00663225	-0.018697	0.217209	0.235906	0.969587	0.724119	0.0121145	0.00842466
Q9QY15	Ddx25	1.98738e+06									5.51896e+06	3.06895e+06	3.5517e+06	1.85104e+06	1.98738e+06	#DIV/0!	#DIV/0!	3.49766e+06	#DIV/0!	#DIV/0!	#DIV/0!	#DIV/0!	#DIV/0!	#DIV/0!	#DIV/0!	#DIV/0!
Q8VDW0	Ddx39a	1.29761e+08	1.44097e+08	1.10512e+08	1.44184e+08	1.31356e+08	1.20595e+08	1.0023e+08	1.01894e+08	1.42081e+08	1.41784e+08	1.16591e+08	1.30182e+08	1.14894e+08	1.36929e+08	1.28684e+08	1.162e+08	1.25863e+08	-0.026971	-0.0443197	-0.0096269	0.0346928	0.546126	0.410572	0.822119	0.443532
Q9Z1N5	Ddx39b	2.45247e+08	2.69751e+08	2.16461e+08	3.07751e+08	2.50556e+08	2.27005e+08	1.97072e+08	1.98533e+08	2.87141e+08	2.94968e+08	2.24286e+08	2.45997e+08	2.2737e+08	2.57499e+08	2.58256e+08	2.27438e+08	2.48155e+08	0.0012746	-0.055188	-0.0173272	0.0378608	0.981194	0.413206	0.765008	0.46816
Q62167	Ddx3x	4.14894e+07	4.141e+07	4.88556e+07	2.69107e+07	4.29644e+07	3.55916e+07	2.63599e+07	3.1874e+07	4.40978e+07	4.4789e+07	4.13557e+07	4.42426e+07	2.9464e+07	4.14497e+07	3.95769e+07	3.44808e+07	3.99629e+07	-0.02008	-0.059864	0.00421499	0.0640789	0.802046	0.543909	0.961871	0.329499
Q62095	Ddx3y	1.45379e+06	1.04269e+06	1.13716e+06	640602	1.27441e+06	849472	1.91427e+06	792429	1.92654e+06	1.39051e+06	2.15876e+06	1.19235e+06	2.10042e+06	1.24824e+06	1.01739e+06	1.37068e+06	1.71051e+06	-0.088811	0.129448	0.225637	0.0961899	0.482073	0.388126	0.0771074	0.431742
Q810A7	Ddx42	6.28841e+06	3.24228e+06	3.16731e+06	1.04473e+06	5.71903e+06	2.05704e+06	2.25541e+06	4.85144e+06	1.21897e+06	1.11838e+07	6.10288e+06	6.79812e+06	5.59559e+06	4.76534e+06	3.31036e+06	2.59571e+06	7.42009e+06	-0.15822	-0.105618	0.350535	0.456152	0.537101	0.675677	0.0818461	0.0237117
Q569Z5	Ddx46	2.11204e+06	6.97394e+06	4.54284e+06	1.7757e+06	5.56984e+06	3.84258e+06	3.94579e+06	2.38078e+06	8.07895e+06	3.57266e+06	5.37706e+06	3.06683e+06	4.80972e+06	4.54299e+06	3.96279e+06	4.56202e+06	4.20657e+06	-0.0593404	0.0611563	0.0259264	-0.0352299	0.855236	0.734457	0.858588	0.803206
Q61656	Ddx5	3.03712e+07	3.59934e+07	5.01878e+07	2.1813e+07	3.68521e+07	3.6669e+07	3.23899e+07	5.00898e+07	4.65849e+07	4.41218e+07	5.25559e+07	4.63863e+07	3.65036e+07	3.31823e+07	3.62843e+07	4.14334e+07	4.48919e+07	0.0388121	0.0576317	0.092449	0.0348173	0.7491	0.613909	0.410263	0.539814
P54823	Ddx6	3.17184e+07	4.21112e+07	4.48656e+07	38340609	3.66698e+07	4.41438e+07	4.37993e+07	3.44544e+07	4.96942e+07	3.62618e+07	3.54304e+07	5.12981e+07	4.4215e+07	3.69148e+07	3.99586e+07	4.30229e+07	4.18013e+07	0.0344106	0.0320892	0.0195794	-0.0125098	0.66595	0.481275	0.699291	0.811327
Q7TNV0	Dek	2.47347e+07	1.82899e+07	1.57866e+07	1.32994e+07	2.58097e+07	1.10881e+07	1.20599e+07	1.31662e+07	2.38028e+07	2.24193e+07	2.26815e+07	2.31403e+07	2.73629e+07	2.15123e+07	1.82985e+07	1.50293e+07	2.3901e+07	-0.0702708	-0.0854792	0.116	0.201479	0.567427	0.53477	0.277429	0.0504502
Q9CQJ6	Denr	1.02202e+07	8.86325e+06	8.42002e+06	1.01104e+07	8.39157e+06	9.64275e+06	5.15447e+06	5.88808e+06	1.02247e+07	7.71282e+06	8.83857e+06	5.47761e+06	6.39688e+06	9.54171e+06	8.97398e+06	7.72749e+06	7.10647e+06	-0.0266409	-0.0649467	-0.101331	-0.0363847	0.578752	0.425359	0.101328	0.693776
P31001	Des	1.28374e+06		1.34344e+06	1.81749e+06	1.04922e+06	866001			996222	2.54549e+06	1.38233e+06		1.17366e+06	1.28374e+06	1.40338e+06	931111	1.70049e+06	0.0386964	-0.178173	0.0834002	0.261574	#DIV/0!	0.162121	0.580852	0.211106
Q6NS52	Dgkb	5.61142e+06	2.05505e+06	8.42619e+06	8.81481e+06	1.61666e+07	1.29155e+07	2.23914e+07	1.6814e+07	2.39989e+07	1.80828e+07	2.70607e+07	1.95846e+07	1.9279e+07	3.83324e+06	1.11359e+07	1.903e+07	2.10018e+07	0.463158	0.232714	0.275533	0.0428184	0.098585	0.0809364	0.0352129	0.569858
E9PUQ8	Dgkd					2.16222e+06	2.01581e+06								#DIV/0!	2.16222e+06	2.01581e+06	#DIV/0!	#DIV/0!	-0.0304516	#DIV/0!	#DIV/0!	#DIV/0!	#DIV/0!	#DIV/0!	#DIV/0!
Q91WG7	Dgkg		2.93391e+06	3.94076e+06		3.11977e+06			1.11675e+06	5.81683e+06	609518	5.6765e+06	2.59973e+06	4.18364e+06	2.93391e+06	3.53026e+06	3.46679e+06	3.26735e+06	0.08036	-0.00787939	-0.033612	-0.0257326	#DIV/0!	0.982875	0.832824	0.947841
D3YXJ0	Dgkh	9.09574e+06	4.67644e+06	1.42272e+07	1.54219e+07	1.20947e+07	1.44907e+07	1.65488e+07	1.73219e+07	1.64488e+07	1.6013e+07	1.08618e+07	9.04592e+06	1.14246e+07	6.88609e+06	1.39146e+07	1.62026e+07	1.18363e+07	0.305497	0.0661141	-0.0702525	-0.136367	0.149887	0.126603	0.295906	0.052963
D3YWQ0	Dgki			3.43772e+06		4.31616e+06		3.80226e+06		9.21408e+06	5.82315e+06	2.23073e+06	2.3403e+06	7.7405e+06	#DIV/0!	3.87694e+06	6.50817e+06	4.53367e+06	#DIV/0!	0.22497	0.0679613	-0.157009	#DIV/0!	0.506551	0.671776	0.598177
Q80UP3	Dgkz	1.22783e+07	1.21009e+07	8.65801e+06	1.30973e+07	1.219e+07	9.75147e+06	1.59097e+07	1.30276e+07	2.02675e+07	1.66982e+07	1.29444e+07	1.79507e+07	1.86586e+07	1.21896e+07	1.13151e+07	1.47391e+07	1.6563e+07	-0.032331	0.114812	0.165481	0.0506691	0.584852	0.250373	0.0399222	0.510865
Q9QX60	Dguok			1.02298e+06	840906		644198	901720			801668			545896	#DIV/0!	931941	772959	673782	#DIV/0!	-0.081232	-0.140869	-0.0596371	#DIV/0!	0.429422	0.254776	0.639548
Q9DBB8	Dhdh	1.69589e+06		2.42774e+06	1.10957e+06	721605	1.56541e+06	1.38782e+06		2.59022e+06	3.31834e+06	2.86191e+06	2.85291e+06	2.66812e+06	1.69589e+06	1.41964e+06	1.84782e+06	2.92532e+06	-0.0772195	0.114481	0.313996	0.199514	#DIV/0!	0.542204	0.091291	0.0881333
O35286	Dhx15	1.23352e+07	1.4764e+07	1.97265e+07	1.22012e+07	1.38918e+07	1.06548e+07	1.44941e+07	1.11254e+07	1.93674e+07	2.27832e+07	2.13722e+07	1.6017e+07	1.03534e+07	1.35496e+07	1.52731e+07	1.39104e+07	1.76315e+07	0.0520023	-0.040588	0.0623602	0.102948	0.554789	0.674601	0.544984	0.329175
O70133	Dhx9												1.72857e+06		#DIV/0!	#DIV/0!	#DIV/0!	1.72857e+06	#DIV/0!	#DIV/0!	#DIV/0!	#DIV/0!	#DIV/0!	#DIV/0!	#DIV/0!	#DIV/0!
O08808	Diaph1	2.95222e+06	6.22743e+06	2.44454e+06	5.13792e+06	5.99119e+06	1.54662e+06	3.12327e+06	1.7124e+06	6.86109e+06	6.46649e+06	7.17272e+06	9.44838e+06	3.71393e+06	4.58982e+06	4.52455e+06	3.31084e+06	6.70038e+06	-0.00622061	-0.135637	0.170524	0.306161	0.976598	0.490959	0.23081	0.094705
O70566	Diaph2	3.13616e+06		1.42778e+06	2.00386e+06	1.6281e+06	1.77457e+06		2.4726e+06	4.40914e+06		3.86758e+06	1.86507e+06	327852	3.13616e+06	1.68658e+06	2.88544e+06	2.02017e+06	-0.269391	0.233205	0.0783807	-0.154824	#DIV/0!	0.265178	0.777126	0.542203
Q8BWT5	Dip2a	6.84463e+06	3.32794e+06	1.14793e+07	6.35221e+06	6.53679e+06	5.38644e+06	6.12404e+06	6.37889e+06	6.92009e+06	1.25535e+07	9.98581e+06	9.75407e+06	7.15443e+06	5.08628e+06	8.12276e+06	6.20236e+06	9.86194e+06	0.203303	-0.117147	0.0842586	0.201405	0.312964	0.371138	0.439898	0.0402264
Q3UH60	Dip2b	3.70504e+07	4.55899e+07	4.08024e+07	3.57646e+07	4.20653e+07	3.74307e+07	4.87243e+07	5.20789e+07	4.36745e+07	3.65036e+07	4.5558e+07	4.52534e+07	4.17677e+07	4.13201e+07	3.95441e+07	4.54771e+07	4.22707e+07	-0.0190799	0.0607109	0.0289578	-0.031753	0.753517	0.176441	0.383615	0.43844
Q91Z61	Diras1	1.2285e+07	9.23052e+06	1.26969e+07	1.0226e+07	1.41834e+07	1.35094e+07	1.38173e+07	1.45919e+07	2.16514e+07	1.2619e+07	1.70973e+07	2.0642e+07	1.31261e+07	1.07578e+07	1.23688e+07	1.58925e+07	1.58711e+07	0.060605	0.108865	0.10828	-0.000585019	0.484169	0.182853	0.176954	0.993926
Q5PR73	Diras2	1.32723e+08	1.03924e+08	6.57939e+07	7.44213e+07	1.32378e+08	1.23948e+08	1.04951e+08	9.53951e+07	1.43742e+08	8.84879e+07	1.35287e+08	1.25713e+08	1.58657e+08	1.18324e+08	9.08645e+07	1.17009e+08	1.27036e+08	-0.114677	0.109825	0.145533	0.0357081	0.358616	0.345693	0.232168	0.601335
Q8CI75	Dis3l2	5.64804e+06	3.78098e+06	3.23929e+06	8.14437e+06	1.4188e+07	5.18302e+06	5.76246e+06	7.3744e+06	8.93142e+06	9.96324e+06	1.17098e+07	5.98666e+06	7.712e+06	4.71451e+06	8.52388e+06	6.81283e+06	8.84293e+06	0.257201	-0.09731	0.0159588	0.113269	0.35318	0.647803	0.932029	0.23477
Q8BMF4	Dlat	1.23414e+08	1.44014e+08	1.69203e+08	1.76399e+08	1.72169e+08	1.18694e+08	1.58816e+08	1.90336e+08	7.85444e+07	7.80575e+07	9.03021e+07	7.52415e+07	7.76079e+07	1.33714e+08	1.7259e+08	1.36597e+08	8.03023e+07	0.11084	-0.101574	-0.332289	-0.230715	0.15291	0.234861	5.05281e-06	0.102007
O08749	Dld	2.9045e+08	3.56844e+08	4.41236e+08	3.26137e+08	2.88986e+08	2.73765e+08	3.59314e+08	4.33554e+08	1.86217e+08	2.17447e+08	2.20392e+08	1.76597e+08	1.99808e+08	3.23647e+08	3.5212e+08	3.13213e+08	2.03561e+08	0.0366191	-0.0508513	-0.237996	-0.187145	0.6495	0.604413	0.0770941	0.131139
Q811D0	Dlg1	6.42466e+07	1.07965e+08	7.66655e+07	4.18218e+07	5.93478e+07	6.8252e+07	8.87007e+07	1.00014e+08	5.88198e+07	6.8407e+07	8.53819e+07	6.92467e+07	9.0038e+07	8.61058e+07	5.92783e+07	7.89465e+07	7.82684e+07	-0.162136	0.124437	0.12069	-0.0037467	0.417293	0.216519	0.19101	0.952876
Q91XM9	Dlg2	4.44847e+07	3.34978e+07	3.44345e+07	4.8473e+07	5.3485e+07	2.60936e+07	2.76188e+07	4.80962e+07	5.85135e+07	4.59923e+07	6.05433e+07	4.27268e+07	3.93542e+07	3.89912e+07	4.54642e+07	4.00805e+07	4.71542e+07	0.0667022	-0.0547356	0.015851	0.0705866	0.478837	0.605597	0.829062	0.477764
P70175	Dlg3	3.32049e+07	4.36561e+07	3.78364e+07	4.4094e+07	2.82797e+07	3.50073e+07	4.12381e+07	5.28271e+07	3.02754e+07	3.55745e+07	4.1098e+07	3.29026e+07	2.81937e+07	3.84305e+07	3.67367e+07	3.9837e+07	3.44422e+07	-0.0195758	0.0351858	-0.0280092	-0.063195	0.826845	0.663533	0.693017	0.380281
Q62108	Dlg4	1.64266e+07	2.25593e+07	1.05729e+07	9.49018e+06	7.36298e+06	1.16159e+07	8.44377e+06	8.06659e+06	1.38966e+07	1.35939e+07	1.10607e+07	1.2217e+07	1.33859e+07	1.94929e+07	9.14203e+06	1.05057e+07	1.25644e+07	-0.328835	0.0603826	0.138097	0.0777148	0.158117	0.453145	0.0440888	0.241486
Q8BJ42	Dlgap2	1.63728e+06		1.88496e+06	2.3851e+06	3.14243e+06	200105	4.14171e+06	2.23407e+06	1.69846e+06	2.19768e+06	2.26292e+06	1.8711e+06		1.63728e+06	2.47083e+06	2.06858e+06	2.11057e+06	0.178721	-0.0771698	-0.0684439	0.00872592	#DIV/0!	0.67508	0.432732	0.9624
B1AZP2	Dlgap4			3.51968e+06			5.78841e+06	3.29724e+06	3.57195e+06		2.4429e+06	3.71522e+06			#DIV/0!	3.51968e+06	4.2192e+06	3.07906e+06	#DIV/0!	0.078727	-0.0580852	-0.136812	#DIV/0!	#DIV/0!	#DIV/0!	0.343601
Q9D2G2	Dlst	9.57039e+07	7.58308e+07	1.4859e+08	1.15238e+08	7.54464e+07	9.34046e+07	9.84362e+07	1.23905e+08	4.05602e+07	5.80695e+07	4.3866e+07	4.5326e+07	5.05638e+07	8.57673e+07	1.13091e+08	8.90765e+07	4.94563e+07	0.120108	-0.103667	-0.359208	-0.255541	0.334475	0.427432	0.0916983	0.106644
P11531	Dmd							1.03718e+06			841019		710012		#DIV/0!	#DIV/0!	1.03718e+06	775515	#DIV/0!	#DIV/0!	#DIV/0!	-0.126262	#DIV/0!	#DIV/0!	#DIV/0!	#DIV/0!
P54265	Dmpk	1.99969e+06	2.06403e+06	1.57576e+06	1229752	1.93275e+06	2.29725e+06	1.05258e+06			2.09406e+06	1.28257e+06	1.56652e+06	1.4199e+06	2.03186e+06	1.57942e+06	1.67492e+06	1.59076e+06	-0.109397	0.0254958	0.003108	-0.0223878	0.152573	0.904383	0.96825	0.915284
Q9WV69	Dmtn	6.68426e+07	6.24745e+07	6.69978e+07	6.01189e+07	6.01665e+07	6.35115e+07	6.15977e+07	7.01058e+07	6.28307e+07	6.37789e+07	6.67404e+07	5.87774e+07	6.5958e+07	6.46585e+07	6.24277e+07	6.45114e+07	6.38137e+07	-0.0152482	0.0142589	0.00953611	-0.00472279	0.535541	0.519474	0.657135	0.798672
Q08274	Dmwd				803599	860138	1.04653e+06	892788			661310				#DIV/0!	831868	969658	661310	#DIV/0!	0.0665638	-0.0996491	-0.166213	#DIV/0!	0.300467	#DIV/0!	#DIV/0!
Q8BPN8	Dmxl2	5.32783e+08	5.22856e+08	6.02999e+08	5.67673e+08	5.13184e+08	5.33403e+08	6.66151e+08	6.1222e+08	3.71188e+08	3.63542e+08	4.40122e+08	3.25669e+08	3.70143e+08	5.2782e+08	5.61285e+08	5.4574e+08	3.74869e+08	0.026698	-0.0121974	-0.175304	-0.163107	0.328004	0.833877	0.00419014	0.0703423
P63037	Dnaja1	3.48186e+07	4.34375e+07	2.50712e+07	2.33581e+07	2.202e+07	2.35772e+07	2.31421e+07	2.46281e+07	3.20147e+07	2.73447e+07	3.79344e+07	4.08865e+07	2.97349e+07	3.91281e+07	2.34831e+07	2.58405e+07	3.39751e+07	-0.221733	0.0415453	0.160405	0.11886	0.158897	0.356235	0.0432693	0.0866405
Q9QYJ0	Dnaja2	2.09294e+07	3.12159e+07	2.51288e+07	2.73833e+07	1.49739e+07	2.01416e+07	1.31558e+07	1.55999e+07	2.88439e+07	2.94165e+07	2.07006e+07	3.12371e+07	2.05611e+07	2.60726e+07	2.24953e+07	1.94353e+07	2.54788e+07	-0.0640917	-0.0635016	0.0540868	0.117588	0.630573	0.580377	0.563897	0.226149
Q9JMC3	Dnaja4	1.75366e+07	1.83768e+07	2.42522e+07	7.68861e+06	1.17674e+07	1.2158e+07	9.37943e+06	8.58704e+06	9.86318e+06	1.08429e+07	1.69839e+07	8.81639e+06	1.80805e+07	1.79567e+07	1.45694e+07	9.9969e+06	1.36809e+07	-0.0907849	-0.163576	-0.0273263	0.13625	0.567137	0.456371	0.881978	0.205532
Q9QYJ3	Dnajb1	7.30377e+06	5.625e+06	4.34537e+06	3.70059e+06	2.39155e+06	6.54088e+06	5.2541e+06	6.53855e+06	8.14229e+06	6.79518e+06	6.88079e+06	4.74324e+06	6.17311e+06	6.46438e+06	3.47917e+06	6.61895e+06	6.14808e+06	-0.269052	0.279314	0.247264	-0.0320499	0.102513	0.0132637	0.0206151	0.564261
Q99KV1	Dnajb11	1.04963e+06					1.0286e+06		596404			674440	1.27068e+06		1.04963e+06	#DIV/0!	812503	972562	#DIV/0!	#DIV/0!	#DIV/0!	0.0780923	#DIV/0!	#DIV/0!	#DIV/0!	0.709761
Q9D832	Dnajb4	4.72798e+06	8.34382e+06	7.30368e+06	5.87777e+06	1.21034e+07	5.85582e+06	1.13672e+07	1.34696e+07	5.89645e+06	4.82536e+06	1.34282e+07	1.28668e+07	9.83332e+06	6.5359e+06	8.42828e+06	9.14726e+06	1.02384e+07	0.110433	0.0355522	0.0844941	0.0489419	0.525516	0.801056	0.536607	0.706488
Q91ZF0	Dnajc24	1.89498e+06								2.49259e+06		1.06693e+06			1.89498e+06	#DIV/0!	2.49259e+06	1.06693e+06	#DIV/0!	#DIV/0!	#DIV/0!	-0.368514	#DIV/0!	#DIV/0!	#DIV/0!	#DIV/0!
P60904	Dnajc5	1.33587e+07	1.24376e+07	1.1713e+07	1.00919e+07	3.63745e+06	9.63358e+06	1.84422e+07	1.60148e+07	3.60381e+06	3.15373e+06	5.11615e+06	4.22812e+06	2.78097e+06	1.28981e+07	8.48081e+06	1.19236e+07	3.81974e+06	-0.18209	0.14797	-0.346403	-0.494373	0.212287	0.444913	0.195038	0.0919214
Q80TZ3	Dnajc6	2.2348e+08	2.0488e+08	2.4923e+08	3.62479e+08	3.03111e+08	2.31792e+08	2.14784e+08	2.50188e+08	2.09602e+08	1.88179e+08	2.40067e+08	1.97096e+08	1.97701e+08	2.1418e+08	3.0494e+08	2.26592e+08	2.05761e+08	0.153435	-0.128971	-0.170852	-0.0418816	0.100184	0.129977	0.0797843	0.212196
Q9QYI3	Dnajc7	661546	1.81533e+06	481756	1.46363e+06	1.21874e+06	6.9114e+06	1.00958e+06	6.68025e+06	644917	2.33007e+06	2.96282e+06	402071	1.34687e+06	1.23844e+06	1.05471e+06	3.81154e+06	1.76046e+06	-0.0697414	0.557968	0.222493	-0.335475	0.810207	0.208377	0.323268	0.327413
Q6NZB0	Dnajc8	9.88513e+06	3.20299e+06	4.65509e+06	1.03766e+07	1.09994e+07	8.52273e+06	4.87345e+06	4.8334e+06	1.12013e+07	8.98534e+06	1.20893e+07	9.74536e+06	7.33586e+06	6.54406e+06	8.67704e+06	7.35773e+06	9.53895e+06	0.122524	-0.0716281	0.041129	0.112757	0.64643	0.630657	0.72726	0.28682
Q05A62	Dnal1	455911	260998	314532		1.71163e+06	1.04972e+06	3.29538e+06	485463	501259		556152	222022	510566	358455	1.01308e+06	1.33295e+06	429580	0.451209	0.119172	-0.372599	-0.491771	0.519014	0.763283	0.55557	0.269465
P39053	Dnm1	5.95274e+09	6.34906e+09	7.01902e+09	6.33918e+09	6.3901e+09	6.3012e+09	7.01185e+09	6.495e+09	5.3182e+09	4.99132e+09	5.94848e+09	5.21858e+09	5.3437e+09	6.1509e+09	6.58277e+09	6.28156e+09	5.37552e+09	0.0294701	-0.020341	-0.0879881	-0.0676471	0.244891	0.503876	0.0115622	0.0799468
Q8K1M6	Dnm1l	1.01354e+09	1.13657e+09	1.00351e+09	1.04273e+09	1.03811e+09	1.03985e+09	1.11357e+09	1.16342e+09	1.14309e+09	1.1737e+09	1.2183e+09	1.08636e+09	1.06825e+09	1.07505e+09	1.02812e+09	1.11498e+09	1.13665e+09	-0.0193871	0.0352251	0.0435844	0.00835927	0.583343	0.0417613	0.0497923	0.64658
P39054	Dnm2	2.10032e+06	8.50581e+06	1.81509e+06	3.74235e+06	3.44332e+06	2.07668e+06	7.66589e+06	4.9407e+06	2.8663e+06	5.65361e+06	4.63008e+06	5.53867e+06	845431	5.30307e+06	3.00025e+06	4.38739e+06	4.16695e+06	-0.247369	0.165049	0.14266	-0.0223884	0.601898	0.370586	0.408998	0.900194
Q8BZ98	Dnm3	2.93073e+08	3.58327e+08	3.50638e+08	3.3472e+08	3.2752e+08	3.47185e+08	4.09412e+08	3.90975e+08	3.08584e+08	2.83003e+08	3.70311e+08	2.89239e+08	3.17006e+08	3.257e+08	3.37626e+08	3.64039e+08	3.1489e+08	0.0156183	0.0327123	-0.0302767	-0.062989	0.777422	0.334037	0.345611	0.154777
Q9Z2W0	Dnpep	8.50855e+07	7.04417e+07	7.90265e+07	9.67085e+07	6.9062e+07	8.25162e+07	9.24469e+07	1.0365e+08	8.53516e+07	1.09029e+08	9.37951e+07	9.07417e+07	8.2251e+07	7.77636e+07	8.1599e+07	9.09911e+07	9.39542e+07	0.0209082	0.0473141	0.0612313	0.0139172	0.749683	0.382638	0.280531	0.69952
P70169	Doc2b	3.6623e+06	4.22595e+06	3.20679e+06	2.63979e+06	3.53621e+06	3.08756e+06	5.54387e+06	6.38037e+06	3.42427e+06	3.08501e+06	3.43355e+06	2.89458e+06	2.72272e+06	3.94412e+06	3.1276e+06	4.60902e+06	3.03396e+06	-0.10074	0.168398	-0.0132003	-0.181598	0.140544	0.161826	0.775578	0.143261
Q8CIQ7	Dock3	3.13198e+06	5.48393e+06	9.15183e+06	5.486e+06	5.6282e+06	7.51994e+06	1.43525e+07	4.80958e+06	3.80769e+06	4.80802e+06	1.17725e+07	2.08386e+06	1.33878e+07	4.30796e+06	6.75534e+06	7.62244e+06	8.01306e+06	0.195376	0.0524465	0.0741509	0.0217045	0.250626	0.759836	0.693253	0.917377
P59764	Dock4						154463	547468		409477			649559		#DIV/0!	#DIV/0!	370469	649559	#DIV/0!	#DIV/0!	#DIV/0!	0.243867	#DIV/0!	#DIV/0!	#DIV/0!	#DIV/0!
Q8R1A4	Dock7	812126	749539		1.8675e+06				702919	537535		442070	1.61794e+06	375856	780833	1.8675e+06	620227	811956	0.378704	-0.478711	-0.361729	0.116981	#DIV/0!	#DIV/0!	#DIV/0!	0.684227
Q8BIK4	Dock9						487167	795660			671629				#DIV/0!	#DIV/0!	641413	671629	#DIV/0!	#DIV/0!	#DIV/0!	0.0199917	#DIV/0!	#DIV/0!	#DIV/0!	#DIV/0!
Q8BPA8	Dpcd			1.65975e+06	1.94346e+06	2.24473e+06	1.38171e+06								#DIV/0!	1.94931e+06	1.38171e+06	#DIV/0!	#DIV/0!	-0.149465	#DIV/0!	#DIV/0!	#DIV/0!	#DIV/0!	#DIV/0!	#DIV/0!
Q9QX66	Dpf1	1.59742e+06				964576		1.05945e+06			1.32304e+06				1.59742e+06	964576	1.05945e+06	1.32304e+06	-0.219083	0.0407435	0.137236	0.0964922	#DIV/0!	#DIV/0!	#DIV/0!	#DIV/0!
Q6NXK7	Dpp10			1.2827e+06	614564			736333	419845		306219	941317	307362		#DIV/0!	948634	578089	518299	#DIV/0!	-0.215104	-0.262518	-0.0474139	#DIV/0!	0.455731	0.399735	0.835519
Q99KK7	Dpp3	7.05885e+07	4.57165e+07	8.56665e+07	5.10024e+07	5.66998e+07	4.58996e+07	7.32771e+07	7.72876e+07	5.04241e+07	4.83069e+07	6.23098e+07	6.81306e+07	1.07733e+08	5.81525e+07	6.44563e+07	6.17221e+07	7.16201e+07	0.0446969	-0.0188243	0.0457695	0.0645938	0.732751	0.847659	0.685024	0.538429
Q8BVG4	Dpp9	1.31072e+06	4.04218e+06	2.31243e+06	3.344e+06	4.06495e+06	1.13377e+06	3.08516e+06	2.82225e+06	6.18242e+06	3.63671e+06	3.33011e+06	1.89002e+06	4.11654e+06	2.67645e+06	3.24046e+06	3.3059e+06	3.24334e+06	0.0830471	0.00868276	0.000386466	-0.0082963	0.753094	0.957884	0.996876	0.959321
Q99LT0	Dpy30	1.43005e+07	1.49851e+07	1.32069e+07	1.45124e+07	9.47042e+06	2.0017e+07	1.30949e+07	1.14617e+07	1.63611e+07	2.37958e+07	9.31414e+06	1.2483e+07	1.49815e+07	1.46428e+07	1.23966e+07	1.52336e+07	1.51436e+07	-0.0723228	0.0895018	0.0869281	-0.00257374	0.273367	0.294105	0.468928	0.981231
O08553	Dpysl2	1.94409e+10	1.76047e+10	1.78533e+10	2.1322e+10	1.98292e+10	1.82832e+10	2.01907e+10	1.99606e+10	2.06915e+10	2.14471e+10	2.16693e+10	2.05979e+10	2.03756e+10	1.85228e+10	1.96682e+10	1.97815e+10	2.10224e+10	0.026058	0.00249583	0.0289193	0.0264235	0.46552	0.926418	0.308509	0.0984374
Q62188	Dpysl3	6.34573e+08	7.53393e+08	6.06825e+08	5.99189e+08	4.94148e+08	5.88082e+08	6.20909e+08	5.75355e+08	6.661e+08	5.89418e+08	6.95745e+08	6.29451e+08	6.07852e+08	6.93983e+08	5.66721e+08	6.12612e+08	6.30616e+08	-0.0879796	0.0338159	0.046396	0.0125801	0.22568	0.345497	0.220895	0.580423
O35098	Dpysl4	5.35492e+08	6.10295e+08	5.54867e+08	5.48226e+08	4.63129e+08	5.27798e+08	5.3508e+08	5.17364e+08	6.18775e+08	5.00393e+08	5.80228e+08	5.6253e+08	5.95474e+08	5.72893e+08	5.22074e+08	5.49755e+08	5.59656e+08	-0.0403416	0.0224367	0.0301892	0.00775255	0.388882	0.500932	0.359437	0.76239
Q9EQF6	Dpysl5	5.40982e+08	6.5087e+08	5.50962e+08	5.03915e+08	4.50036e+08	4.51102e+08	4.97315e+08	5.06029e+08	5.84679e+08	5.40483e+08	6.81308e+08	5.88707e+08	6.6038e+08	5.95926e+08	5.01637e+08	5.09781e+08	6.17719e+08	-0.0748023	0.00699388	0.0904013	0.0834074	0.299263	0.84807	0.0453415	0.0458209
Q9D6N5	Drap1			1.62215e+06		2.26371e+06	1.1554e+06				1.95207e+06	2.16645e+06	748810		#DIV/0!	1.94293e+06	1.1554e+06	1.62244e+06	#DIV/0!	-0.225724	-0.0782875	0.147437	#DIV/0!	#DIV/0!	0.598163	#DIV/0!
Q9QXB9	Drg2	2.72816e+07	3.34763e+07	2.70455e+07	2.50536e+07	3.41468e+07	2.18505e+07	2.87169e+07	2.38527e+07	4.00157e+07	2.86158e+07	2.69588e+07	3.42448e+07	2.3659e+07	3.03789e+07	2.87486e+07	2.8609e+07	2.83696e+07	-0.0239548	-0.00211539	-0.00576452	-0.00364913	0.725993	0.978455	0.919548	0.960916
E9Q557	Dsp				1.26389e+06										#DIV/0!	1.26389e+06	#DIV/0!	#DIV/0!	#DIV/0!	#DIV/0!	#DIV/0!	#DIV/0!	#DIV/0!	#DIV/0!	#DIV/0!	#DIV/0!
Q9R0P5	Dstn	3.5578e+08	3.18502e+08	3.12471e+08	3.40129e+08	2.78336e+08	2.55611e+08	3.14206e+08	3.68473e+08	3.59709e+08	2.98812e+08	4.06226e+08	2.80982e+08	3.69965e+08	3.37141e+08	3.10312e+08	3.245e+08	3.38996e+08	-0.0360128	0.0194153	0.0383962	0.0189809	0.385955	0.671095	0.446339	0.724751
Q9DD18	Dtd1	9.501e+06	1.69178e+07	1.02661e+07	1.59856e+07	1.28164e+07	6.97491e+06	9.52464e+06	2.31984e+07	1.05368e+07	1.07653e+07	1.19066e+07	1.00632e+07	1.36067e+07	1.32094e+07	1.30227e+07	1.25587e+07	1.15854e+07	-0.00618278	-0.0157564	-0.0507886	-0.0350322	0.968968	0.912761	0.490921	0.808545
Q8BHA3	Dtd2	582779	479932		360274		557669			601443	522926			424285	531356	360274	579556	473606	-0.168753	0.206463	0.118784	-0.0876789	#DIV/0!	#DIV/0!	#DIV/0!	0.242538
Q9D2N4	Dtna	3.76666e+06	6.09977e+06	5.31575e+06	4.43048e+06	4.08052e+06	3.37109e+06	3.08195e+06	3.63369e+06	3.38751e+06	3.7168e+06	5.60358e+06	3.24706e+06	1.69617e+06	4.93322e+06	4.60892e+06	3.36856e+06	3.5659e+06	-0.029531	-0.136155	-0.11143	0.024725	0.829076	0.0666522	0.302112	0.823241
O70585	Dtnb	1.66633e+06	1.74323e+06	1.82679e+06			1.74316e+06	2.12258e+06	2.93322e+06	1.5959e+06	1.59843e+06	2.5904e+06	1.65778e+06		1.70478e+06	1.82679e+06	2.09871e+06	1.94887e+06	0.0300206	0.0602637	0.0280928	-0.0321708	#DIV/0!	#DIV/0!	#DIV/0!	0.74783
Q80V91	Dtx3	284903		193278			217737	475257		227287	307599	336965		245559	284903	193278	306760	296708	-0.168516	0.200617	0.186147	-0.0144698	#DIV/0!	#DIV/0!	#DIV/0!	0.918356
Q91XI1	Dus3l	1.32739e+06	1.94811e+06		1.39115e+06					2.65356e+06				3.32462e+06	1.63775e+06	1.39115e+06	2.65356e+06	3.32462e+06	-0.0708749	0.280456	0.378368	0.0979123	#DIV/0!	#DIV/0!	#DIV/0!	#DIV/0!
Q9D7X3	Dusp3	2.74999e+08	1.87559e+08	2.98772e+08	2.53559e+08	3.41874e+08	3.06584e+08	2.97859e+08	2.4009e+08	2.8446e+08	3.23473e+08	3.32978e+08	3.27886e+08	3.25546e+08	2.31279e+08	2.98068e+08	2.82248e+08	3.2747e+08	0.110179	-0.0236842	0.0408566	0.0645408	0.33699	0.625283	0.367975	0.0535265
Q9JHU4	Dync1h1	3.12491e+09	3.20725e+09	2.97355e+09	3.60542e+09	3.29474e+09	3.07398e+09	3.46502e+09	3.42883e+09	2.86026e+09	2.86031e+09	3.12687e+09	2.78822e+09	2.94408e+09	3.16608e+09	3.29124e+09	3.20702e+09	2.92987e+09	0.0168375	-0.0112572	-0.0505109	-0.0392537	0.566749	0.735461	0.175313	0.156814
O88485	Dync1i1	9.11115e+07	7.92745e+07	6.93949e+07	6.28474e+07	5.84116e+07	1.05378e+08	6.98047e+07	8.17579e+07	1.73354e+08	8.21593e+07	1.06882e+08	5.41709e+07	4.66933e+08	8.5193e+07	6.35513e+07	1.07574e+08	1.77536e+08	-0.127279	0.228581	0.446163	0.217582	0.112376	0.152606	0.325055	0.528951
O88487	Dync1i2	4.31482e+07	5.2478e+07	3.81824e+07	6.2469e+07	6.94436e+07	6.53968e+07	4.24087e+07	3.70222e+07	4.82518e+07	4.29265e+07	5.3985e+07	3.89654e+07	4.99015e+07	4.78131e+07	5.66983e+07	4.82699e+07	4.64446e+07	0.0740235	-0.069894	-0.0866348	-0.0167408	0.466718	0.501195	0.395928	0.805943
Q8R1Q8	Dync1li1	1.18125e+08	1.58361e+08	1.2951e+08	128739194	1.33278e+08	1.14627e+08	1.62336e+08	1.7268e+08	1.21149e+08	1.3322e+08	1.45559e+08	1.32515e+08	1.2729e+08	1.38243e+08	1.30509e+08	1.42698e+08	1.34646e+08	-0.0250034	0.0387774	0.013554	-0.0252234	0.76638	0.46424	0.375384	0.625399
Q6PDL0	Dync1li2	3.89119e+07	3.3128e+07	2.83147e+07	3.66414e+07	4.25759e+07	4.28881e+07	4.12053e+07	3.8148e+07	3.17208e+07	2.61142e+07	3.61155e+07	3.91718e+07	3.99396e+07	3.602e+07	3.5844e+07	3.84906e+07	3.53353e+07	-0.00212724	0.030938	-0.00620765	-0.0371457	0.974372	0.616622	0.926922	0.464497
P63168	Dynll1	1.2231e+08	1.68186e+08	1.27001e+08	8.69316e+07	1.00705e+08	9.46148e+07	1.34065e+08	1.28755e+08	1.25414e+08	8.76997e+07	1.38843e+08	1.46738e+08	1.31083e+08	1.45248e+08	1.04879e+08	1.20712e+08	1.26091e+08	-0.141421	0.0610626	0.0799945	0.018932	0.292213	0.342212	0.284048	0.748261
Q9D0M5	Dynll2	1.8759e+08	3.04206e+08	1.64581e+08	2.89927e+08	2.68741e+08	1.32793e+08	2.16615e+08	3.53465e+08	2.65504e+08	2.82837e+08	1.91689e+08	1.40179e+08	2.32219e+08	2.45898e+08	2.41083e+08	2.42094e+08	2.11731e+08	-0.008589	0.00181807	-0.0563816	-0.0581996	0.951727	0.987256	0.581499	0.605069
P62627	Dynlrb1	6.38461e+07	8.33099e+07	8.20314e+07	72797914	6.64044e+07	7.52098e+07	1.06782e+08	1.09642e+08	7.32994e+07	8.44598e+07	7.30826e+07	9.73879e+07	6.77495e+07	7.3578e+07	7.37446e+07	9.12333e+07	8.067e+07	0.000982029	0.0924233	0.0389817	-0.0534416	0.989484	0.179168	0.426409	0.41079
P56387	Dynlt3	4.74611e+07	5.38992e+07	2.81416e+07	2.99406e+07	4.11972e+07	3.74853e+07	5.40795e+07	4.83286e+07	5.24452e+07	4.1085e+07	4.74486e+07	4.09593e+07	4.94313e+07	5.06802e+07	3.30931e+07	4.80847e+07	4.47311e+07	-0.1851	0.162269	0.130871	-0.0313972	0.0437664	0.0462249	0.0831469	0.474225
O35459	Ech1	1.06592e+07	1.96056e+06	1.8136e+07	12668260	1.38859e+07	1.0915e+07	9.92318e+06	8.79244e+06	1.20926e+07	1.32073e+07	1.06625e+07	6.85732e+06	1.12804e+07	6.30987e+06	1.48967e+07	1.04308e+07	1.05019e+07	0.373071	-0.154773	-0.151824	0.00294943	0.269748	0.0977343	0.103598	0.964324
Q9D9V3	Echdc1	3.5798e+07	3.79381e+07	5.36332e+07	5.73742e+07	4.15565e+07	6.17177e+07	5.93448e+07	4.73952e+07	5.72252e+07	2.40145e+07	5.69877e+07	6.6286e+07	5.6804e+07	3.6868e+07	5.08546e+07	5.64207e+07	5.1023e+07	0.139681	0.0451082	0.00143595	-0.0436722	0.0931626	0.390123	0.987828	0.613134
Q8BH95	Echs1	8.59639e+07	9.32707e+07	1.18459e+08	8.99347e+07	8.38435e+07	9.06773e+07	9.94153e+07	1.19241e+08	5.90516e+07	6.3329e+07	6.72162e+07	5.66751e+07	6.14121e+07	8.96173e+07	9.74123e+07	9.20963e+07	6.21581e+07	0.0362218	-0.0243715	-0.195116	-0.170745	0.549591	0.759783	0.075065	0.0949822
P42125	Eci1	2.05626e+07	4.93781e+07	4.30855e+07	3.34444e+07	2.83108e+07	2.69764e+07	3.96427e+07	3.79194e+07	2.15896e+07	2.70424e+07	2.9848e+07	2.75558e+07	1.7065e+07	3.49703e+07	3.49469e+07	3.1532e+07	2.53778e+07	-0.000290626	-0.0446571	-0.138955	-0.0942979	0.998979	0.602549	0.145344	0.28706
Q6PDI5	Ecpas	6.18571e+06	2.36049e+06	6.48129e+06	6.40639e+06	4.26369e+06	9.51571e+06	1.07095e+07	5.1674e+06	1.26219e+07	8.05354e+06	1.08785e+07	9.88621e+06	7.70624e+06	4.2731e+06	5.71712e+06	9.50365e+06	9.13112e+06	0.126435	0.220713	0.203346	-0.0173664	0.585442	0.0930357	0.0233603	0.841245
Q3UJB9	Edc4						334135						440141		#DIV/0!	#DIV/0!	334135	440141	#DIV/0!	#DIV/0!	#DIV/0!	0.11967	#DIV/0!	#DIV/0!	#DIV/0!	#DIV/0!
Q8BL66	Eea1	8.90611e+07	9.13932e+07	8.83911e+07	7.78497e+07	7.22154e+07	8.3165e+07	1.0406e+08	8.93593e+07	8.99387e+07	8.6422e+07	1.17635e+08	8.70207e+07	8.72905e+07	9.02271e+07	7.94854e+07	9.16308e+07	9.4592e+07	-0.0550498	0.0617541	0.0755669	0.0138128	0.145386	0.124163	0.158876	0.752421
P10126	Eef1a1	1.95471e+09	2.28866e+09	1.97267e+09	1.95227e+09	1.80689e+09	1.87459e+09	1.88626e+09	1.78493e+09	2.14765e+09	2.14558e+09	2.4298e+09	2.15123e+09	2.33993e+09	2.12169e+09	1.91061e+09	1.92336e+09	2.26664e+09	-0.045509	0.00288743	0.0742093	0.0713219	0.413867	0.897557	0.0099982	0.0175291
P62631	Eef1a2	1.50429e+09	1.57471e+09	1.37603e+09	1.25108e+09	1.22618e+09	1.47403e+09	1.16742e+09	1.18482e+09	1.39838e+09	1.26698e+09	1.47813e+09	1.74717e+09	1.45672e+09	1.5395e+09	1.28443e+09	1.30616e+09	1.48725e+09	-0.07867	0.00728744	0.0636745	0.0563871	0.0222291	0.818752	0.133775	0.200768
O70251	Eef1b	1.2501e+08	1.26655e+08	1.32627e+08	1.15264e+08	1.30115e+08	9.47942e+07	1.10973e+08	8.28924e+07	1.04898e+08	1.13208e+08	1.46283e+08	1.61464e+08	1.13826e+08	1.25833e+08	1.26002e+08	9.83896e+07	1.33695e+08	0.000582832	-0.107428	0.0257394	0.133167	0.97809	0.0200815	0.591131	0.0533568
P57776	Eef1d	9.73646e+07	7.60863e+07	7.35338e+07	9.72619e+07	7.73323e+07	8.85755e+07	9.98498e+07	9.77074e+07	9.33109e+07	9.66136e+07	7.89245e+07	1.12875e+08	9.91829e+07	8.67255e+07	8.27093e+07	9.48609e+07	9.6899e+07	-0.0205922	0.0595327	0.0687647	0.00923205	0.786088	0.234785	0.224218	0.797678
Q9D1M4	Eef1e1	5.76823e+06	1.13059e+07	7.6074e+06	8.17781e+06	5.69849e+06	4.61352e+06	2.19848e+06	6.66873e+06	1.37515e+07	7.93681e+06	1.00873e+07	1.48907e+07	1.14552e+07	8.53704e+06	7.16123e+06	6.80805e+06	1.10925e+07	-0.0763196	-0.0219649	0.190042	0.212006	0.706769	0.899294	0.0695548	0.199381
Q9D8N0	Eef1g	4.4257e+08	5.30722e+08	4.47568e+08	3.8739e+08	4.22966e+08	4.6277e+08	4.82255e+08	4.87511e+08	5.35521e+08	5.76684e+08	5.47485e+08	6.29319e+08	5.26203e+08	4.86646e+08	4.19308e+08	4.92014e+08	5.69923e+08	-0.0646801	0.0694444	0.133283	0.0638382	0.346076	0.0302308	0.00317967	0.0325351
P58252	Eef2	1.11457e+09	1.11554e+09	1.05707e+09	1.13219e+09	1.1463e+09	1.09255e+09	1.22227e+09	1.16689e+09	1.20531e+09	1.29066e+09	1.35542e+09	1.22372e+09	1.15867e+09	1.11505e+09	1.11185e+09	1.17176e+09	1.25712e+09	-0.00124849	0.0227904	0.0533286	0.0305381	0.918542	0.195776	0.0368408	0.153796
Q9D4J1	Efhd1	2.66086e+07	3.25925e+07	2.6122e+07	1.98727e+07	2.58092e+07	2.42043e+07	6.5657e+07	7.89039e+07	2.82771e+07	3.31089e+07	2.25007e+07	3.06061e+07	2.7334e+07	2.96006e+07	2.39346e+07	4.92606e+07	2.83874e+07	-0.0922735	0.313473	0.074099	-0.239374	0.262084	0.158573	0.206133	0.222298
Q9D8Y0	Efhd2	2.38009e+08	2.5786e+08	2.61769e+08	2.48804e+08	2.9128e+08	2.48172e+08	3.24716e+08	3.32172e+08	2.53896e+08	2.77344e+08	2.3906e+08	2.24414e+08	2.44245e+08	2.47934e+08	2.67284e+08	2.89739e+08	2.46266e+08	0.032637	0.0350334	-0.0355695	-0.0706029	0.314399	0.426476	0.272137	0.151193
Q8C0D5	Efl1	1.44934e+06	1.62431e+06	1.22313e+06	808016	2.61108e+06	1.30471e+06	3.18074e+06	1.84408e+06	1.91349e+06	1.8681e+06	3.64131e+06	1.81423e+06	1.20743e+06	1.53682e+06	1.54741e+06	2.06076e+06	2.13277e+06	0.00298199	0.124421	0.139338	0.0149162	0.986366	0.489607	0.476083	0.9167
Q69ZW3	Ehbp1			2.90135e+06			647651	552882	1.77501e+06	2.25365e+06	2.02683e+06	2.34257e+06	540142	2.49617e+06	#DIV/0!	2.90135e+06	1.3073e+06	1.85143e+06	#DIV/0!	-0.346225	-0.195093	0.151132	#DIV/0!	#DIV/0!	#DIV/0!	0.409838
Q9WVK4	Ehd1	2.14631e+07	2.05011e+07	1.88829e+07	1.84646e+07	1.52009e+07	2.084e+07	1.93029e+07	3.83102e+07	2.74335e+07	2.01361e+07	2.72023e+07	1.47138e+07	2.4661e+07	2.09821e+07	1.75161e+07	2.64717e+07	2.16783e+07	-0.0784108	0.179343	0.0925872	-0.0867556	0.0831864	0.127818	0.23526	0.391445
Q9QXY6	Ehd3	3.99953e+08	3.51986e+08	3.96196e+08	3.47669e+08	3.68307e+08	3.59666e+08	3.83069e+08	3.62568e+08	3.27997e+08	3.02076e+08	3.50209e+08	3.6368e+08	3.72745e+08	3.7597e+08	3.70724e+08	3.58325e+08	3.47178e+08	-0.00610271	-0.0147729	-0.0284986	-0.0137257	0.870347	0.528473	0.315548	0.588603
Q9EQP2	Ehd4	1.6996e+07	1.50708e+07	1.51214e+07	2.31392e+07	1.77282e+07	1.5508e+07	1.48882e+07	2.26698e+07	2.21941e+07	2.02777e+07	2.4731e+07	1.71228e+07	2.10958e+07	1.60334e+07	1.86629e+07	1.8815e+07	2.08068e+07	0.0659534	0.00352506	0.0472262	0.0437012	0.389337	0.96362	0.494728	0.477116
P48024	Eif1	1.34094e+07	2.67994e+07	7.80493e+06	7.56691e+06	9.41514e+06	8.68822e+06	1.11228e+07	7.99273e+06	9.72268e+06	1.159e+07	1.70691e+07	1.28007e+07	1.45729e+07	2.01044e+07	8.26232e+06	9.38162e+06	1.40082e+07	-0.386188	0.0551756	0.229279	0.174103	0.325822	0.266274	0.0107897	0.0212568
Q60872	Eif1a		7.86179e+06	6.88579e+06	7.1446e+06	6.6956e+06	4.18285e+06	6.34467e+06	5.85482e+06	6.89866e+06	6.57951e+06			7.47141e+06	7.86179e+06	6.90866e+06	5.82025e+06	7.02546e+06	-0.0561276	-0.0744526	0.00728056	0.0817331	#DIV/0!	0.159242	0.838308	0.182179
Q8BMJ3	Eif1ax	3.88499e+06	1.42673e+07	1.09625e+07	8.43747e+06	1.1222e+07	7.5842e+06	9.56333e+06	1.33898e+07	9.2568e+06	9.71014e+06	6.67683e+06	5.3666e+06	1.10924e+07	9.07613e+06	1.02073e+07	9.94853e+06	8.2115e+06	0.0510118	-0.0111534	-0.0944897	-0.0833363	0.863782	0.871098	0.267431	0.372998
Q99LC8	Eif2b1	1.585e+06	4.93782e+06	3.05513e+06	5960590	5.42184e+06	2.97772e+06	7.25533e+06	6.7837e+06	7.87811e+06	4.66931e+06	3.7406e+06	1.48385e+07	4.9784e+06	3.26141e+06	4.81252e+06	6.22371e+06	7.05671e+06	0.168967	0.111677	0.16623	0.0545527	0.518639	0.366046	0.464976	0.783113
Q99LD9	Eif2b2	2.32258e+06	2.27001e+06	1.67569e+06	578308	1.30647e+06	963823	2.43557e+06	2.88964e+06	3.04091e+06	1.71759e+06	2.86656e+06	1.97876e+06	1.09422e+06	2.2963e+06	1.18682e+06	2.33249e+06	1.91428e+06	-0.286642	0.293434	0.207621	-0.0858129	0.0741084	0.103791	0.197282	0.513358
Q61749	Eif2b4	9.5481e+06	7.20872e+06	5.8139e+06	7.41131e+06	8.00083e+06	1.06546e+07	6.65043e+06	9.9171e+06	6.74508e+06	8.83199e+06	7.82488e+06	7.93513e+06	8.81863e+06	8.37841e+06	7.07535e+06	8.49181e+06	8.35266e+06	-0.0734141	0.0792524	0.072077	-0.00717539	0.451881	0.305865	0.178926	0.9049
Q8CHW4	Eif2b5	3.43861e+06	4.53887e+06	1.69247e+06	1.5654e+06	2.98834e+06	5.563e+06		4.60783e+06	2.28346e+06	7.146e+06	5.43868e+06	857804	5.13424e+06	3.98874e+06	2.08207e+06	4.15143e+06	4.64418e+06	-0.28234	0.299702	0.348413	0.0487115	0.100468	0.155252	0.150554	0.777949
Q6ZWX6	Eif2s1	1.66561e+07	1.54128e+07	1.25401e+07	1.99304e+07	1.31078e+07	1.56503e+07	2.03526e+07	1.59678e+07	1.93143e+07	1.61254e+07	1.56613e+07	1.56411e+07	1.47724e+07	1.60344e+07	1.51928e+07	1.78213e+07	1.555e+07	-0.0234156	0.0693009	0.0100942	-0.0592067	0.760966	0.394963	0.894604	0.149126
Q99L45	Eif2s2	1.05141e+07	8.64782e+06	8.12827e+06	1.62659e+07	1.2144e+07	1.58608e+07	1.21983e+07	1.42909e+07	8.04484e+06	1.19312e+07	2.36514e+07	1.22394e+07	1.29136e+07	9.58096e+06	1.21794e+07	1.25987e+07	1.51839e+07	0.104217	0.0147003	0.0957578	0.0810576	0.391325	0.892018	0.451149	0.469242
Q9Z0N1	Eif2s3x	2.80327e+07	6.65543e+07	4.40607e+07	3.67201e+07	3.25522e+07	4.52258e+07	6.02238e+07	5.95037e+07	4.85152e+07	4.16625e+07	4.90723e+07	8.62293e+07	3.46222e+07	4.72935e+07	3.77777e+07	5.33671e+07	5.28966e+07	-0.0975664	0.150039	0.146193	-0.00384615	0.707855	0.0281348	0.284473	0.97104
Q9Z0N2	Eif2s3y	2.80327e+07	6.03621e+07	4.40607e+07	3.33294e+07	2.7767e+07	4.33383e+07	5.63959e+07	5.65137e+07	4.05555e+07	3.91874e+07	4.90723e+07	8.62293e+07	3.46222e+07	4.41974e+07	3.50524e+07	4.92008e+07	5.22778e+07	-0.100679	0.147255	0.1736	0.0263449	0.672126	0.0832778	0.246314	0.817689
P23116	Eif3a	8.27978e+07	8.34136e+07	6.48168e+07	7.40948e+07	9.05212e+07	7.02242e+07	9.97021e+07	1.09127e+08	1.17169e+08	9.96452e+07	1.21836e+08	1.12114e+08	9.25595e+07	8.31057e+07	7.64776e+07	9.90554e+07	1.06539e+08	-0.0360965	0.112344	0.143973	0.0316289	0.470888	0.136479	0.0339557	0.564267
Q8JZQ9	Eif3b	5.19303e+07	9.42824e+07	7.3984e+07	5.20231e+07	5.54652e+07	5.68897e+07	6.85362e+07	8.33196e+07	8.524e+07	6.45154e+07	8.55267e+07	8.43912e+07	7.08891e+07	7.31064e+07	6.04908e+07	7.34964e+07	7.63306e+07	-0.0822661	0.0845769	0.10101	0.0164327	0.65766	0.233893	0.136525	0.748979
Q8R1B4	Eif3c	3.19671e+07	3.64296e+07	3.34e+07	3.05695e+07	2.82383e+07	3.71527e+07	3.75191e+07	3.92848e+07	4.63741e+07	4.11745e+07	5.02844e+07	5.19626e+07	4.10679e+07	3.41983e+07	3.07359e+07	4.00827e+07	4.61224e+07	-0.0463582	0.11531	0.176265	0.060955	0.331586	0.0166185	0.00758575	0.150089
O70194	Eif3d	2.97676e+07	1.75028e+07	2.02002e+07	1.51474e+07	2.86137e+07	2.73247e+07	2.09873e+07	2.96918e+07	1.79089e+07	2.62302e+07	2.90983e+07	1.88836e+07	3.1089e+07	2.36352e+07	2.13204e+07	2.39782e+07	2.63252e+07	-0.0447643	0.0510208	0.0915768	0.040556	0.783081	0.609569	0.355294	0.561825
P60229	Eif3e	2.96938e+07	3.74607e+07	2.04995e+07	2.08863e+07	2.53997e+07	2.0862e+07	3.43325e+07	2.76858e+07	3.02031e+07	3.21808e+07	3.05014e+07	3.49866e+07	2.87513e+07	3.35772e+07	2.22619e+07	2.82709e+07	3.1605e+07	-0.178483	0.103777	0.152195	0.0484171	0.172093	0.12859	0.00847645	0.342016
Q9DCH4	Eif3f	3.43984e+07	3.41424e+07	2.47731e+07	28163773	2.34126e+07	4.81401e+07	2.86286e+07	4.0202e+07	4.89582e+07	3.68333e+07	4.37251e+07	4.686e+07	3.76234e+07	3.42704e+07	2.54498e+07	4.14822e+07	4.12604e+07	-0.129235	0.212178	0.20985	-0.00232812	0.0239328	0.0375833	0.00317643	0.968435
Q9Z1D1	Eif3g	1.1009e+07		2.84504e+06	6.72951e+06		203580	314466	2.59262e+06	295207	6.60263e+06	1.06254e+07	6.33676e+06	7.33976e+06	1.1009e+07	4.78727e+06	851469	7.72615e+06	-0.361658	-0.749919	0.207875	0.957794	#DIV/0!	0.271616	0.341022	0.00206485
Q91WK2	Eif3h	5.73321e+07	4.99977e+07	4.46766e+07	42137605	3.63714e+07	3.48467e+07	5.13257e+07	3.25674e+07	3.14998e+07	4.74216e+07	5.20989e+07	4.99168e+07	5.15686e+07	5.36649e+07	4.10619e+07	3.75599e+07	5.02515e+07	-0.116251	-0.0387143	0.08771	0.126424	0.109637	0.538238	0.0474461	0.06842
Q9QZD9	Eif3i	3.07286e+07	2.56694e+07	2.23007e+07	1.91515e+07	1.6776e+07	1.80421e+07	1.88367e+07	2.22017e+07	3.16956e+07	2.67678e+07	3.02525e+07	2.88545e+07	2.74585e+07	2.8199e+07	1.94094e+07	2.2694e+07	2.83333e+07	-0.162222	0.0678998	0.164286	0.0963859	0.110874	0.399578	0.016013	0.168859
Q3UGC7	Eif3j1	1.99766e+07	1.60755e+07	1.57659e+07	2.38064e+07	1.43991e+07	2.00763e+07	2.79346e+07	1.26515e+07	2.19239e+07	1.5968e+07	6.72695e+06	3.34395e+07	2.43181e+07	1.8026e+07	1.79905e+07	2.06466e+07	2.01131e+07	-0.000857274	0.059805	0.0484365	-0.0113685	0.992586	0.564658	0.756374	0.938213
Q66JS6	Eif3j2	1.99766e+07	1.60755e+07	1.57659e+07	2.38064e+07	1.43991e+07	2.00763e+07	2.79346e+07	1.26515e+07	2.19239e+07	1.5968e+07	6.72695e+06	2.96296e+07	2.43181e+07	1.8026e+07	1.79905e+07	2.06466e+07	1.91607e+07	-0.000857274	0.059805	0.0273673	-0.0324376	0.992586	0.564658	0.848844	0.811579
Q9DBZ5	Eif3k	4.16377e+07	3.64819e+07	4.15891e+07	35194230	1.64203e+07	2.54264e+07	3.66898e+07	3.17532e+07	2.14701e+07	1.54224e+07	3.61398e+07	2.21876e+07	3.05192e+07	3.90598e+07	3.10679e+07	2.88349e+07	2.60673e+07	-0.0994186	-0.0323934	-0.0762165	-0.0438231	0.405789	0.805803	0.605958	0.644207
Q8QZY1	Eif3l	2.38281e+07	2.66435e+07	4.0103e+07	2.29991e+07	2.834e+07	2.63204e+07	3.00846e+07	4.31354e+07	3.25959e+07	3.78665e+07	4.80901e+07	4.5626e+07	3.02274e+07	2.52358e+07	3.04807e+07	3.30341e+07	4.04525e+07	0.0820081	0.0349369	0.12292	0.0879833	0.410816	0.702475	0.194429	0.220629
Q99JX4	Eif3m	4.19865e+06	1.51272e+06	4.02914e+06	2.92784e+06	1.6791e+07	1.47548e+06	4.44959e+06	3.85299e+06	5.38609e+06	3.7335e+06	6.72103e+06	2.07881e+06	6.80199e+06	2.85569e+06	7.91599e+06	3.79104e+06	4.83383e+06	0.442795	-0.319747	-0.214214	0.105533	0.375435	0.452819	0.564297	0.496389
P60843	Eif4a1	1.07735e+08	9.02258e+07	1.06335e+08	8.37799e+07	8.61773e+07	9.64751e+07	7.69334e+07	9.02119e+07	1.01793e+08	8.91028e+07	1.07588e+08	9.53556e+07	1.00174e+08	9.89804e+07	9.20973e+07	9.13533e+07	9.8055e+07	-0.0313024	-0.00352255	0.0272228	0.0307453	0.597917	0.937624	0.514828	0.354505
P10630	Eif4a2	5.53803e+08	5.63937e+08	4.97277e+08	4.47424e+08	5.34465e+08	4.72508e+08	5.05574e+08	4.97601e+08	5.40987e+08	5.32271e+08	5.59111e+08	5.64572e+08	4.81254e+08	5.5887e+08	4.93056e+08	5.04168e+08	5.34302e+08	-0.0544151	0.009679	0.0348911	0.0252121	0.115739	0.72458	0.260925	0.25472
Q91VC3	Eif4a3			934664	348743	1.65282e+06	2.1116e+06	1.38288e+06	1.27013e+06		2.3197e+06		2.24128e+06		#DIV/0!	978744	1.5882e+06	2.28049e+06	#DIV/0!	0.210237	0.36736	0.157122	#DIV/0!	0.263597	0.0731325	0.11667
Q8BGD9	Eif4b	3.42871e+07	3.68447e+07	4.00404e+07	30272259	3.67929e+07	3.10086e+07	3.48767e+07	3.65655e+07	2.99481e+07	3.32407e+07	4.55189e+07	4.60352e+07	3.88078e+07	3.55659e+07	3.57018e+07	3.30997e+07	4.09007e+07	0.00165695	-0.0328661	0.0590396	0.0919056	0.968543	0.481528	0.269914	0.077339
P63073	Eif4e	3.22318e+07	3.87143e+07	3.17339e+07	2.44348e+07	2.94729e+07	2.74812e+07	3.31708e+07	3.47256e+07	5.40944e+07	3.33189e+07	3.44319e+07	5.21617e+07	3.59697e+07	3.54731e+07	2.85472e+07	3.7368e+07	3.89705e+07	-0.094335	0.116936	0.135173	0.0182366	0.224068	0.230431	0.0980653	0.833768
P70445	Eif4ebp2		2.47159e+06				1.96213e+06		1.04736e+06	1.80752e+06	1.25066e+06			2.06869e+06	2.47159e+06	#DIV/0!	1.60567e+06	1.65967e+06	#DIV/0!	#DIV/0!	#DIV/0!	0.014367	#DIV/0!	#DIV/0!	#DIV/0!	0.9236
Q6NZJ6	Eif4g1	5.13187e+07	6.64458e+07	6.21655e+07	5.12635e+07	4.87394e+07	4.82787e+07	4.72331e+07	6.12883e+07	8.49946e+07	5.77301e+07	7.06405e+07	8.45977e+07	5.12619e+07	5.88822e+07	5.40561e+07	6.04487e+07	6.60575e+07	-0.0371395	0.048542	0.0870775	0.0385355	0.64321	0.544649	0.220826	0.642726
Q62448	Eif4g2	2.22438e+07	3.30062e+07	2.8269e+07	1.987e+07	2.97088e+07	2.68133e+07	2.48325e+07	2.90074e+07	2.60891e+07	2.36107e+07	2.46079e+07	2.43699e+07	2.0129e+07	2.7625e+07	2.59493e+07	2.66856e+07	2.31794e+07	-0.027177	0.012151	-0.0490232	-0.0611742	0.816473	0.836211	0.467522	0.0427988
Q80XI3	Eif4g3	1.51896e+07	2.18646e+07	1.56213e+07	1.89195e+07	2.54982e+07	1.28633e+07	1.81323e+07	1.2777e+07	2.15395e+07	1.68093e+07	2.17746e+07	2.591e+07	3.14838e+07	1.85271e+07	2.0013e+07	1.6328e+07	2.39944e+07	0.0335047	-0.088379	0.078798	0.167177	0.764098	0.365014	0.393293	0.0948526
Q9WUK2	Eif4h	1.54786e+08	1.27951e+08	1.02795e+08	1.29362e+08	1.16443e+08	1.11439e+08	1.08096e+08	9.2167e+07	1.55027e+08	1.41976e+08	1.27069e+08	1.45429e+08	1.15982e+08	1.41369e+08	1.162e+08	1.16682e+08	1.32614e+08	-0.0851461	0.0017974	0.0573814	0.055584	0.268399	0.976497	0.176842	0.344944
P59325	Eif5	4.59982e+07	4.13526e+07	4.88322e+07	61015487	4.09495e+07	5.34173e+07	3.98377e+07	5.29595e+07	4.27756e+07	6.42281e+07	4.49791e+07	5.35411e+07	5.27983e+07	4.36754e+07	5.02657e+07	4.72475e+07	5.38867e+07	0.0610346	-0.026893	0.0302095	0.0571026	0.383086	0.683839	0.636412	0.255178
P63242	Eif5a	3.07915e+08	3.28287e+08	2.6116e+08	2.05601e+08	2.47264e+08	2.83564e+08	3.3201e+08	3.34467e+08	3.34127e+08	3.13264e+08	3.21206e+08	3.46264e+08	3.25589e+08	3.18101e+08	2.38008e+08	3.21042e+08	3.26581e+08	-0.125973	0.129969	0.137398	0.007429	0.0271988	0.0161586	0.0205341	0.716252
Q05D44	Eif5b	1.31192e+07	5.31257e+06	6.0512e+06	5.06166e+06	7.42615e+06	4.99093e+06	2.26002e+06	4.83716e+06	6.39016e+06	6.41479e+06	7.40831e+06	6.57513e+06	3.96489e+06	9.21586e+06	6.17967e+06	4.61957e+06	6.09078e+06	-0.173571	-0.126364	-0.00629226	0.120072	0.577642	0.215457	0.933321	0.243836
O55135	Eif6	5.14775e+06	4.91894e+06	4.89765e+06	5.19326e+06	4.26225e+06	1.50977e+06	2.83263e+06	2.02632e+06	3.1471e+06	3.90674e+06	3.88923e+06	6.28559e+06	3.68534e+06	5.03335e+06	4.78438e+06	2.37896e+06	4.44172e+06	-0.0220309	-0.303439	-0.0322744	0.271165	0.472678	0.0036094	0.638025	0.0358589
Q8K0G5	Eipr1	2.64359e+07	2.1771e+07	1.30512e+07	1.74706e+07	2.45197e+07	2.99066e+07	1.73248e+07	2.1305e+07	2.90801e+07	2.55961e+07	1.71175e+07	2.22149e+07	1.77019e+07	2.41034e+07	1.83471e+07	2.44041e+07	2.06576e+07	-0.118511	0.123895	0.0515111	-0.0723837	0.252517	0.243057	0.590073	0.350333
P70372	Elavl1	998808		4.04876e+06	3569101		8.43093e+06		1.44873e+06	8.25828e+06	2.19875e+06	7.43647e+06	8.95679e+06	772452	998808	3.80893e+06	6.04598e+06	4.84112e+06	0.581321	0.200663	0.104143	-0.0965209	#DIV/0!	0.433414	0.640162	0.709849
Q61701	Elavl4	5.04389e+06	2.42164e+06	3.12273e+06	1.85596e+06	4.29676e+06	9.81875e+06	8.94495e+06	3.44162e+06	3.16642e+06	3.9022e+06	7.53501e+06	1.16198e+07	2.10102e+06	3.73277e+06	3.09182e+06	6.34294e+06	6.2895e+06	-0.0818171	0.312077	0.308403	-0.00367408	0.717817	0.164338	0.229945	0.985131
Q8BPU7	Elmo1			276133	264372	205103	1.01501e+06	933563	707748			354000	300072	303250	#DIV/0!	248536	885441	319108	#DIV/0!	0.551771	0.108548	-0.443223	#DIV/0!	0.0160032	0.0689727	0.0221471
Q8BHL5	Elmo2	6.14851e+06	6.90539e+06	5.25285e+06	7.49083e+06	9.0785e+06	4.8924e+06	6.1763e+06	7.88606e+06	4.82293e+06	7.57273e+06	5.85948e+06	6.83499e+06	6.71736e+06	6.52695e+06	7.27406e+06	5.94442e+06	6.74614e+06	0.0470665	-0.0876671	-0.0327215	0.0549457	0.578917	0.377111	0.687846	0.368261
P62869	Elob	7.31002e+07	4.77284e+07	4.84478e+07	7.17241e+07	6.71511e+07	5.85831e+07	7.74487e+07	6.4678e+07	6.5546e+07	7.63724e+07	5.38058e+07	8.24749e+07	4.32274e+07	6.04143e+07	6.2441e+07	6.65639e+07	6.39701e+07	0.0143298	0.0277693	0.0105075	-0.0172618	0.904315	0.645214	0.900992	0.809261
P83940	Eloc	8.76502e+07	6.65134e+07	5.00432e+07	7.62536e+07	7.03093e+07	6.40404e+07	8.46512e+07	8.57583e+07	8.61324e+07	8.77837e+07	7.88216e+07	6.41621e+07	7.81148e+07	7.70818e+07	6.55354e+07	8.01456e+07	7.72205e+07	-0.0704761	0.0874039	0.0712572	-0.0161467	0.47024	0.207048	0.287505	0.701115
Q7TT37	Elp1	1.1639e+07	9.42512e+06	2.02231e+07	5.57867e+06	8.97197e+06	1.01984e+07	1.1467e+07	1.24431e+07	1.17528e+07	1.32223e+07	1.31079e+07	1.79143e+07	1.29477e+07	1.0532e+07	1.15912e+07	1.14653e+07	1.42981e+07	0.0416179	-0.00474396	0.091147	0.0958909	0.835911	0.979946	0.607973	0.0958949
Q91WG4	Elp2								3.51475e+06	4.27153e+06		1.73495e+06	1.80698e+06	6.48875e+06	#DIV/0!	#DIV/0!	3.89314e+06	3.34356e+06	#DIV/0!	#DIV/0!	#DIV/0!	-0.0660909	#DIV/0!	#DIV/0!	#DIV/0!	0.763495
Q9CZX0	Elp3	1.24234e+06	2.07827e+06	3.93163e+06	3.37982e+06		3.8111e+06	1.89145e+06	1.83487e+06	3.6361e+06	3.83792e+06	4.02301e+06	4.28217e+06	1.9438e+06	1.6603e+06	3.65573e+06	2.79338e+06	3.52172e+06	0.342786	-0.116844	-0.0162184	0.100625	0.0725467	0.227794	0.834541	0.373813
Q9ER73	Elp4		2.23462e+06			1.75901e+06	2.16605e+06	2.78167e+06		1.97569e+06	2.02458e+06		2.40877e+06	1.82907e+06	2.23462e+06	1.75901e+06	2.30781e+06	2.08747e+06	-0.103936	0.117932	0.0743535	-0.0435781	#DIV/0!	#DIV/0!	#DIV/0!	0.503734
O08579	Emd			626559		760408	1.00214e+06	1.74218e+07						492323	#DIV/0!	693484	9.21195e+06	492323	#DIV/0!	1.12332	-0.148787	-1.2721	#DIV/0!	0.488247	#DIV/0!	#DIV/0!
Q05BC3	Eml1	7.32738e+06	1.50423e+07	1.34955e+07	2.08922e+07	1.35072e+07	1.86404e+07	1.73725e+07	2.0408e+07	1.74875e+07	1.14456e+07	1.60285e+07	1.77477e+07	1.32008e+07	1.11848e+07	1.5965e+07	1.84771e+07	1.46057e+07	0.154539	0.0634655	-0.0386469	-0.102112	0.414509	0.417459	0.662081	0.0641379
Q7TNG5	Eml2	9.02029e+07	5.40668e+07	1.93017e+07	8.84703e+07	2.36189e+07	1.11141e+07	1.52413e+07	1.52342e+07	1.79716e+07	8.05273e+07	2.22229e+07	6.36028e+07	1.31764e+07	7.21349e+07	4.3797e+07	1.48903e+07	4.48824e+07	-0.216701	-0.468541	0.0106316	0.479173	0.39818	0.325341	0.970557	0.160499
Q03173	Enah	3.26562e+06		6.92553e+06	6.97077e+06	5.68499e+06	4.71919e+06	1.78922e+06	5.02382e+06	3.83621e+06	4.04034e+06	6.30911e+06	7.47757e+06	7.09651e+06	3.26562e+06	6.5271e+06	3.84211e+06	6.23088e+06	0.300755	-0.23015	-0.0201705	0.20998	#DIV/0!	0.0275527	0.750939	0.0652874
Q8C522	Endod1	1.40924e+06	5.26382e+06	1.06597e+07	8.30756e+06	5.332e+06	8.21784e+06	9.43977e+06	9.12069e+06	2.0139e+06	5.55355e+06	5.23255e+06	8.30179e+06	7.39666e+06	3.33653e+06	8.09974e+06	7.19805e+06	6.62114e+06	0.385176	-0.0512564	-0.0875388	-0.0362823	0.179967	0.714784	0.452049	0.77596
P17182	Eno1	1.06117e+10	9.54308e+09	1.12997e+10	1.09151e+10	1.19409e+10	1.10969e+10	1.12519e+10	1.11595e+10	1.12508e+10	1.23049e+10	1.0225e+10	1.19245e+10	1.23488e+10	1.00774e+10	1.13852e+10	1.11898e+10	1.17008e+10	0.0529925	-0.00752046	0.0118747	0.0193951	0.193073	0.581599	0.613629	0.383272
P17183	Eno2	5.93937e+09	4.57182e+09	5.62842e+09	6.26432e+09	7.13345e+09	6.90411e+09	5.44206e+09	5.3039e+09	6.37624e+09	7.6307e+09	5.35304e+09	6.77096e+09	6.65324e+09	5.25559e+09	6.34206e+09	6.00658e+09	6.60198e+09	0.0816087	-0.0236034	0.0174439	0.0410473	0.322695	0.590826	0.702204	0.365134
Q8BGB7	Enoph1	4.61516e+07	4.89103e+07	3.10827e+07	3.65613e+07	4.52012e+07	4.23992e+07	3.653e+07	4.06594e+07	2.45173e+07	3.77447e+07	1.95702e+07	3.53832e+07	2.67496e+07	4.7531e+07	3.76151e+07	3.60265e+07	2.98619e+07	-0.101615	-0.0187401	-0.100244	-0.0815038	0.127408	0.794103	0.244455	0.328422
Q8BGN3	Enpp6					1.06998e+06					808970			2.25183e+07	#DIV/0!	1.06998e+06	#DIV/0!	1.16636e+07	#DIV/0!	#DIV/0!	1.03746	#DIV/0!	#DIV/0!	#DIV/0!	#DIV/0!	#DIV/0!
P60840	Ensa	1.42161e+07	3.04266e+07	1.57505e+07	2.20586e+07	1.89565e+07	2.40667e+07	2.80594e+07	3.4963e+07	3.48185e+07	3.28663e+07	2.94372e+07	2.36894e+07	2.20738e+07	2.23213e+07	1.89218e+07	3.04769e+07	2.70167e+07	-0.0717563	0.207008	0.154668	-0.0523392	0.747641	0.0168366	0.0482179	0.382111
Q9Z2H5	Epb41l1	2.11811e+08	2.31146e+08	2.01297e+08	2.05395e+08	1.69101e+08	2.16588e+08	2.24245e+08	2.44234e+08	2.11099e+08	2.10587e+08	2.19978e+08	1.97712e+08	2.32723e+08	2.21478e+08	1.91931e+08	2.24041e+08	2.1525e+08	-0.0621862	0.0671831	0.049798	-0.0173852	0.146324	0.0856676	0.170889	0.428644
O70318	Epb41l2	6.02498e+07	9.59708e+07	4.06921e+07	6.01175e+07	6.06523e+07	6.16297e+07	8.61439e+07	5.91569e+07	2.72856e+07	4.66401e+07	6.26513e+07	2.08813e+07	4.22976e+07	7.81103e+07	5.38207e+07	5.8554e+07	4.31176e+07	-0.161759	0.0366076	-0.0962948	-0.132902	0.386279	0.746173	0.368424	0.341972
Q9WV92	Epb41l3	5.08498e+08	5.12193e+08	4.55584e+08	4.53591e+08	4.11027e+08	4.68814e+08	5.20892e+08	5.23922e+08	4.93474e+08	4.76176e+08	5.08854e+08	4.25176e+08	4.93474e+08	5.10346e+08	4.40067e+08	5.01775e+08	4.7592e+08	-0.0643454	0.0569903	0.0340149	-0.0229754	0.0383393	0.0284286	0.184147	0.295218
Q99M71	Epdr1	2.71192e+07	3.04995e+07	3.81732e+07	21713143	3.74914e+07	3.56188e+07	4.06915e+07	4.39276e+07	2.15912e+07	2.07995e+07	1.88131e+07	2.21957e+07	1.91323e+07	2.88094e+07	3.24592e+07	3.54573e+07	2.02351e+07	0.0518047	0.0383667	-0.205232	-0.243599	0.57443	0.699454	0.148166	0.0519489
Q80TA9	Epg5	604627	390345	643413	905730	592159		783169	605837	887641		698521	647276	629462	497486	713767	758882	658420	0.156776	0.0266179	-0.0350537	-0.0616716	0.249637	0.741326	0.629178	0.346115
P34914	Ephx2	3.2904e+07	3.75467e+07	1.8811e+07	3.09683e+07	4.99602e+07	3.2356e+07	3.176e+07	4.32154e+07	3.33691e+07	3.49257e+07	3.14994e+07	3.42634e+07	3.66305e+07	3.52253e+07	3.32465e+07	3.51751e+07	3.43298e+07	-0.025109	0.0244896	0.0139249	-0.0105647	0.850129	0.854691	0.916104	0.785729
Q8VEH5	Epm2aip1	4.53732e+07	5.52977e+07	5.11826e+07	7.44556e+07	4.95072e+07	5.9616e+07	6.11479e+07	6.39437e+07	4.73132e+07	5.64164e+07	5.8101e+07	5.6288e+07	4.96321e+07	5.03354e+07	5.83818e+07	5.80052e+07	5.51094e+07	0.0644039	-0.00281041	-0.0250521	-0.0222417	0.458275	0.968876	0.727072	0.517511
Q80VP1	Epn1	2.41523e+07	1.03553e+08	9.0019e+07	6.80817e+07	1.1517e+08	1.02339e+08	8.63286e+07	9.01189e+07	1.15254e+08	7.84824e+07	1.03905e+08	9.36351e+07	7.71398e+07	6.38525e+07	9.10903e+07	9.85101e+07	8.82905e+07	0.154294	0.0340087	-0.0135584	-0.0475671	0.615577	0.657541	0.864591	0.307222
Q8CHU3	Epn2	4.35517e+06		7.84259e+06	4.00396e+06	1.58092e+06	6.27221e+06	2.43672e+06	5.00157e+06	7.47192e+06	1.02104e+06	8.65234e+06	6.01931e+06	4.34827e+06	4.35517e+06	4.47582e+06	5.2956e+06	5.01024e+06	0.0118673	0.0730426	0.0489857	-0.024057	#DIV/0!	0.721879	0.835182	0.887813
Q8CGC7	Eprs1	1.49223e+08	1.76906e+08	1.36518e+08	1.74378e+08	1.7941e+08	1.3644e+08	1.11239e+08	1.61337e+08	1.72769e+08	1.64179e+08	1.61369e+08	1.55709e+08	1.42098e+08	1.63064e+08	1.63435e+08	1.45446e+08	1.55839e+08	0.000987435	-0.0506437	-0.0206711	0.0299725	0.986066	0.39456	0.640461	0.516824
Q60902	Eps15l1	2.52017e+07	1.95081e+07	4.23753e+07	2.06742e+07	3.4129e+07	2.23251e+07	3.32622e+07	4.11772e+07	1.78096e+07	1.82632e+07	3.1655e+07	1.07933e+07	1.92262e+07	2.23549e+07	3.23928e+07	2.86435e+07	1.99844e+07	0.161076	-0.053422	-0.209757	-0.156335	0.254091	0.671041	0.185138	0.25367
Q99MI1	Erc1	6.64293e+07	5.38344e+07	4.9291e+07	48957828	5.0659e+07	4.9039e+07	3.06407e+07	3.31916e+07	5.71539e+07	5.11208e+07	5.19085e+07	5.25274e+07	5.42352e+07	6.01319e+07	4.96359e+07	4.25063e+07	5.2448e+07	-0.0833086	-0.0673428	0.0239325	0.0912754	0.342523	0.344065	0.0205831	0.215727
Q6PH08	Erc2	4.32765e+06	3.22289e+06	3.14885e+06		3.36689e+06	5.10147e+06			2.43637e+06	2.56294e+06	4.07024e+06	5.14118e+06	2.94948e+06	3.77527e+06	3.25787e+06	3.76892e+06	3.68096e+06	-0.0640145	0.0632836	0.0530274	-0.0102562	0.517799	0.76691	0.523665	0.959234
P84089	Erh	6.21034e+06	3.37611e+06	6.8961e+06	3.34621e+06		3.62723e+06	2.89944e+06	5.36834e+06	7.32763e+06	6.48708e+06	6.4745e+06	5.48952e+06	5.12242e+06	4.79323e+06	5.12115e+06	4.80566e+06	5.89338e+06	0.0287398	-0.0276149	0.0609967	0.0886116	0.899007	0.893323	0.73899	0.361308
Q8C460	Eri3	9.88304e+06	9.11766e+06	9.48577e+06	5.07495e+06	6.14793e+06	6.13079e+06	1.73029e+07	2.05365e+07	8.58817e+06	1.20732e+07		1.54894e+07	1.33399e+07	9.50035e+06	6.90289e+06	1.31396e+07	1.36342e+07	-0.138709	0.279552	0.295598	0.0160462	0.183434	0.169006	0.0179215	0.897731
Q5EBJ4	Ermn	8.79556e+06	1.47775e+06	2.60767e+06	1.17116e+07	2.12916e+07	7.20935e+06	2.42734e+07	1.54845e+07	9.03077e+06	1.28762e+07	1.47146e+07	5.56922e+06	9.80684e+06	5.13665e+06	1.18703e+07	1.39995e+07	1.07417e+07	0.36378	0.0716525	-0.0433873	-0.11504	0.377652	0.764654	0.859009	0.490645
P57759	Erp29	2.59276e+07	2.18244e+07	3.04972e+07	2.71561e+07	2.49145e+07	3.66041e+07	3.19066e+07	2.36188e+07	2.55219e+07	2.73963e+07	2.0249e+07	2.77806e+07	2.30173e+07	2.3876e+07	2.75226e+07	2.94128e+07	2.46108e+07	0.0617279	0.0288473	-0.048564	-0.0774114	0.286881	0.604365	0.28518	0.227638
Q9D1Q6	Erp44	3.73598e+06	2.36325e+06	2.85993e+06	2.68363e+06	2.89948e+06	2.63472e+06	2.29074e+06	2.91908e+06	2.82099e+06	2.73967e+06	2.3953e+06	3.05014e+06	2.46992e+06	3.04961e+06	2.81435e+06	2.66638e+06	2.66376e+06	-0.0348671	-0.0234554	-0.0238825	-0.000427136	0.789868	0.387141	0.406088	0.990119
Q9R0P3	Esd	2.70792e+08	3.34451e+08	2.7342e+08	2.79619e+08	2.75818e+08	2.68858e+08	3.08314e+08	2.78406e+08	3.3731e+08	3.65728e+08	2.54874e+08	3.34202e+08	3.20232e+08	3.02622e+08	2.76285e+08	2.98222e+08	3.18759e+08	-0.0395424	0.0331814	0.0621044	0.028923	0.55973	0.252319	0.165966	0.49499
Q8BWY3	Etf1	2.96973e+07	2.63066e+07	2.60856e+07	21421051	2.90336e+07	2.6037e+07	2.75627e+07	1.86772e+07	3.65915e+07	2.73657e+07	2.83156e+07	3.37605e+07	1.64777e+07	2.80019e+07	2.55134e+07	2.72171e+07	2.64799e+07	-0.0404191	0.0280728	0.0161468	-0.011926	0.438517	0.70908	0.829471	0.891071
Q99LC5	Etfa	9.59485e+07	1.04218e+08	1.29971e+08	1.25637e+08	8.86598e+07	1.04373e+08	1.15871e+08	1.33431e+08	6.35858e+07	6.84236e+07	6.25095e+07	8.01697e+07	7.04712e+07	1.00083e+08	1.14756e+08	1.04315e+08	7.03935e+07	0.0594157	-0.0414291	-0.212243	-0.170814	0.382232	0.62056	0.0677815	0.103316
Q9DCW4	Etfb	7.43851e+07	7.77379e+07	8.95743e+07	8.58946e+07	7.10217e+07	9.21917e+07	8.16688e+07	9.24341e+07	6.16381e+07	5.19274e+07	5.70692e+07	5.03473e+07	6.03801e+07	7.60615e+07	8.21635e+07	8.19832e+07	5.4931e+07	0.0335143	-0.000954415	-0.174862	-0.173907	0.397216	0.985101	0.0268817	0.027916
Q9DCM0	Ethe1	1.26457e+07	1.07708e+07	1.27823e+07	1.80784e+07	9.78285e+06	9.92029e+06	1.47019e+07	1.798e+07	5.75174e+06	8.50334e+06	1.04317e+06	1.05077e+07	2.6268e+06	1.17083e+07	1.35479e+07	1.20885e+07	5.67026e+06	0.0633784	-0.0494984	-0.378267	-0.328769	0.5388	0.703421	0.0677346	0.119195
P70429	Evl	7.53514e+06	6.21855e+06	9.71455e+06	1.1215e+07	1.8799e+06	6.72728e+06	6.02785e+06	8.81076e+06	5.84249e+06	6.18068e+06	6.06334e+06	5.17493e+06	5.97858e+06	6.87684e+06	7.60315e+06	6.8521e+06	5.84938e+06	0.0436047	-0.0451703	-0.113884	-0.0687134	0.82764	0.822035	0.606525	0.240822
Q61545	Ewsr1	2.75272e+07	4.33371e+07	1.56091e+07	22189683	1.58116e+07	2.07577e+07	1.56833e+07	2.15148e+07	2.20701e+07	2.04458e+07	9.97359e+06	2.56132e+07	2.57476e+07	3.54322e+07	1.78701e+07	2.00065e+07	2.04451e+07	-0.297271	0.0490438	0.0584614	0.00941756	0.251088	0.462172	0.576441	0.917707
Q8R3S6	Exoc1	3.23791e+07	4.10873e+07	3.02017e+07	2.58908e+07	2.05523e+07	1.24991e+07	2.86577e+07	3.72652e+07	1.73818e+07	1.34081e+07	2.51247e+07	3.65882e+07	1.20608e+07	3.67332e+07	2.55483e+07	2.39509e+07	2.17955e+07	-0.157697	-0.0280387	-0.0689954	-0.0409567	0.174337	0.809774	0.586364	0.796723
Q9D4H1	Exoc2	2.22651e+07	2.99184e+07	2.10693e+07	2.82902e+07	3.11257e+07	3.25218e+07	2.47619e+07	2.34133e+07	2.14928e+07	2.73177e+07	2.58256e+07	1.50176e+07	2.20633e+07	2.60918e+07	2.68284e+07	2.55475e+07	2.2556e+07	0.0120917	-0.0212476	-0.0753323	-0.0540847	0.892323	0.755046	0.344886	0.44537
Q6KAR6	Exoc3	1.62581e+07	2.31283e+07	2.07025e+07	1.65767e+07	2.66147e+07	1.73964e+07	2.75003e+07	2.69282e+07	1.33259e+07	1.51656e+07	2.99582e+07	1.9744e+07	2.64974e+07	1.96932e+07	2.12979e+07	2.12877e+07	2.28413e+07	0.0340209	-0.000208991	0.0303832	0.0305922	0.751143	0.998298	0.741204	0.759287
O35382	Exoc4	2.23426e+07	1.44669e+07	2.08947e+07	2.04574e+07	2.42663e+07	1.66415e+07	1.69097e+07	1.85177e+07	1.14328e+07	1.57568e+07	2.01167e+07	1.9267e+07	2.10075e+07	1.84047e+07	2.18728e+07	1.58754e+07	1.9037e+07	0.0749744	-0.139179	-0.0603053	0.0788738	0.535347	0.0278002	0.152802	0.154673
Q3TPX4	Exoc5	2.19195e+07	5.34578e+06	1.17987e+07	6.17502e+06	3.00034e+07	1.60087e+07	8.66164e+06	1.27735e+07	7.33262e+06	1.38984e+07	8.25805e+06	5.6952e+06	2.21293e+07	1.36326e+07	1.59924e+07	1.11941e+07	1.24952e+07	0.0693328	-0.154923	-0.107168	0.0477552	0.846681	0.57815	0.69346	0.76713
A6H5Z3	Exoc6b	7.75966e+06	5.55752e+06	8.54773e+06	8.87555e+06	1.01367e+07	8.2239e+06	5.40432e+06	7.97546e+06	9.96561e+06	7.70301e+06	6.42855e+06	7.56935e+06	4.20839e+06	6.65859e+06	9.18664e+06	7.89232e+06	6.47733e+06	0.139774	-0.065952	-0.151761	-0.0858092	0.222378	0.283181	0.0379573	0.298227
O35250	Exoc7	2.03821e+07	2.44778e+07	2.88589e+07	1.5993e+07	2.38285e+07	2.61994e+07	1.78754e+07	2.5316e+07	1.26988e+07	1.62418e+07	2.89026e+07	1.93325e+07	1.23422e+07	2.24299e+07	2.28934e+07	2.05224e+07	1.92048e+07	0.0088828	-0.0474832	-0.0763021	-0.0288189	0.920661	0.653339	0.507875	0.791844
Q6PGF7	Exoc8	2.02491e+07	2.00595e+07	2.71112e+07	26298363	3.53111e+07	2.04348e+07	2.6484e+07	1.65679e+07	2.57132e+07	2.0169e+07	2.52411e+07	1.75957e+07	1.56063e+07	2.01543e+07	2.95736e+07	2.23e+07	1.9653e+07	0.166536	-0.122599	-0.177475	-0.0548752	0.0818929	0.116806	0.0502627	0.430621
P26040	Ezr	2.58575e+08	2.71141e+08	1.95855e+08	2.31988e+08	2.21016e+08	2.1631e+08	2.72992e+08	2.62524e+08	2.77064e+08	2.40756e+08	3.00658e+08	2.45274e+08	2.31475e+08	2.64858e+08	2.16286e+08	2.57222e+08	2.54541e+08	-0.0879836	0.0752797	0.0707282	-0.00455153	0.0310445	0.0677531	0.101044	0.902491
Q00558	F8a1	7.72446e+06	5.72237e+06	7.0327e+06	3.44328e+06	2.9076e+06	2.67461e+06	3.57497e+06	3.70684e+06	3.59254e+06	3.60324e+06	4.26309e+06	4.85602e+06	5.50881e+06	6.72341e+06	4.46119e+06	3.38724e+06	4.55779e+06	-0.178139	-0.119605	0.00930315	0.128908	0.261506	0.495663	0.948775	0.0575206
P11404	Fabp3	1.76487e+08	2.34089e+08	1.39651e+08	9.31052e+07	1.3971e+08	1.44656e+08	2.80351e+08	3.19967e+08	1.86117e+08	1.64363e+08	1.57399e+08	2.98478e+08	1.72014e+08	2.05288e+08	1.24156e+08	2.32773e+08	1.98064e+08	-0.218398	0.272966	0.202839	-0.0701268	0.16194	0.0699301	0.114268	0.535601
Q05816	Fabp5	5.44301e+08	4.85084e+08	4.95139e+08	4.43534e+08	4.81175e+08	4.70742e+08	4.15993e+08	5.35188e+08	4.9416e+08	5.24336e+08	4.23661e+08	5.15736e+08	5.35524e+08	5.14692e+08	4.73283e+08	4.79021e+08	4.99814e+08	-0.0364268	0.00523356	0.0236879	0.0184544	0.369487	0.852725	0.419498	0.58222
P51880	Fabp7	2.92033e+07	2.31265e+07	2.83976e+07	2.09361e+07	2.52866e+07	3.0444e+07	2.10975e+07	2.888e+07	3.03929e+07	2.3847e+07	2.60151e+07	2.95582e+07	3.03279e+07	2.61649e+07	2.48734e+07	2.77036e+07	2.74371e+07	-0.0219837	0.0468008	0.0426022	-0.00419859	0.762017	0.405504	0.389431	0.925016
P54731	Faf1			4.19054e+06		6.93523e+06		1.16651e+07				4.71727e+06	7.23179e+06	5.99497e+06	#DIV/0!	5.56288e+06	1.16651e+07	5.98134e+06	#DIV/0!	0.321589	0.0314986	-0.29009	#DIV/0!	#DIV/0!	0.81858	#DIV/0!
P35505	Fah	1.63774e+07	2.27131e+07	1.61041e+07	5.50392e+07	4.57586e+07	2.63212e+07	3.39927e+07	3.74586e+07	2.46786e+07	3.67786e+07	2.31787e+07	2.56549e+07	2.36609e+07	1.95452e+07	3.89673e+07	3.06128e+07	2.73183e+07	0.29966	-0.104798	-0.154247	-0.0494492	0.236189	0.554634	0.427957	0.484511
Q8R0F8	Fahd1	3.91801e+07	8.07239e+07	7.52804e+07	4.6266e+07	4.70126e+07	4.28182e+07	8.51195e+07	1.00688e+08	4.65202e+07	2.7885e+07	2.95772e+07	8.16573e+07	4.81878e+07	5.9952e+07	5.61863e+07	6.87864e+07	4.68268e+07	-0.0281732	0.0878722	-0.0791362	-0.167008	0.889318	0.497733	0.57762	0.29217
Q3TC72	Fahd2	2.01785e+07	1.96934e+07	3.54202e+07	1.93257e+07	1.43424e+07	3.15197e+07	3.34437e+07	2.60676e+07	1.55264e+07	1.20185e+07	1.15267e+07	2.88804e+06	9.59454e+06	1.99359e+07	2.30294e+07	2.66393e+07	9.00696e+06	0.0626462	0.0632411	-0.407704	-0.470945	0.674863	0.659496	0.147845	0.0140045
Q9WUD8	Faim	340823	409539	461959		1.39586e+06		2.02069e+06	387798	395140	386502	386445	1.40314e+06		375181	928907	934541	725362	0.393732	0.00262605	-0.107417	-0.110044	0.445232	0.994235	0.757274	0.763197
Q8VE88	Fam114a2	1.93147e+07	9.86392e+06	7.36528e+06	8.69879e+06	8.78966e+06	1.19651e+07	5.08757e+06	5.93027e+06	5.15145e+06	4.69268e+06	6.77706e+06	6.83946e+06	2.92349e+07	1.45893e+07	8.28458e+06	7.03359e+06	1.1886e+07	-0.245764	-0.0710931	0.156766	0.227859	0.407851	0.512766	0.579518	0.472667
Q6A0A9	FAM120A	2.07856e+06	4.43675e+06	5.36039e+06	5112870	5.54745e+06		4.39611e+06	2.21429e+06	1.92019e+06	7.30018e+06	2.55909e+06	7.1053e+06		3.25765e+06	5.34024e+06	2.84353e+06	5.65485e+06	0.214656	-0.273703	0.0248609	0.298564	0.325331	0.0819005	0.858071	0.204898
Q9CR98	Fam136a	522549	921889	1.52455e+06	336338	1.299e+06	478651	519524	1.0783e+06		1.21347e+06			2.16265e+06	722219	1.0533e+06	692159	1.68806e+06	0.163882	-0.182345	0.204838	0.387182	0.486257	0.444905	0.393124	0.249932
Q5XG69	Fam169a	5.92443e+06	2.00068e+06	2.16951e+06	3.63162e+06	3.69077e+06	6.04523e+06	3.43679e+06	2.37453e+07	6.49542e+06	5.94292e+06	5.20116e+06	5.27111e+06	4.73537e+06	3.96256e+06	3.16397e+06	9.93067e+06	5.28764e+06	-0.0977438	0.496747	0.22303	-0.273717	0.754631	0.242086	0.0316245	0.392185
Q8BR63	Fam177a1	5.38979e+06	5.61852e+06	6.49079e+06	4.15151e+06	4.12597e+06	4.82671e+06	6.49147e+06	5.36942e+06	3.53371e+06	4.39275e+06	5.33677e+06	4.62914e+06	4.13908e+06	5.50416e+06	4.92276e+06	5.05533e+06	4.62443e+06	-0.0484826	0.011541	-0.0271496	-0.0386907	0.536755	0.900304	0.746753	0.552798
Q9D882	Fam241b		3.1846e+06		5531221		2.89328e+06	5.45976e+06	5.31352e+06		3.54336e+06	3.04484e+06		3.86176e+06	3.1846e+06	5531221	4.55552e+06	3.48332e+06	0.239767	-0.084283	-0.200828	-0.116545	#DIV/0!	#DIV/0!	#DIV/0!	0.325839
Q3UVG3	Fam91a1	1.08144e+07	9.36118e+06	1.56141e+07	12095503	1.27749e+07	7.17892e+06	9.07094e+06	6.30278e+06	5.52369e+06	7.98928e+06	1.22494e+07	5.97798e+06	7.89158e+06	1.00878e+07	1.34948e+07	7.01908e+06	8.52706e+06	0.126371	-0.283887	-0.199368	0.0845189	0.0790707	0.00877478	0.033417	0.370962
Q3TJZ6	Fam98a	863152		580121	423640	713449	575235		609552	800205	754507	764693	923868	817309	863152	572403	661664	815094	-0.178385	0.0629356	0.153506	0.0905702	#DIV/0!	0.460694	0.082297	0.144785
Q80VD1	Fam98b	3.22898e+07	4.34713e+07	2.38941e+07	2.09008e+07	3.22568e+07	3.35515e+07	2.39127e+07	3.43586e+07	2.54151e+07	4.1837e+07	3.57195e+07	4.66659e+07	3.23622e+07	3.78806e+07	2.56839e+07	2.93095e+07	3.91461e+07	-0.168756	0.0573469	0.183028	0.125681	0.220604	0.448591	0.0371002	0.0577524
Q8K368	Fanci	2.68921e+06	2.26253e+06	2.5864e+06	1.68822e+06	3.06072e+06	2.4966e+06	2.97758e+06	3.62664e+06	2.90523e+06	2.80352e+06	4.91345e+06	2.59327e+06	3.3007e+06	2.47587e+06	2.44511e+06	3.00151e+06	3.40273e+06	-0.00542946	0.0890417	0.143529	0.0544876	0.950639	0.310139	0.207567	0.522242
F8VPU2	Farp1	5.57969e+06	7.0549e+06	8.50759e+06	3.62037e+06	4.57329e+06	3.8786e+06	6.46162e+06	7.21128e+06	5.53956e+06	6.32375e+06	8.5155e+06	6.17192e+06	5.80249e+06	6.3173e+06	5.56709e+06	5.77277e+06	6.70342e+06	-0.0549034	0.0157561	0.0806682	0.0649122	0.685741	0.90937	0.53829	0.363451
Q8C0C7	Farsa	2.68365e+07	3.93099e+07	2.10406e+07	1.99902e+07	1.97506e+07	2.83788e+07	2.48703e+07	2.75693e+07	4.05866e+07	4.87477e+07	4.90535e+07	4.17893e+07	4.46799e+07	3.30732e+07	2.02605e+07	3.03513e+07	4.60676e+07	-0.212827	0.175527	0.356746	0.181219	0.287327	0.062135	0.000420343	0.0130171
Q9WUA2	Farsb	4.19144e+07	6.03053e+07	5.77354e+07	2.81162e+07	5.81787e+07	4.21518e+07	6.52368e+07	5.49948e+07	5.93828e+07	5.77734e+07	8.12072e+07	8.72594e+07	7.32683e+07	5.11098e+07	4.80101e+07	5.54415e+07	7.48771e+07	-0.0271719	0.0625028	0.193016	0.130514	0.834715	0.551165	0.0932237	0.0549
P19096	Fasn	6.77596e+08	6.53403e+08	6.07245e+08	7.74117e+08	7.69657e+08	6.81724e+08	7.81548e+08	7.51716e+08	6.91755e+08	6.75445e+08	7.72343e+08	7.10991e+08	6.71913e+08	6.65499e+08	7.17007e+08	7.26686e+08	7.07673e+08	0.0323756	0.0058236	-0.00569052	-0.0115141	0.448986	0.882677	0.886486	0.589887
P62862	Fau	1.37133e+07	6.06409e+06	9.24307e+06	6.78318e+06	8.96661e+06	1.18524e+07	8.5058e+06	6.97799e+06	1.35746e+07	1.47341e+07	1.2326e+07	1.63355e+07	1.22098e+07	9.88868e+06	8.33095e+06	1.02277e+07	1.39013e+07	-0.0744437	0.0890831	0.222362	0.133279	0.754148	0.322106	0.00704928	0.0960082
Q91W61	Fbxl15	806138	1.38296e+06	2.87412e+06	2.07282e+06	2.4786e+06				5.22974e+06	2.7186e+06	4.76573e+06		377152	1.09455e+06	2.47518e+06	5.22974e+06	2.62049e+06	0.354372	0.324873	0.0247755	-0.300098	0.0543666	#DIV/0!	0.919951	#DIV/0!
A2RT62	Fbxl16	9.44851e+07	1.01809e+08	9.47289e+07	1.22913e+08	1.18226e+08	9.2905e+07	1.06553e+08	1.15782e+08	8.94416e+07	1.19355e+08	1.09072e+08	1.05488e+08	9.91252e+07	9.81468e+07	1.11956e+08	1.0117e+08	1.0826e+08	0.0571721	-0.043995	-0.0145798	0.0294151	0.253322	0.370723	0.728787	0.381424
Q80UW2	Fbxo2	2.61028e+07	1.31941e+07	1.83217e+07	2.01263e+07	1.70607e+07	1.83129e+07	1.58442e+07	2.14727e+07	2.27252e+07	2.67595e+07	1.66359e+07	2.56076e+07	2.42196e+07	1.96484e+07	1.85029e+07	1.95887e+07	2.33056e+07	-0.0260885	0.0247672	0.100222	0.0754545	0.888385	0.573461	0.124354	0.233268
Q78JE5	Fbxo22	4.52085e+07	3.80455e+07	3.69887e+07	4.75492e+07	4.65778e+07	5.13007e+07	2.80097e+07	2.8295e+07	4.13925e+07	4.82289e+07	3.74415e+07	4.08681e+07	4.42167e+07	4.1627e+07	4.37052e+07	3.72495e+07	4.26888e+07	0.0211583	-0.0694134	-0.0102197	0.0591937	0.70559	0.37355	0.816439	0.421995
Q9DC63	Fbxo3	6.89998e+06	2.10494e+06	6.91592e+06	4.25923e+06	6.32186e+06	4.76853e+06	6.98504e+06	6.31573e+06	9.23665e+06	2.2075e+06	7.73314e+06	5.18375e+06	3.66061e+06	4.50246e+06	5.83234e+06	6.82649e+06	4.69625e+06	0.112392	0.0683547	-0.0940913	-0.162446	0.67799	0.45523	0.46362	0.208441
Q6PDJ6	Fbxo42	4.24101e+06					2.46626e+06	4.93959e+06			3.87293e+06				4.24101e+06	#DIV/0!	3.70292e+06	3.87293e+06	#DIV/0!	#DIV/0!	#DIV/0!	0.0194948	#DIV/0!	#DIV/0!	#DIV/0!	#DIV/0!
Q7TMC8	Fcsk	3.92412e+06		5.24566e+06	2.75597e+06	1.16096e+06	6.13966e+06	1.55962e+06	2.0194e+06	2.15934e+06	728589	5.41478e+06	2.99e+06	2.04959e+06	3.92412e+06	3.0542e+06	2.96951e+06	2.79574e+06	-0.108845	-0.0122126	-0.0384003	-0.0261877	#DIV/0!	0.959921	0.874729	0.908711
Q920E5	Fdps	4.45719e+07	4.87527e+07	4.61195e+07	3.75148e+07	6.10403e+07	4.73082e+07	4.47392e+07	4.9096e+07	5.28792e+07	4.72805e+07	4.96233e+07	5.07328e+07	5.1035e+07	4.66623e+07	4.82249e+07	4.85056e+07	4.96679e+07	0.0143051	0.00252109	0.0128045	0.0102835	0.845276	0.971619	0.853715	0.572967
Q9CPW2	Fdx2			3.47181e+06		1.05812e+06		1.44336e+06		2.92776e+06	870604	1.40766e+06			#DIV/0!	2.26497e+06	2.18556e+06	1.13913e+06	#DIV/0!	-0.0154997	-0.298488	-0.282988	#DIV/0!	0.961293	0.518497	0.375974
Q61578	Fdxr	1.04319e+06		1.34934e+06		760755		653976							1.04319e+06	1.05505e+06	653976	#DIV/0!	0.00490636	-0.20771	#DIV/0!	#DIV/0!	#DIV/0!	#DIV/0!	#DIV/0!	#DIV/0!
P22315	Fech	9.27827e+06	5.90596e+06	1.14547e+07	1.01783e+07	5.42236e+06	8.23789e+06	1.19894e+07	1.00585e+07	699846	2.56798e+06	4.09844e+06	2.80768e+06	2.45742e+06	7.59211e+06	9.01844e+06	7.74642e+06	2.98288e+06	0.0747687	-0.0660303	-0.480495	-0.414465	0.609762	0.696651	0.0756925	0.148609
P39749	Fen1	818573	1.29311e+06	594073	583838	404443	810610	527172		1.1924e+06		722546	817821	1.50336e+06	1.05584e+06	527451	843395	1.01457e+06	-0.301417	0.203849	0.284102	0.0802529	0.252078	0.237929	0.180314	0.614502
P70451	Fer	590519	1.56036e+06	748775		696587		1.63165e+06	1.52813e+06		1.20206e+06	926784		869751	1.07544e+06	722681	1.57989e+06	999531	-0.172639	0.33968	0.14085	-0.198831	0.59949	0.013898	0.106821	0.017847
Q8CIB5	Fermt2	3.44441e+07	4.54039e+07	4.40119e+07	2.40414e+07	2.57039e+07	3.02726e+07	5.04632e+07	3.89459e+07	4.74744e+07	3.42638e+07	5.90474e+07	5.20334e+07	3.39971e+07	3.9924e+07	3.12524e+07	4.1789e+07	4.48354e+07	-0.106351	0.126179	0.156739	0.0305593	0.381491	0.252786	0.194622	0.711175
E9PV24	Fga		9.67507e+06												9.67507e+06	#DIV/0!	#DIV/0!	#DIV/0!	#DIV/0!	#DIV/0!	#DIV/0!	#DIV/0!	#DIV/0!	#DIV/0!	#DIV/0!	#DIV/0!
Q8K0E8	Fgb		1.19509e+07												1.19509e+07	#DIV/0!	#DIV/0!	#DIV/0!	#DIV/0!	#DIV/0!	#DIV/0!	#DIV/0!	#DIV/0!	#DIV/0!	#DIV/0!	#DIV/0!
P61148	Fgf1				2.41605e+06	3.62575e+06	2.7316e+06	3.4549e+06		3.71356e+06	4.07746e+06	3.30926e+06	3.73682e+06	3.61035e+06	#DIV/0!	3.0209e+06	3.30002e+06	3.68347e+06	#DIV/0!	0.0383798	0.086121	0.0477412	#DIV/0!	0.730111	0.463816	0.330473
P61329	Fgf12	6.36294e+06	7.93565e+06	7.88474e+06	3.57028e+06	4.87013e+06	2.99825e+06	8.67394e+06	6.49054e+06	5.04466e+06	5.59114e+06	7.59696e+06	5.52931e+06	6.83286e+06	7.1493e+06	5.44172e+06	5.80185e+06	6.38757e+06	-0.118527	0.0278304	0.0695997	0.0417692	0.338904	0.84565	0.546835	0.674822
P16092	Fgfr1	1.43903e+07	1.03811e+07	1.34453e+07	11381294	1.39091e+07	1.36149e+07	1.77266e+07	1.7341e+07	1.75034e+07	1.82888e+07	1.56227e+07	1.52666e+07	1.34214e+07	1.23857e+07	1.29119e+07	1.65465e+07	1.56498e+07	0.0180691	0.107716	0.0835204	-0.0241958	0.83943	0.0336059	0.0835657	0.546308
P21803	Fgfr2	1.43903e+07	1.03811e+07	1.34453e+07	11381294	1.39091e+07	1.36149e+07	1.77266e+07	1.7341e+07	1.75034e+07	1.82888e+07	1.56227e+07	1.52666e+07	1.34214e+07	1.23857e+07	1.29119e+07	1.65465e+07	1.56498e+07	0.0180691	0.107716	0.0835204	-0.0241958	0.83943	0.0336059	0.0835657	0.546308
Q61851	Fgfr3	1.43903e+07	1.03811e+07	1.34453e+07	11381294	1.39091e+07	1.36149e+07	1.77266e+07	1.7341e+07	1.75034e+07	1.82888e+07	1.56227e+07	1.52666e+07	1.34214e+07	1.23857e+07	1.29119e+07	1.65465e+07	1.56498e+07	0.0180691	0.107716	0.0835204	-0.0241958	0.83943	0.0336059	0.0835657	0.546308
Q03142	Fgfr4	1.43903e+07	1.03811e+07	1.34453e+07	11381294	1.39091e+07	1.36149e+07	1.77266e+07	1.7341e+07	1.75034e+07	1.82888e+07	1.56227e+07	1.52666e+07	1.34214e+07	1.23857e+07	1.29119e+07	1.65465e+07	1.56498e+07	0.0180691	0.107716	0.0835204	-0.0241958	0.83943	0.0336059	0.0835657	0.546308
Q8VCM7	Fgg		1.14051e+07												1.14051e+07	#DIV/0!	#DIV/0!	#DIV/0!	#DIV/0!	#DIV/0!	#DIV/0!	#DIV/0!	#DIV/0!	#DIV/0!	#DIV/0!	#DIV/0!
P14234	Fgr	1.43903e+07	1.03811e+07	1.34453e+07	11381294	1.39091e+07	1.36149e+07	1.77266e+07	1.7341e+07	1.75034e+07	1.82888e+07	1.56227e+07	1.52666e+07	1.34214e+07	1.23857e+07	1.29119e+07	1.65465e+07	1.56498e+07	0.0180691	0.107716	0.0835204	-0.0241958	0.83943	0.0336059	0.0835657	0.546308
P97807	Fh	2.95523e+08	3.09905e+08	4.73909e+08	4.19059e+08	2.54707e+08	3.21714e+08	4.05553e+08	3.95171e+08	1.80965e+08	1.99767e+08	1.9647e+08	2.24918e+08	1.94778e+08	3.02714e+08	3.82558e+08	3.25851e+08	2.03983e+08	0.101665	-0.069679	-0.273104	-0.203425	0.348939	0.534123	0.111717	0.0988049
Q8CDM8	Fhip2a	1.34352e+06		2.69228e+06		3.06405e+06	3.04663e+06	538512	3.03287e+06	2.64687e+06	2.89259e+06	3.92524e+06		3.17544e+06	1.34352e+06	2.87817e+06	2.31622e+06	3.33109e+06	0.330873	-0.0943365	0.0634699	0.157806	#DIV/0!	0.427971	0.298761	0.201278
P97447	Fhl1	7.23923e+06	6.07388e+06	6.53822e+06	5.00258e+06	6.7119e+06	4.6638e+06	5.87394e+06	9.27482e+06	5.97961e+06	5.63596e+06	7.59162e+06	4.93912e+06	6.88329e+06	6.65656e+06	6.08423e+06	6.44804e+06	6.2625e+06	-0.039044	0.0252219	0.0125418	-0.0126801	0.532922	0.761536	0.83422	0.87878
O70433	Fhl2		4.94214e+06	5.73781e+06	8848702	3.90449e+06	6.15747e+06	3.93738e+06	3.80084e+06	6.02751e+06	5.50066e+06	6.81696e+06	4.75268e+06	4.42775e+06	4.94214e+06	6.16367e+06	4.9808e+06	5.37451e+06	0.0959244	-0.0925402	-0.0595005	0.0330397	#DIV/0!	0.511918	0.648919	0.654022
Q8BPY9	Fignl1	3.6802e+06			5411671				4.66002e+06	3.23905e+06	5.36936e+06	4.3865e+06			3.6802e+06	5411671	3.94953e+06	4.87793e+06	0.167459	-0.136786	-0.0450961	0.0916897	#DIV/0!	#DIV/0!	#DIV/0!	0.406648
Q9CQ92	Fis1	1.14336e+07			10236120	1.25384e+07	6.1035e+06		4.4186e+06	6.23432e+06		1.20399e+07	9.47373e+06		1.14336e+07	1.13873e+07	5.58547e+06	1.07568e+07	-0.00176177	-0.30936	-0.0247353	0.284624	#DIV/0!	0.0736189	0.749991	0.108489
P26883	Fkbp1a	4.97702e+08	4.95567e+08	3.99275e+08	3.76943e+08	3.5128e+08	5.27004e+08	4.94006e+08	5.4321e+08	5.01599e+08	6.3296e+08	5.05409e+08	6.23035e+08	4.76271e+08	4.96634e+08	3.75833e+08	5.16455e+08	5.59419e+08	-0.121042	0.138038	0.172743	0.0347051	0.0125358	0.00105592	0.014808	0.368782
P45878	Fkbp2	3.37839e+07	2.94053e+07	4.44068e+07	2.81812e+07	2.69393e+07	3.47251e+07	2.39461e+07	3.80144e+07	2.41512e+07	2.82417e+07	2.20566e+07	2.99363e+07	1.89491e+07	3.15946e+07	3.31758e+07	3.02092e+07	2.47959e+07	0.0212079	-0.0406813	-0.12644	-0.0857588	0.813216	0.682894	0.273322	0.273709
Q62446	Fkbp3	4.34715e+07	4.46918e+07	4.45686e+07	4.01554e+07	4.32933e+07	3.45328e+07	3.66549e+07	4.97279e+07	5.1607e+07	3.56235e+07	4.80248e+07	7.02463e+07	4.88899e+07	4.40816e+07	4.26724e+07	4.31307e+07	5.06961e+07	-0.0141105	0.00463882	0.0748275	0.0701887	0.408716	0.925762	0.347804	0.410435
P30416	Fkbp4	9.06596e+07	8.33823e+07	1.03511e+08	9.24124e+07	9.05861e+07	9.25279e+07	8.57615e+07	9.01635e+07	8.79017e+07	9.33724e+07	1.06652e+08	9.27907e+07	9.59926e+07	8.7021e+07	9.55033e+07	8.90887e+07	9.7202e+07	0.0403943	-0.0301958	0.00765681	0.0378526	0.221835	0.248196	0.758095	0.0808988
O35465	Fkbp8	859256		1.42859e+06	869546			1.54918e+06			1.0596e+06		425896		859256	1.14907e+06	1.54918e+06	742746	0.126223	0.129757	-0.189505	-0.319263	#DIV/0!	#DIV/0!	0.439042	#DIV/0!
Q8R123	Flad1	2.23947e+06	982139	3.40103e+06	3809390	4.45821e+06	774078		3.24236e+06	1.47187e+06		4.59949e+06	1.55669e+06	892921	1.61081e+06	3.88954e+06	1.82944e+06	2.3497e+06	0.382856	-0.327581	-0.218886	0.108695	0.120137	0.091157	0.308201	0.724098
Q8BTM8	Flna	1.30359e+06	2.43634e+06		938590				552764	1.49051e+06			843787	1.47905e+06	1.86997e+06	938590	1.02164e+06	1.16142e+06	-0.299358	0.0368218	0.0925136	0.0556918	#DIV/0!	#DIV/0!	#DIV/0!	0.830825
Q80X90	Flnb				1.22853e+06								1.31241e+06		#DIV/0!	1.22853e+06	#DIV/0!	1.31241e+06	#DIV/0!	#DIV/0!	0.0286821	#DIV/0!	#DIV/0!	#DIV/0!	#DIV/0!	#DIV/0!
Q9JL26	Fmnl1		5.42857e+06				7.79471e+06		4.14352e+06	8.306e+06					5.42857e+06	#DIV/0!	6.74808e+06	#DIV/0!	#DIV/0!	#DIV/0!	#DIV/0!	#DIV/0!	#DIV/0!	#DIV/0!	#DIV/0!	#DIV/0!
Q9ER35	Fn3k	1.52617e+07	1.06777e+07	7.57339e+06	8.70852e+06	1.03564e+07	5.88442e+06	1.24167e+07	7.62751e+06	1.3006e+07	9.22389e+06	1.2723e+07	1.71484e+07	1.21608e+07	1.29697e+07	8.87945e+06	9.73366e+06	1.2814e+07	-0.164545	0.0398905	0.1593	0.119409	0.301826	0.681251	0.0930526	0.247358
Q8K274	Fn3krp	3.94038e+07	3.28116e+07	4.47169e+07	2.4581e+07	4.01715e+07	3.04242e+07	3.98859e+07	4.81945e+07	4.43142e+07	4.44321e+07	3.20757e+07	4.08569e+07	3.37393e+07	3.61077e+07	3.64898e+07	4.07047e+07	3.7776e+07	0.00457167	0.0474732	0.0150448	-0.0324284	0.959668	0.59359	0.861584	0.566706
Q80TY0	Fnbp1	3.66432e+06	1.06215e+06	3.18221e+06	3.97384e+06	968649	1.40327e+06	983095	4.38465e+06	3.45131e+06	1.32523e+06	3.26911e+06	2.85911e+06	4.06089e+06	2.36324e+06	2.70823e+06	2.55558e+06	2.87858e+06	0.0591786	-0.0251966	0.0264926	0.0516892	0.847929	0.905188	0.881802	0.757985
Q8K012	Fnbp1l	3.97258e+06	1.30625e+06	5.8693e+06	1.04541e+06	9.69543e+06	4.05025e+06	3.46372e+06	5.91071e+06	1.39707e+06	4.86186e+06	5.61181e+06	4.23337e+06	5.46494e+06	2.63941e+06	5.53671e+06	3.70544e+06	5.04299e+06	0.321745	-0.174413	-0.0405636	0.133849	0.385925	0.549694	0.862402	0.250367
Q61239	Fnta	1.01919e+07	1.42007e+07	7.74072e+06	1.55771e+07	1.48651e+07	4.58274e+06	1.11036e+07	9.09748e+06	7.5917e+06	1.32567e+07	8.64444e+06	1.25207e+07	1.09423e+07	1.21963e+07	1.27277e+07	8.09387e+06	1.1341e+07	0.0185191	-0.196592	-0.0500963	0.146495	0.87905	0.197425	0.647202	0.110581
E9Q8I9	Fry	3.38889e+06	593176	6.16479e+06	4.61713e+06	4.97188e+06	5.73322e+06	3.81711e+06	6.0965e+06	5.39309e+06	1.56292e+06	7.5348e+06	4.64548e+06	4.86656e+06	1.99103e+06	5.25127e+06	5.25998e+06	4.65244e+06	0.421185	0.000719963	-0.0525831	-0.0533031	0.2316	0.990371	0.671879	0.669423
Q61553	Fscn1	1.2765e+09	1.02418e+09	9.60479e+08	1.03263e+09	1.18606e+09	1.21498e+09	1.31897e+09	1.11779e+09	1.23621e+09	1.346e+09	1.20143e+09	1.36881e+09	1.20655e+09	1.15034e+09	1.05972e+09	1.22199e+09	1.2807e+09	-0.0356339	0.0618751	0.0822537	0.0203786	0.605044	0.117001	0.0554347	0.371567
Q7TPM6	Fsd1	1.96521e+07	1.75907e+07	2.56026e+07	2.39573e+07	2.0171e+07	2.15183e+07	2.77287e+07	3.07714e+07	2.81576e+07	2.14511e+07	3.26487e+07	2.84736e+07	2.2124e+07	1.86214e+07	2.32436e+07	2.7044e+07	2.61744e+07	0.0962914	0.0657667	0.0515719	-0.0141948	0.0948586	0.194242	0.394009	0.802743
Q8BYN5	Fsd1l	2.25727e+06	2.19362e+06	2.29733e+06	2.13768e+06		2.1973e+06	4.50004e+06	4.44429e+06	4.69596e+06	2.10821e+06	2.14494e+06		2.69947e+06	2.22545e+06	2.21751e+06	3.9594e+06	2.31754e+06	-0.00155269	0.251764	0.0191622	-0.232602	0.938451	0.0585825	0.667004	0.0636289
P09528	Fth1	2.48194e+08	2.48384e+08	1.09929e+08	3.66561e+08	3.05151e+08	1.79948e+08	1.92248e+08	2.36209e+08	2.47373e+08	2.24932e+08	2.61128e+08	2.38527e+08	3.07645e+08	2.48289e+08	2.60547e+08	2.13944e+08	2.58058e+08	0.020928	-0.0855843	-0.00416792	0.0814164	0.888666	0.611008	0.977607	0.121992
P29391	Ftl1	8.3862e+06	1.22841e+07	1.31819e+07	2.35615e+07	1.27999e+07	1.15422e+07	1.00982e+07	2.27534e+06	8.93107e+06	1.29932e+07	1.26064e+07	1.50965e+07	1.27135e+07	1.03352e+07	1.65144e+07	8.2117e+06	1.33524e+07	0.203546	-0.30343	-0.0923048	0.211126	0.22649	0.125526	0.46534	0.0828628
P49945	Ftl2	8.3862e+06	1.22841e+07	6.007e+06	1.70319e+07	1.01772e+07	7.26589e+06	1.00982e+07	2.27534e+06	8.93107e+06	9.09228e+06	8.22688e+06	1.16897e+07	1.27135e+07	1.03352e+07	1.1072e+07	7.14263e+06	1.04306e+07	0.0299106	-0.19037	-0.0259187	0.164451	0.857318	0.356944	0.864292	0.165154
Q8BGW1	Fto	251115		229520			202059	292416	2.00177e+06	303559	1.89412e+06	2.48685e+06	1.62536e+06	317559	251115	229520	699951	1.58097e+06	-0.0390508	0.484246	0.838103	0.353856	#DIV/0!	#DIV/0!	#DIV/0!	0.212447
Q91WJ8	Fubp1	3.53729e+07	3.05159e+07	2.75772e+07	2.47601e+07	2.78373e+07	2.61025e+07	2.53645e+07	3.18937e+07	4.1084e+07	3.11433e+07	2.5637e+07	4.17263e+07	3.7107e+07	3.29444e+07	2.67249e+07	3.11112e+07	3.39034e+07	-0.0908665	0.0660015	0.103328	0.0373261	0.200092	0.318248	0.130903	0.600076
Q8R2K1	Fuom	346792	369006	2.05735e+06	1.43488e+06	238446			386922		187460	183203	287125	2.56636e+06	357899	1.24356e+06	386922	806038	0.540906	-0.507043	-0.188311	0.318732	0.238862	#DIV/0!	0.60539	#DIV/0!
P56959	Fus	1.74225e+07	1.90359e+07	2.34441e+07	1.11196e+07	7.7168e+06	8.14273e+06	1.623e+07	1.71204e+07	1.79029e+07	1.49226e+07	1.54753e+07	1.65171e+07	1.64452e+07	1.82292e+07	1.40935e+07	1.4849e+07	1.584e+07	-0.111748	0.0226785	0.0507367	0.0280582	0.479098	0.895691	0.750089	0.693443
Q61584	Fxr1		636490		926026		1.36315e+06		560291	1.78018e+06	1.70575e+06	1.36311e+06	1.7629e+06		636490	926026	1.23454e+06	1.61059e+06	0.162831	0.124883	0.240361	0.115478	#DIV/0!	#DIV/0!	#DIV/0!	0.407963
P39688	Fyn	1.43903e+07	1.03811e+07	1.34453e+07	11381294	1.39091e+07	1.36149e+07	1.77266e+07	1.7341e+07	1.75034e+07	1.82888e+07	1.56227e+07	1.52666e+07	1.34214e+07	1.23857e+07	1.29119e+07	1.65465e+07	1.56498e+07	0.0180691	0.107716	0.0835204	-0.0241958	0.83943	0.0336059	0.0835657	0.546308
P97855	G3bp1	1.54722e+06	1.61467e+06	1.82744e+06	1.00564e+06	1.61609e+06	1.85769e+06	1.35281e+06	1.4228e+06	3.15799e+06	2.38673e+06	2.10197e+06	2.84747e+06	2.49983e+06	1.58095e+06	1.48306e+06	1.94782e+06	2.459e+06	-0.0277596	0.118392	0.219601	0.101209	0.730643	0.386064	0.034544	0.318809
P97379	G3bp2	1.19368e+07	1.35362e+07	2.17837e+07	1.30981e+07	1.96473e+07	2.33486e+07	1.2781e+07	1.35066e+07	2.46471e+07	2.62638e+07	2.15877e+07	3.06665e+07	1.50012e+07	1.27365e+07	1.81763e+07	1.85708e+07	2.33798e+07	0.154455	0.0093244	0.109335	0.10001	0.165399	0.926933	0.275467	0.336094
P97324	G6pd2	2.47886e+07	1.47268e+07	1.42696e+07	2.77443e+07	2.67479e+07	2.59652e+07	3.39484e+07	3.17757e+07	2.83559e+07	2.01727e+07	3.17791e+07	2.82932e+07	2.3428e+07	1.97577e+07	2.29206e+07	3.00113e+07	2.59183e+07	0.0644894	0.117059	0.0533803	-0.0636785	0.67409	0.237864	0.589484	0.243436
Q00612	G6pdx	9.90783e+07	4.63741e+07	7.37179e+07	1.03251e+08	9.80292e+07	8.8999e+07	1.22622e+08	1.01498e+08	1.00254e+08	8.67488e+07	9.5303e+07	9.72329e+07	9.91971e+07	7.27262e+07	9.16662e+07	1.03343e+08	9.46204e+07	0.100518	0.0520722	0.0137759	-0.0382964	0.601057	0.365465	0.78121	0.312806
P70699	Gaa	4.39971e+06	4.98373e+06	3.34104e+06	4.10001e+06	5.31356e+06	1.3008e+06	4.07297e+06	4.85051e+06	5.03892e+06	4.59213e+06	4.18138e+06	670177	2.04645e+06	4.69172e+06	4.25154e+06	3.8158e+06	2.87254e+06	-0.042786	-0.0469608	-0.170281	-0.12332	0.546868	0.692547	0.263355	0.483707
Q9DCD6	Gabarap	285549	534208	384542	240228		375043	524689	425515		333018	605306	341751	347068	409878	312385	441749	406786	-0.117965	0.150486	0.114676	-0.0358096	0.582074	0.281512	0.412166	0.679082
Q8R3R8	Gabarapl1	1.57236e+06	2.1392e+06	1.12549e+06		1.57896e+06	1.3117e+06	1.59305e+06	2.13111e+06	2.36823e+06		1.47173e+06	1.70553e+06	1.45521e+06	1.85578e+06	1.35223e+06	1.85102e+06	1.54416e+06	-0.137477	0.136362	0.0576424	-0.0787197	0.305163	0.224249	0.547828	0.301627
P60521	Gabarapl2	2.01729e+07	2.53977e+07	2.61051e+07	1.93446e+07	1.82403e+07	1.93978e+07	3.29553e+07	3.57452e+07	2.14201e+07	2.01341e+07	2.25291e+07	2.85624e+07	2.77321e+07	2.27853e+07	2.123e+07	2.73796e+07	2.47395e+07	-0.0307045	0.110477	0.0664399	-0.0440372	0.698561	0.257542	0.328828	0.591265
P48318	Gad1	9.36912e+07	8.01058e+07	1.07375e+08	9.82868e+07	8.24801e+07	1.20296e+08	1.05263e+08	1.07895e+08	1.20721e+08	7.15551e+07	1.07269e+08	1.147e+08	1.02366e+08	8.68985e+07	9.60472e+07	1.13544e+08	9.89723e+07	0.0434725	0.0726781	0.013029	-0.0596491	0.430563	0.119989	0.81642	0.22961
P48320	Gad2	7.25171e+07	8.50902e+07	1.3457e+08	1.01811e+08	8.8073e+07	9.21749e+07	1.37031e+08	1.15359e+08	8.6322e+07	8.31322e+07	1.00758e+08	7.35558e+07	7.12834e+07	7.88036e+07	1.08152e+08	1.07722e+08	8.21825e+07	0.137486	-0.00172968	-0.119254	-0.117524	0.158923	0.982024	0.190579	0.117487
Q99KY4	Gak	2.85497e+07	2.27786e+07	3.45219e+07	2.77964e+07	2.05552e+07	2.18078e+07	2.09808e+07	2.48855e+07	1.84574e+07	1.59513e+07	2.76143e+07	2.74683e+07	1.80412e+07	2.56641e+07	2.76245e+07	2.15329e+07	2.22688e+07	0.0319675	-0.108192	-0.0935977	0.0145947	0.719038	0.266274	0.34935	0.836563
Q9R0N0	Galk1	9.65246e+06	5.31755e+06	9.89438e+06	7.61346e+06	8.83646e+06	8.55412e+06	8.00285e+06	9.6216e+06	1.10574e+07	8.36893e+06	1.08693e+07	5.99983e+06	1.20909e+07	7.485e+06	8.78144e+06	9.30899e+06	9.33223e+06	0.0693737	0.0253372	0.02642	0.00108283	0.656385	0.600288	0.732116	0.98841
Q68FH4	Galk2	1.92897e+06			1684499	4.14869e+06	1.68827e+06	4.13628e+06	5.24288e+06	4.15401e+06	1.76241e+06	1.96794e+06	4.25053e+06	1.42502e+06	1.92897e+06	2.91659e+06	3.80536e+06	2.35147e+06	0.17955	0.115519	-0.093536	-0.209055	#DIV/0!	0.606785	0.732586	0.19312
Q03249	Galt			1.81776e+06					2.20221e+06	1.68936e+06	1.99619e+06			1.73024e+06	#DIV/0!	1.81776e+06	1.94579e+06	1.86321e+06	#DIV/0!	0.0295584	0.0107263	-0.0188321	#DIV/0!	#DIV/0!	#DIV/0!	0.80943
O35969	Gamt	1.17981e+07	9.58988e+06	1.78406e+07	21154300	1.58411e+07	9.40636e+06	1.12161e+07	1.50455e+07	2.29707e+07	1.70461e+07	1.44741e+07	1.91478e+07	1.64624e+07	1.0694e+07	1.82787e+07	1.46597e+07	1.67826e+07	0.232805	-0.0958201	-0.0370843	0.0587358	0.0282567	0.34077	0.46426	0.542176
Q8BHN3	Ganab	4.2088e+07	3.11706e+07	4.32652e+07	3.52947e+07	3.80306e+07	2.80767e+07	4.1566e+07	5.29583e+07	2.99592e+07	3.47418e+07	3.48248e+07	4.19636e+07	2.39077e+07	3.66293e+07	3.88635e+07	3.814e+07	3.38595e+07	0.0257132	-0.0081605	-0.0598613	-0.0517008	0.756502	0.913219	0.30948	0.559744
P06837	Gap43	8.23412e+06	1.2985e+07	1.42516e+07	6729797	5.81319e+06	8.20792e+06	8.69059e+06	1.4214e+07	8.72526e+06	1.1414e+07	1.09896e+07	5.1713e+06	1.1005e+07	1.06096e+07	8.93151e+06	9.95945e+06	9.64496e+06	-0.074773	0.04731	0.0333755	-0.0139345	0.672438	0.755809	0.829764	0.883885
P16858	Gapdh	2.49823e+10	2.49839e+10	2.573e+10	2.48893e+10	2.21522e+10	2.66922e+10	2.63544e+10	2.51185e+10	2.80016e+10	2.83659e+10	2.42384e+10	2.69424e+10	3.04619e+10	2.49831e+10	2.42571e+10	2.65417e+10	2.75022e+10	-0.0128069	0.0390886	0.0545272	0.0154387	0.570745	0.155157	0.113719	0.538209
Q6PAR5	Gapvd1	1.8622e+07	1.62029e+07	1.90041e+07	1.65149e+07	2.15883e+07	1.82165e+07	2.31051e+07	2.10339e+07	1.8559e+07	1.3365e+07	2.09757e+07	2.53607e+07	2.04817e+07	1.74125e+07	1.90358e+07	2.02286e+07	2.00458e+07	0.0387108	0.0263955	0.0224524	-0.00394311	0.456919	0.554896	0.741435	0.949729
Q3V0G7	Garnl3	521036	517496		481116	454600	272184	350944	1.39703e+06	713496	828928	488559	926086		519266	467858	683413	747858	-0.0452755	0.164569	0.203705	0.0391359	0.155324	0.462714	0.168015	0.833515
Q9CZD3	Gars1	1.44491e+08	1.34533e+08	1.14791e+08	1.23388e+08	1.27349e+08	1.35687e+08	1.48251e+08	1.37998e+08	1.61465e+08	1.40145e+08	1.48899e+08	1.65895e+08	1.58984e+08	1.39512e+08	1.21843e+08	1.4585e+08	1.53481e+08	-0.0588117	0.0781082	0.100254	0.0221462	0.0991179	0.0197832	0.00600738	0.385532
Q64737	Gart	3.22826e+07	3.82141e+07	4.17999e+07	3.29701e+07	5.23599e+07	4.07489e+07	5.14929e+07	3.64386e+07	4.45228e+07	4.55763e+07	5.28734e+07	4.48499e+07	4.70726e+07	3.52484e+07	4.23767e+07	4.33008e+07	4.7593e+07	0.0799877	0.00936917	0.0504167	0.0410475	0.347114	0.894428	0.454939	0.297769
Q60780	Gas7	4.06758e+07	5.05795e+07	5.84086e+07	23609764	3.2699e+07	4.22912e+07	3.47473e+07	4.17445e+07	4.139e+07	3.62505e+07	4.23231e+07	3.82378e+07	3.92426e+07	4.56277e+07	3.82391e+07	4.00432e+07	3.90135e+07	-0.0767208	0.0200216	0.00870712	-0.0113144	0.571619	0.879412	0.947735	0.65512
Q8VHR5	Gatad2b			271681	255328	267045	407753		585923		363380	470945	785676	633540	#DIV/0!	264684	496838	563385	#DIV/0!	0.273486	0.328077	0.0545907	#DIV/0!	0.232383	0.0481547	0.639056
Q8BFQ8	Gatd1	3.16797e+07	2.99587e+07	4.43225e+07	4.53744e+07	2.76066e+07	2.95931e+07	4.74216e+07	4.01527e+07	2.04292e+07	4.03708e+07	3.87422e+07	3.09583e+07	2.75928e+07	3.08192e+07	3.91012e+07	3.43991e+07	3.4416e+07	0.103368	-0.0556422	-0.0554291	0.000213079	0.28572	0.594456	0.522383	0.998089
Q9D172	Gatd3	2.73172e+08	2.40652e+08	2.95266e+08	2.84917e+08	2.08706e+08	2.60657e+08	2.38482e+08	2.50388e+08	1.34464e+08	1.44465e+08	1.21864e+08	1.55677e+08	1.74013e+08	2.56912e+08	2.62963e+08	2.20997e+08	1.49005e+08	0.0101099	-0.0755072	-0.246695	-0.171188	0.861366	0.342633	0.0379471	0.0851394
Q9D6Y9	Gbe1	1.64966e+07	2.64393e+06	927227	2.93053e+06	5.64401e+06	1.27803e+06	1.15436e+06	3.20525e+06	4.68305e+06	9.5364e+06	1.03809e+07	9.42661e+06	7.96165e+06	9.57026e+06	3.16725e+06	2.58017e+06	9.32638e+06	-0.480241	-0.0890343	0.46903	0.558064	0.521984	0.735849	0.033248	0.00109182
O88986	Gcat	881630			955302		1.37359e+06	1.22862e+06		697890					881630	955302	1.10003e+06	#DIV/0!	0.0348546	0.0612645	#DIV/0!	#DIV/0!	#DIV/0!	#DIV/0!	#DIV/0!	#DIV/0!
Q8CHG3	Gcc2	874397	833754	1.24837e+06	1.30224e+06	1.56703e+06	1.58746e+06		1.44661e+06		1.03065e+06	1.1581e+06			854076	1.37254e+06	1.51703e+06	1.09437e+06	0.20603	0.0434684	-0.0983603	-0.141829	0.0300578	0.318481	0.0989425	0.047823
Q60759	Gcdh	2.24419e+06	4.25863e+06	4.38941e+06	2.79922e+06	3.00867e+06	2.7772e+06	6.05654e+06	5.88306e+06	2.58525e+06	2.69347e+06	3.44896e+06	3.81377e+06	2.87294e+06	3.25141e+06	3.3991e+06	4.32551e+06	3.20728e+06	0.0192918	0.104674	-0.0252261	-0.1299	0.910837	0.43292	0.754834	0.329237
P97494	Gclc	4.24929e+07	4.90353e+07	3.46502e+07	5.08835e+07	4.2757e+07	4.35087e+07	4.62803e+07	4.51367e+07	4.68941e+07	5.87001e+07	6.1497e+07	5.93111e+07	5.48769e+07	4.57641e+07	4.27636e+07	4.5455e+07	5.85963e+07	-0.0294506	0.0265072	0.136796	0.110289	0.635902	0.625309	0.0672257	0.000577949
O09172	Gclm	2.47393e+07	7.47805e+06	1.30174e+07	1.59424e+07	2.15895e+07	6.68322e+06	7.6441e+06	2.38557e+07	1.58285e+07	8.32873e+06	1.27264e+07	1.67513e+07	1.10957e+07	1.61087e+07	1.68498e+07	1.35029e+07	1.22255e+07	0.0195347	-0.0961674	-0.139327	-0.0431596	0.946076	0.513226	0.209679	0.784867
E9PVA8	Gcn1	5.05202e+06	6.91777e+06	8.59147e+06	5.4768e+06	1.02981e+07	8.34776e+06	1.18991e+07	9.54592e+06	8.30487e+06	5.88714e+06	8.02026e+06	1.34219e+07	9.97925e+06	5.9849e+06	8.12213e+06	9.52441e+06	9.32714e+06	0.132613	0.0691682	0.0600787	-0.00908954	0.296064	0.449608	0.5968	0.917789
Q91WK5	Gcsh	1.13046e+07	7.43191e+06	1.14922e+07	9436012	8.07499e+06	9.37e+06	5.52792e+06	1.22843e+07	6.77558e+06	4.34775e+06	4.37114e+06	6.55268e+06	5.64235e+06	9.36825e+06	9.66774e+06	8.48945e+06	5.22848e+06	0.0136666	-0.0564454	-0.266949	-0.210504	0.906332	0.54187	0.0266995	0.114069
Q9R111	Gda	1.14827e+09	1.23124e+09	1.07588e+09	9.06954e+08	9.74403e+08	1.06825e+09	1.0366e+09	9.34595e+08	1.15929e+09	1.15804e+09	1.09675e+09	1.14678e+09	1.19401e+09	1.18976e+09	9.85745e+08	1.04969e+09	1.14889e+09	-0.0816929	0.0272951	0.066515	0.0392199	0.0524948	0.38991	0.063098	0.119459
Q8VE33	Gdap1l1	2.19417e+07	1.84725e+07	3.1892e+07	2.86786e+07	1.51299e+07	2.51083e+07	1.68364e+07	2.20688e+07	1.75651e+07	1.68846e+07	2.273e+07	1.94551e+07	2.80833e+07	2.02071e+07	2.52335e+07	2.03946e+07	2.17882e+07	0.0964735	-0.0924618	-0.0637554	0.0287064	0.436765	0.452698	0.588228	0.669984
P50396	Gdi1	3.40512e+09	3.46795e+09	3.58939e+09	3.57261e+09	3.21456e+09	3.50843e+09	3.13345e+09	2.96109e+09	3.78998e+09	3.71887e+09	3.61358e+09	3.58893e+09	3.71864e+09	3.43654e+09	3.45885e+09	3.34824e+09	3.66001e+09	0.00281137	-0.0141158	0.0245495	0.0386653	0.874285	0.641562	0.236949	0.1927
Q61598	Gdi2	1.01304e+09	1.09098e+09	1.04903e+09	1.06227e+09	1.06917e+09	9.45329e+08	9.68127e+08	1.00353e+09	1.09948e+09	1.04329e+09	1.09314e+09	1.09105e+09	1.06241e+09	1.05201e+09	1.06016e+09	1.00412e+09	1.07247e+09	0.00335034	-0.0235846	0.0050154	0.0286	0.869079	0.197435	0.406096	0.135645
Q9CRY7	Gdpd1	1.79576e+06	1.37391e+06		245391	139792			2.09739e+06	223257		205760	442105	233316	1.58484e+06	192591	1.16033e+06	293727	-0.915348	0.779943	0.183307	-0.596636	0.0803521	0.489398	0.349286	0.524309
Q3TLS3	Gdpgp1	1.57351e+06	3.50538e+06	1.99061e+06	2.0136e+06	1.72679e+06	2.19252e+06	3.27642e+06	3.59937e+06	4.16446e+06	1.26307e+06	2.94888e+06	2.15733e+06	2.79908e+06	2.53945e+06	1.91033e+06	3.30819e+06	2.29209e+06	-0.12363	0.238482	0.0791223	-0.15936	0.632227	0.0402526	0.397893	0.122458
Q8BX17	Gemin5				163730			223177	385537			594064	298028	361096	#DIV/0!	163730	304357	417729	#DIV/0!	0.269256	0.406768	0.137512	#DIV/0!	#DIV/0!	#DIV/0!	0.422368
O54984	Get3	5.91699e+07	7.3246e+07	7.40728e+07	5.50291e+07	5.80821e+07	7.51448e+07	6.53605e+07	7.35229e+07	6.86141e+07	6.53248e+07	7.25544e+07	6.26295e+07	6.22019e+07	6.62079e+07	6.23947e+07	7.06606e+07	6.56776e+07	-0.0257626	0.0540296	0.02227	-0.0317597	0.713294	0.29496	0.646073	0.180099
Q9D1H7	Get4	1.71428e+06	1.35441e+06	1.61187e+06	1.30256e+06	1.1759e+06		4.09858e+06	2.88862e+06	2.25264e+06			2.46964e+06		1.53434e+06	1.36344e+06	3.07995e+06	2.46964e+06	-0.0512856	0.353906	0.257997	-0.0959091	0.520285	0.0794685	#DIV/0!	#DIV/0!
P03995	Gfap		642759												642759	#DIV/0!	#DIV/0!	#DIV/0!	#DIV/0!	#DIV/0!	#DIV/0!	#DIV/0!	#DIV/0!	#DIV/0!	#DIV/0!	#DIV/0!
Q8K0D5	Gfm1	1.9346e+06	2.67348e+06				2.67356e+06	6.22556e+06	3.11543e+06	1.72074e+06					2.30404e+06	#DIV/0!	3.43382e+06	#DIV/0!	#DIV/0!	#DIV/0!	#DIV/0!	#DIV/0!	#DIV/0!	#DIV/0!	#DIV/0!	#DIV/0!
Q3UHD2	Gfod1	5.81848e+06	4.39618e+06	1.75848e+06	1.63502e+06	3.65684e+06	1.14511e+06	4.20127e+06	7.44452e+06	5.14544e+06	1.39653e+06	6.52006e+06	1.63576e+06	6.01699e+06	5.10733e+06	2.35011e+06	4.48409e+06	3.89234e+06	-0.337105	0.280585	0.219121	-0.0614636	0.0800661	0.212875	0.366457	0.765638
P23591	Gfus	2.58217e+06	7.21403e+06	8.26693e+06	7911630	6.12939e+06	6.32482e+06	6.34235e+06	6.26591e+06	9.21566e+06	8.08575e+06	1.17587e+07	3.84117e+06	8.89495e+06	4.8981e+06	7.43598e+06	7.03719e+06	8.14515e+06	0.181311	-0.0239394	0.0395607	0.0635001	0.462837	0.701732	0.708907	0.568534
Q8R0H9	Gga1	1.86364e+07	2.45854e+07	2.38319e+07	2.16124e+07	2.14543e+07	1.97988e+07	2.4361e+07	2.52914e+07	2.07733e+07	2.31088e+07	1.87643e+07	1.72769e+07	2.2831e+07	2.16109e+07	2.22995e+07	2.25561e+07	2.04953e+07	0.0136236	0.00496837	-0.0366423	-0.0416107	0.856136	0.875101	0.330864	0.338906
Q8BMI3	Gga3	1.03776e+07	1.01678e+07	6.16264e+06	5.87949e+06	1.22255e+07	5.72597e+06	1.39844e+07	1.00301e+07	7.40349e+06	8.79857e+06	1.19791e+07	8.71356e+06	6.21701e+06	1.02727e+07	8.08921e+06	9.28599e+06	8.92706e+06	-0.103776	0.0599222	0.0428024	-0.0171197	0.402094	0.682838	0.746496	0.873847
Q923B0	Ggact	3.45024e+06	7.1292e+06	4.36977e+06	2865865	3.61445e+06	5.94315e+06	2.21623e+06	4.54121e+06	2.79567e+06	3.22605e+06	3.14826e+06	2.21639e+06	1.8101e+06	5.28972e+06	3.6167e+06	3.87407e+06	2.6002e+06	-0.165121	0.029855	-0.143305	-0.17316	0.526299	0.799504	0.138061	0.237518
Q9D7X8	Ggct	2.01576e+07	9.54258e+06	5.71205e+06	1.65202e+07	1.60487e+07	1.42012e+07	1.14658e+07	1.14769e+07	1.41428e+07	1.396e+07	1.17345e+07	1.90927e+07	1.89647e+07	1.48501e+07	1.27603e+07	1.28217e+07	1.5938e+07	-0.0658685	0.00208345	0.0965715	0.0944881	0.775641	0.987864	0.48136	0.193428
Q9WTN0	Ggps1		4.58229e+06	8.54002e+06	5781076	6.65266e+06	1.49774e+06	7.88484e+06	9.44075e+06	3.59494e+06	6.34603e+06	5.63686e+06	2.32774e+06	8.3986e+06	4.58229e+06	6.99125e+06	5.60457e+06	5.67731e+06	0.183472	-0.096013	-0.0904125	0.00560042	#DIV/0!	0.528924	0.423132	0.975216
P06880	Gh1				2.74278e+06	2.20856e+06	4.72452e+06	1.52831e+06			7.72616e+06		489608		#DIV/0!	2.47567e+06	3.12641e+06	4.10788e+06	#DIV/0!	0.101353	0.219925	0.118572	#DIV/0!	0.754061	0.730226	0.83594
Q9D7M1	Gid8	3.03296e+06	8.4775e+06	2.34309e+06	2.39112e+06		6.93258e+06	7.19272e+06	4.99924e+06	9.85761e+06	9.06869e+06	7.03552e+06	4.18159e+06	7.96163e+06	5.75523e+06	2.3671e+06	7.24554e+06	7.06186e+06	-0.385846	0.485854	0.474702	-0.0111516	0.430887	0.0163762	0.0206117	0.903102
Q9Z0G0	Gipc1	6.73359e+06	6.20817e+06	3.99587e+06	3.75974e+06	3.90765e+06	4.03738e+06	7.65305e+06	5.50988e+06	6.13037e+06	7.01288e+06	7.17096e+06	4.56784e+06	3.2907e+06	6.47088e+06	3.88775e+06	5.83267e+06	5.51059e+06	-0.221265	0.176169	0.1515	-0.0246692	0.0502878	0.0799698	0.186028	0.799431
Q68FF6	Git1	4.50257e+07	3.98836e+07	6.73432e+07	6.22697e+07	6.0372e+07	6.41977e+07	7.30791e+07	6.37215e+07	5.21901e+07	6.34805e+07	6.51555e+07	5.25818e+07	5.81658e+07	4.24546e+07	6.33283e+07	6.32971e+07	5.98459e+07	0.173673	-0.000213934	-0.0245633	-0.0243494	0.0178528	0.995071	0.368799	0.530536
Q64516	Gk	1.87561e+06	5.0054e+06			4.78072e+06	3.9328e+06	6.4234e+06	2.7144e+06			2.68886e+06	4.90777e+06	2.34816e+06	3.4405e+06	4.78072e+06	4.35686e+06	3.31493e+06	0.142871	-0.040319	-0.159019	-0.1187	#DIV/0!	#DIV/0!	#DIV/0!	0.488285
P23780	Glb1		946558	686027	439978		559681		1.05336e+06	1.16736e+06					946558	563003	926801	#DIV/0!	-0.225637	0.216476	#DIV/0!	#DIV/0!	#DIV/0!	0.202297	#DIV/0!	#DIV/0!
Q91W43	Gldc	2.45989e+06	4.38536e+06	3.67142e+06	3.11188e+06	1.64522e+06	2.5547e+06	1.1481e+06	2.25922e+06	2.7421e+06	3.06362e+06	4.8851e+06	3.71078e+06	4.44926e+06	3.42263e+06	2.80951e+06	2.17603e+06	4.02719e+06	-0.0857295	-0.110966	0.156372	0.267338	0.648718	0.4265	0.174816	0.0140735
Q8BZM1	Glmn		3.18097e+06	3.37202e+06	2.30803e+06	8.66066e+06	4.48373e+06	2.76391e+06	3.67773e+06	3.26276e+06	3.898e+06	3.53281e+06	3.9427e+06	4.3918e+06	3.18097e+06	4.78024e+06	3.54704e+06	3.94133e+06	0.17689	-0.129584	-0.0838068	0.0457771	#DIV/0!	0.596378	0.711393	0.380574
Q9CPU0	Glo1	3.53622e+08	2.86926e+08	3.17143e+08	3.39337e+08	3.62184e+08	3.08383e+08	3.46983e+08	4.09726e+08	3.68014e+08	3.77748e+08	2.99699e+08	3.65179e+08	3.44457e+08	3.20274e+08	3.39555e+08	3.58277e+08	3.46771e+08	0.0253875	0.023309	0.00913285	-0.0141762	0.66718	0.486625	0.750865	0.687642
Q9CPV4	Glod4	2.31471e+08	1.85709e+08	1.88241e+08	2.30372e+08	2.08355e+08	1.96534e+08	1.89271e+08	1.96781e+08	1.86746e+08	2.04136e+08	1.68963e+08	2.3403e+08	2.06147e+08	2.0859e+08	2.08989e+08	1.92333e+08	2.03319e+08	0.000830434	-0.03607	-0.0119457	0.0241244	0.989423	0.30298	0.76622	0.473771
Q9QUH0	Glrx	1.20339e+08	9.06977e+07	7.16791e+07	7.89594e+07	7.11117e+07	1.14833e+08	9.08914e+07	6.54944e+07	9.82029e+07	1.22063e+08	7.63443e+07	9.02669e+07	8.00622e+07	1.05519e+08	7.39168e+07	9.23553e+07	9.2184e+07	-0.154586	0.096719	0.0959129	-0.000806086	0.271705	0.16949	0.176376	0.99102
Q9CQM9	Glrx3	6.32073e+07	7.01283e+07	5.92879e+07	6.83857e+07	5.63559e+07	6.19664e+07	6.89832e+07	6.3552e+07	7.10541e+07	7.91181e+07	6.74149e+07	6.13919e+07	7.14053e+07	6.66678e+07	6.13432e+07	6.63889e+07	6.98326e+07	-0.0361498	0.0343292	0.0562917	0.0219625	0.372263	0.308457	0.164632	0.460843
Q80Y14	Glrx5	9.99791e+06	9.73376e+06	1.73562e+07	1.26515e+07	8.83918e+06	9.03914e+06	1.5108e+07	1.47266e+07	7.59643e+06	3.34007e+06	3.80718e+06	1.77806e+06	6.06113e+06	9.86583e+06	1.2949e+07	1.16175e+07	3.74661e+06	0.118101	-0.0471206	-0.538596	-0.491476	0.337147	0.691529	0.0511489	0.0188985
D3Z7P3	Gls	2.19455e+08	2.53403e+08	3.77512e+08	2.45267e+08	1.71465e+08	2.11927e+08	2.67467e+08	3.02037e+08	9.72455e+07	9.02007e+07	8.27242e+07	1.00983e+08	9.80686e+07	2.36429e+08	2.64748e+08	2.19669e+08	9.29942e+07	0.0491313	-0.0810635	-0.454377	-0.373313	0.690207	0.580715	0.103567	0.0657959
Q571F8	Gls2	4.78716e+06	6.41222e+06	8.87134e+06	863319		3.41312e+06		1.03448e+07	832832	1.78336e+06	811361	1.41649e+06	951158	5.59969e+06	4.86733e+06	4.86359e+06	1.24059e+06	-0.0608735	-0.000333967	-0.593662	-0.593328	0.885347	0.999461	0.531191	0.330005
A4FUP9	Glt1d1	687679	927755	635388		533985	640835			570800	624623	606304	959088	807689	807717	584687	605817	749426	-0.140336	0.0154186	0.107806	0.0923872	0.285426	0.767905	0.166782	0.191218
Q9JL62	Gltp	7.16233e+07	4.35948e+07	4.68868e+07	1.04498e+08	8.87024e+07	6.28762e+07	1.0528e+08	8.74578e+07	1.08876e+08	8.61185e+07	1.0619e+08	1.05773e+08	1.17891e+08	5.7609e+07	8.00291e+07	9.11226e+07	1.03993e+08	0.142757	0.0563781	0.113756	0.0573782	0.387802	0.615553	0.296507	0.346797
P26443	Glud1	1.24109e+09	1.50228e+09	1.49021e+09	1.2002e+09	9.86823e+08	1.19266e+09	1.39913e+09	1.41606e+09	8.20061e+08	8.5868e+08	9.42103e+08	9.2783e+08	9.39459e+08	1.37169e+09	1.22574e+09	1.20698e+09	9.17018e+08	-0.0488555	-0.00669972	-0.126022	-0.119322	0.512876	0.929556	0.166369	0.126565
P15105	Glul	3.87678e+09	3.70385e+09	3.88048e+09	3.76895e+09	3.49359e+09	3.99566e+09	3.5858e+09	3.74983e+09	3.86183e+09	3.41769e+09	3.77626e+09	3.90984e+09	3.73035e+09	3.79032e+09	3.71434e+09	3.79828e+09	3.70853e+09	-0.00879383	0.00970547	-0.000679392	-0.0103849	0.634096	0.591042	0.971723	0.533431
Q60648	Gm2a	850123	596456	906318	444351	513412		751513	1.26697e+06	877536	698834	961189	750450	1.00508e+06	723290	621360	965340	853889	-0.0659689	0.191337	0.138058	-0.0532788	0.633586	0.179729	0.245192	0.565269
Q8K0C9	Gmds	7.27301e+06	6.63214e+06	6.60294e+06	9.7964e+06	2.4887e+06	1.13255e+07	7.42143e+06	7.3139e+06	8.39815e+06	5.75279e+06	5.38782e+06	6.25404e+06	5.55506e+06	6.95257e+06	6.29601e+06	8.61475e+06	5.73743e+06	-0.04308	0.136177	-0.0403483	-0.176526	0.786799	0.394993	0.816788	0.0516401
Q9CQI3	Gmfb	1.76019e+08	1.73826e+08	1.75752e+08	1.86078e+08	1.90039e+08	1.96185e+08	1.94206e+08	1.91372e+08	1.88986e+08	2.04356e+08	2.03892e+08	1.91702e+08	1.96737e+08	1.74922e+08	1.83956e+08	1.92687e+08	1.99172e+08	0.0218698	0.0201384	0.0345133	0.0143749	0.161731	0.166061	0.0453385	0.123205
Q9ERL7	Gmfg	7.62132e+06	7.92758e+06	8.18145e+06	4997525	6.43164e+06	6.47031e+06	1.02591e+07	1.31321e+07	1.08985e+07	1.08274e+07	1.17438e+07	1.01262e+07	9.61231e+06	7.77445e+06	6.53687e+06	1.019e+07	1.05774e+07	-0.0753	0.192805	0.20901	0.0162059	0.310184	0.0813326	0.0293591	0.804917
Q922H4	Gmppa				3.52767e+06	2.22615e+06	5.16966e+06	3.56905e+06		7.32896e+06	4.48908e+06	6.29032e+06	1.25404e+07	1.01731e+07	#DIV/0!	2.87691e+06	5.35589e+06	8.37323e+06	#DIV/0!	0.269906	0.463967	0.194062	#DIV/0!	0.147805	0.0526822	0.219558
Q8BTZ7	Gmppb	1.23581e+07	1.34496e+07	2.06265e+07	1.84877e+07	2.14886e+07	1.53763e+07	2.36911e+07	2.66258e+07	2.98924e+07	2.4969e+07	2.25299e+07	2.05148e+07	1.8449e+07	1.29038e+07	2.02009e+07	2.38964e+07	2.16157e+07	0.194652	0.0729612	0.0293982	-0.043563	0.00637433	0.325798	0.43353	0.538656
Q9DCZ1	Gmpr	1.52369e+07	2.77627e+07	1.53621e+07	16976575	1.39569e+07	2.35965e+07	2.93144e+07	2.87216e+07	2.96975e+07	3.5778e+07	2.55054e+07	2.35222e+07	2.52245e+07	2.14998e+07	1.54319e+07	2.78325e+07	2.75075e+07	-0.144015	0.256133	0.251033	-0.00510024	0.50827	0.000929094	0.0183475	0.921929
Q99L27	Gmpr2	96665.7	3.60857e+06	4.59205e+06	3.76734e+06	4.59713e+06	5.10103e+06	7.68511e+06	7.81408e+06	1.74091e+06	3.89058e+06	9.46365e+06	3.80894e+06	1.05742e+07	1.85262e+06	4.31884e+06	5.58528e+06	6.93435e+06	0.367582	0.111678	0.205639	0.0939605	0.389568	0.443263	0.241611	0.57875
Q3THK7	Gmps	1.09005e+08	1.56201e+08	1.35735e+08	1.11441e+08	9.11534e+07	1.08503e+08	1.13322e+08	1.16149e+08	1.20205e+08	1.32868e+08	1.21673e+08	1.18363e+08	9.67665e+07	1.32603e+08	1.12777e+08	1.14545e+08	1.17418e+08	-0.0703346	0.00675585	0.0175143	0.0107584	0.553077	0.904383	0.774376	0.737585
P21278	Gna11		3.49703e+06	3.27614e+06	1.85142e+06	2.03178e+06	1.97783e+06	2.92203e+06	3.09451e+06	1.53752e+06	1.86642e+06	2.57932e+06	2.33191e+06	1.80903e+06	3.49703e+06	2.38645e+06	2.38297e+06	2.14667e+06	-0.165948	-0.000632677	-0.0459861	-0.0453534	#DIV/0!	0.995511	0.658424	0.598892
P27600	Gna12	4.98826e+07	4.08229e+07	7.1009e+07	30794310	3.28093e+07	4.25679e+07	4.53358e+07	3.58327e+07	2.79092e+07	3.03038e+07	3.61757e+07	3.10222e+07	2.4852e+07	4.53527e+07	4.48709e+07	3.79114e+07	3.05884e+07	-0.00463867	-0.0731947	-0.166407	-0.0932127	0.974882	0.653895	0.3891	0.167681
P27601	Gna13	4.98826e+07	4.08229e+07	7.1009e+07	30794310	3.28093e+07	4.25679e+07	4.53358e+07	3.58327e+07	2.79092e+07	3.03038e+07	3.61757e+07	3.10222e+07	2.4852e+07	4.53527e+07	4.48709e+07	3.79114e+07	3.05884e+07	-0.00463867	-0.0731947	-0.166407	-0.0932127	0.974882	0.653895	0.3891	0.167681
P30677	Gna14		5.4088e+06	3.27614e+06	1.85142e+06	2.03178e+06	1.97783e+06	2.92203e+06	3.09451e+06	1.53752e+06	1.86642e+06	2.57932e+06	2.33191e+06	1.80903e+06	5.4088e+06	2.38645e+06	2.38297e+06	2.14667e+06	-0.355349	-0.000632677	-0.0459861	-0.0453534	#DIV/0!	0.995511	0.658424	0.598892
B2RSH2	Gnai1	7.30335e+06	1.85998e+06	9.15941e+06		2.04368e+06	1.67335e+06		2.25593e+06				1.15714e+06		4.58166e+06	5.60154e+06	1.96464e+06	1.15714e+06	0.0872845	-0.455026	-0.684921	-0.229895	0.842326	0.492284	#DIV/0!	#DIV/0!
Q9DC51	Gnai3	6.54606e+07	5.36882e+07	9.62103e+07	40928703	4.1021e+07	5.45403e+07	6.06101e+07	4.62885e+07	3.29117e+07	3.5829e+07	4.65104e+07	3.98589e+07	2.85128e+07	5.95744e+07	5.93867e+07	4.85876e+07	3.76778e+07	-0.00137082	-0.0871632	-0.197604	-0.110441	0.993005	0.624233	0.359419	0.183295
Q8CGK7	Gnal							887883			1.96873e+06	1.51078e+06			#DIV/0!	#DIV/0!	887883	1.73976e+06	#DIV/0!	#DIV/0!	#DIV/0!	0.292132	#DIV/0!	#DIV/0!	#DIV/0!	#DIV/0!
P18872	Gnao1	1.54929e+08	1.02696e+08	1.92172e+08	8.8702e+07	1.03652e+08	1.33928e+08	1.17297e+08	9.77271e+07	5.04404e+07	6.32424e+07	8.72874e+07	6.84399e+07	4.52644e+07	1.28813e+08	1.28176e+08	9.98482e+07	6.60585e+07	-0.00215298	-0.108465	-0.287877	-0.179411	0.98874	0.495825	0.187944	0.161563
P21279	Gnaq		5.4088e+06	3.27614e+06	1.85142e+06	2.03178e+06	1.97783e+06	2.92203e+06	3.09451e+06	1.53752e+06	1.86642e+06	2.57932e+06	2.33191e+06	1.80903e+06	5.4088e+06	2.38645e+06	2.38297e+06	2.14667e+06	-0.355349	-0.000632677	-0.0459861	-0.0453534	#DIV/0!	0.995511	0.658424	0.598892
P20612	Gnat1	4.98826e+07	4.08229e+07	7.1009e+07	30794310	3.28093e+07	4.25679e+07	4.53358e+07	3.58327e+07	2.79092e+07	3.03038e+07	3.61757e+07	3.10222e+07	2.4852e+07	4.53527e+07	4.48709e+07	3.79114e+07	3.05884e+07	-0.00463867	-0.0731947	-0.166407	-0.0932127	0.974882	0.653895	0.3891	0.167681
P50149	Gnat2	4.98826e+07	4.08229e+07	7.1009e+07	30794310	3.28093e+07	4.25679e+07	4.53358e+07	3.58327e+07	2.79092e+07	3.03038e+07	3.61757e+07	3.10222e+07	2.4852e+07	4.53527e+07	4.48709e+07	3.79114e+07	3.05884e+07	-0.00463867	-0.0731947	-0.166407	-0.0932127	0.974882	0.653895	0.3891	0.167681
Q3V3I2	Gnat3	4.98826e+07	4.08229e+07	7.1009e+07	30794310	3.28093e+07	4.25679e+07	4.53358e+07	3.58327e+07	2.79092e+07	3.03038e+07	3.61757e+07	3.10222e+07	2.4852e+07	4.53527e+07	4.48709e+07	3.79114e+07	3.05884e+07	-0.00463867	-0.0731947	-0.166407	-0.0932127	0.974882	0.653895	0.3891	0.167681
P62874	Gnb1	8.48981e+07	4.71109e+07	2.20246e+08	1.08906e+08	7.52149e+07	1.12874e+08	6.6256e+07	6.26058e+07	5.06461e+07	6.00569e+07	7.17433e+07	2.44917e+07	2.95354e+07	6.60045e+07	1.34789e+08	7.30954e+07	4.64568e+07	0.31008	-0.265763	-0.462604	-0.196841	0.257102	0.292167	0.174739	0.18823
P62880	Gnb2	2.98953e+07	2.60162e+07	4.64154e+07	2.54423e+07	2.34989e+07	7.64073e+07	3.55019e+07	2.06126e+07	1.18752e+07	4.04917e+07	2.4327e+07	2.16978e+07	1.49478e+07	2.79558e+07	3.17855e+07	3.60993e+07	2.53661e+07	0.0557578	0.0552688	-0.0979764	-0.153245	0.658618	0.800614	0.520392	0.522741
Q61011	Gnb3	5.4861e+06	6.31768e+06	8.06562e+06	2.99911e+06	3.11158e+06	4.82214e+06	7.54578e+06	5.33318e+06	3.36185e+06	3.81681e+06	5.98789e+06	5.11175e+06	3.20258e+06	5.90189e+06	4.72544e+06	5.26574e+06	4.52975e+06	-0.0965486	0.047017	-0.0183676	-0.0653846	0.558237	0.792323	0.920667	0.519944
P62881	Gnb5	7.41083e+07	7.26334e+07	7.10588e+07	4.99983e+07	3.21533e+07	5.54907e+07	4.42381e+07	4.36238e+07	5.80791e+07	4.17209e+07	5.05101e+07	5.59523e+07	4.77827e+07	7.33709e+07	5.10701e+07	5.03579e+07	4.89915e+07	-0.157357	-0.00609941	-0.0180463	-0.0119468	0.185289	0.956638	0.872764	0.784976
P63213	Gng2	2.65463e+06	1.47847e+06	6.83471e+06	1.86163e+06	5.34966e+06	8.83512e+06		2.66104e+06	1.66136e+06	1.00994e+06	2.46378e+06			2.06655e+06	4.682e+06	4.38584e+06	1.73686e+06	0.355186	-0.0283788	-0.430666	-0.402288	0.213303	0.918246	0.178812	0.361405
P36916	Gnl1	6.37414e+07	6.82295e+07	6.52599e+07	6.42351e+07	8.24812e+07	6.91521e+07	6.96425e+07	8.33851e+07	7.4046e+07	5.3782e+07	8.72839e+07	5.72376e+07	6.20478e+07	6.59854e+07	7.06587e+07	7.40564e+07	6.50878e+07	0.0297179	0.0203968	-0.0356663	-0.0560631	0.523177	0.648277	0.587872	0.338157
O88958	Gnpda1	1.7838e+07	2.66246e+07	2.48645e+07	2.58017e+07	2.52175e+07	4.48147e+07	2.4118e+07	2.56764e+07	2.73153e+07	2.97114e+07	2.88497e+07	2.86438e+07	2.12076e+07	2.22313e+07	2.52946e+07	3.04811e+07	2.71031e+07	0.0560624	0.0810031	0.0299915	-0.0510116	0.612222	0.361138	0.429778	0.552412
Q9CRC9	Gnpda2	4.37121e+06	1.94581e+06	3.28571e+06	7.12194e+06	9.34939e+06	9.13974e+06	1.91809e+06	1.7718e+06	2.44401e+06	8.23891e+06	4.86227e+06	3.00832e+06	9.72891e+06	3.15851e+06	6.58568e+06	3.81841e+06	6.4596e+06	0.319118	-0.236718	-0.00839479	0.228323	0.208674	0.322434	0.959435	0.305042
P55937	Golga3			948926	1.31686e+06	1.09945e+06	812631		1.8747e+06		1.44358e+06				#DIV/0!	1.12174e+06	1.34367e+06	1.44358e+06	#DIV/0!	0.0783974	0.109548	0.0311504	#DIV/0!	0.748331	#DIV/0!	#DIV/0!
Q99JX3	Gorasp2	9.84472e+06	8.41519e+06	8.72744e+06	5.6933e+06	5.569e+06	7.32993e+06	9.23781e+06	5.60052e+06	9.0533e+06	6.82997e+06	7.43408e+06	8.35319e+06	6.10177e+06	9.12996e+06	6.66325e+06	7.80539e+06	7.17975e+06	-0.136783	0.0687087	0.0324234	-0.0362853	0.144322	0.438249	0.682022	0.551231
P05201	Got1	3.3777e+09	3.37039e+09	3.693e+09	3.7628e+09	3.95283e+09	3.70995e+09	3.66248e+09	3.64465e+09	3.8221e+09	3.9577e+09	3.26882e+09	3.695e+09	3.74636e+09	3.37405e+09	3.80288e+09	3.7098e+09	3.66697e+09	0.0519613	-0.0107623	-0.0158051	-0.00504279	0.0310108	0.363213	0.449407	0.791243
P05202	Got2	1.99281e+09	1.7602e+09	2.67609e+09	2.24992e+09	1.7778e+09	1.92952e+09	2.68187e+09	2.58754e+09	1.10629e+09	1.17888e+09	1.12132e+09	1.02136e+09	1.2704e+09	1.8765e+09	2.2346e+09	2.07631e+09	1.14799e+09	0.075851	-0.0319091	-0.289262	-0.257353	0.306718	0.73794	0.0476411	0.0825668
Q8C0L9	Gpcpd1	633628	6.23074e+06	3.64056e+06	802567	913016	6.3966e+06	5.40312e+06	7.62465e+06	7.62173e+06	3.06583e+06	9.82285e+06	5.91267e+06	4.31398e+06	3.43219e+06	1.78538e+06	6.76152e+06	5.77883e+06	-0.28384	0.578314	0.510109	-0.0682045	0.66129	0.0150698	0.0727503	0.565598
P13707	Gpd1	2.4113e+08	2.03371e+08	2.11555e+08	2.40103e+08	2.60969e+08	2.43758e+08	2.84308e+08	3.0537e+08	3.1252e+08	2.98499e+08	2.62962e+08	2.467e+08	2.56242e+08	2.22251e+08	2.37542e+08	2.86489e+08	2.66101e+08	0.0288979	0.081367	0.0493054	-0.0320616	0.581332	0.0686111	0.189448	0.331419
Q3ULJ0	Gpd1l	3.37817e+08	3.26769e+08	3.38038e+08	4.02219e+08	3.78563e+08	2.94431e+08	3.76638e+08	3.50957e+08	3.66156e+08	4.28718e+08	4.08937e+08	4.20935e+08	3.2288e+08	3.32293e+08	3.7294e+08	3.47045e+08	3.95368e+08	0.0501177	-0.0312526	0.0253621	0.0566147	0.154746	0.370617	0.499916	0.169197
Q8BUV3	Gphn	7.86742e+07	7.87569e+07	8.37125e+07	1.01785e+08	1.22209e+08	8.66182e+07	8.55589e+07	1.10078e+08	7.75278e+07	9.11068e+07	9.39745e+07	5.92072e+07	9.04861e+07	7.87156e+07	1.02569e+08	8.99459e+07	8.36937e+07	0.114956	-0.057035	-0.0883235	-0.0312885	0.16511	0.397918	0.243935	0.583752
P06745	Gpi	2.99432e+09	3.10367e+09	3.62168e+09	3693607505	3.94117e+09	3.09794e+09	3.30939e+09	3.04782e+09	3.77845e+09	3.55617e+09	3.30296e+09	3.82992e+09	3.56223e+09	3.04899e+09	3.75215e+09	3.3084e+09	3.56282e+09	0.0901243	-0.0546628	-0.0224865	0.0321764	0.00890517	0.0742754	0.248145	0.254455
P35802	Gpm6a	1.19635e+07	7.25262e+06	2.15718e+07	5.60552e+06	6.01464e+06	9.67942e+06	1.56056e+06	1.45679e+06	1.38047e+06	5.28462e+06	9.425e+06	6.95973e+06	6.02014e+06	9.60806e+06	1.1064e+07	3.51931e+06	6.92237e+06	0.0612754	-0.497454	-0.203656	0.293798	0.818613	0.285513	0.51463	0.201856
Q99LD4	Gps1	4.74837e+07	6.98254e+07	6.38669e+07	7.59282e+07	5.49064e+07	6.57445e+07	6.94033e+07	7.21619e+07	8.13951e+07	6.37263e+07	8.04543e+07	6.68105e+07	6.75337e+07	5.86545e+07	6.49005e+07	7.21762e+07	6.96312e+07	0.0439463	0.0461461	0.0305561	-0.01559	0.682043	0.367684	0.548661	0.628213
Q6IR34	Gpsm1	2.96487e+06	548234	3.00263e+06	1.55293e+06	5.62053e+06	2.32412e+06	2.67491e+06	4.17051e+06	4.80282e+06	2.78652e+06	5.07643e+06	1.44441e+06	4.89719e+06	1.75655e+06	3.39203e+06	3.49309e+06	3.55114e+06	0.285799	0.0127503	0.019908	0.00715768	0.414721	0.944206	0.919415	0.958168
Q8QZR5	Gpt	1.30497e+07	5.15937e+06	7.67242e+06	8.96988e+06	1.03412e+07	1.49773e+07	8.84347e+06	1.57158e+07	8.02648e+06	5.95763e+06	8.61793e+06	1.08508e+07	1.42921e+07	9.10454e+06	8.9945e+06	1.18907e+07	9.92963e+06	-0.00528115	0.121232	0.042956	-0.078276	0.982331	0.252339	0.652457	0.49128
Q8BGT5	Gpt2	745614	932106	632665	366463		716262	620189	650957	648379	798392	525340	469139	869743	838860	499564	658947	665653	-0.225098	0.120259	0.124657	0.00439783	0.186726	0.439699	0.414265	0.950957
P11352	Gpx1	4.17207e+07	5.03895e+07	2.84424e+07	4.62749e+07	4.41811e+07	5.19833e+07	4.80335e+07	5.10217e+07	3.94137e+07	5.13561e+07	4.69012e+07	4.43704e+07	5.0547e+07	4.60551e+07	3.96328e+07	4.76131e+07	4.82937e+07	-0.0652236	0.0796716	0.0858358	0.00616415	0.432989	0.294622	0.259921	0.844679
O70325	Gpx4	3.50119e+07	2.98435e+07	2.51526e+07	3.17991e+07	2.57074e+07	3.24385e+07	4.05547e+07	4.40832e+07	3.67779e+07	3.64064e+07	3.5996e+07	4.54936e+07	4.14086e+07	3.24277e+07	2.7553e+07	3.84636e+07	3.98261e+07	-0.0707463	0.14488	0.159999	0.0151188	0.267523	0.0210296	0.0112251	0.69993
Q60631	Grb2	4.43442e+07	5.9983e+07	6.56667e+07	4.19136e+07	4.03112e+07	3.80098e+07	8.4536e+07	8.47173e+07	5.70232e+07	4.5252e+07	5.67916e+07	6.16654e+07	3.90695e+07	5.21636e+07	4.92972e+07	6.60716e+07	5.06946e+07	-0.0245454	0.127193	0.0121398	-0.115053	0.817993	0.286392	0.893253	0.283772
O35127	Grcc10	3.52487e+06				4.66009e+06			1.5386e+06			2.59429e+06			3.52487e+06	4.66009e+06	1.5386e+06	2.59429e+06	0.12125	-0.481267	-0.254376	0.226891	#DIV/0!	#DIV/0!	#DIV/0!	#DIV/0!
Q91Z53	Grhpr	1.20334e+08	1.09481e+08	9.76569e+07	1.17591e+08	1.26388e+08	1.16011e+08	1.28149e+08	1.60396e+08	1.4579e+08	1.51515e+08	1.24886e+08	1.53309e+08	1.46176e+08	1.14908e+08	1.13878e+08	1.37587e+08	1.43971e+08	-0.00390681	0.0821344	0.101835	0.0197003	0.925208	0.126629	0.0470406	0.609012
Q8VD04	Gripap1	3.89105e+07	1.53496e+07	3.09045e+07	3.62818e+07	4.30269e+07	4.25661e+07	3.68654e+07	3.23922e+07	3.37267e+07	5.07628e+07	4.12255e+07	3.81534e+07	5.26097e+07	2.71301e+07	3.67377e+07	3.63876e+07	4.56878e+07	0.131662	-0.004159	0.0946881	0.0988471	0.560726	0.937599	0.13461	0.0766685
Q99MK8	Grk2	4.97364e+07	4.80779e+07	5.56116e+07	5.15551e+07	4.39017e+07	4.16912e+07	4.02864e+07	3.72394e+07	4.89528e+07	4.02428e+07	5.00377e+07	4.49192e+07	3.74285e+07	4.89071e+07	5.03561e+07	4.20425e+07	4.31571e+07	0.01268	-0.0783642	-0.0670005	0.0113638	0.71779	0.122636	0.17366	0.774505
Q8VEB1	Grk5					1.89386e+06			1.27872e+06						#DIV/0!	1.89386e+06	1.27872e+06	#DIV/0!	#DIV/0!	-0.170573	#DIV/0!	#DIV/0!	#DIV/0!	#DIV/0!	#DIV/0!	#DIV/0!
O70293	Grk6					1.89386e+06			1.27872e+06						#DIV/0!	1.89386e+06	1.27872e+06	#DIV/0!	#DIV/0!	-0.170573	#DIV/0!	#DIV/0!	#DIV/0!	#DIV/0!	#DIV/0!	#DIV/0!
P28798	Grn	5.01076e+06	5.69588e+06	7.16542e+06		4.4071e+06		3.73075e+06	5.83846e+06	4.91512e+06	7.03988e+06	4.63254e+06	5.4908e+06	3.82415e+06	5.35332e+06	5.78626e+06	4.82811e+06	5.24684e+06	0.0337746	-0.0786208	-0.0424999	0.036121	0.807344	0.612974	0.768517	0.667972
Q99LP6	Grpel1			1.03884e+06		3.51262e+06		1.79747e+06	5.88349e+06	2.93715e+06	2.89041e+06		765630		#DIV/0!	2.27573e+06	3.53937e+06	1.82802e+06	#DIV/0!	0.191805	-0.09514	-0.286945	#DIV/0!	0.525763	0.809918	0.370333
Q8C5Q4	Grsf1	826878	196725	1.58195e+06	622490	3.08184e+06		488331	976004	477667	478500	224517	190795		511801	1.76209e+06	647334	297937	0.536928	-0.434901	-0.771904	-0.337004	0.219811	0.256731	0.175536	0.156264
Q9Z2D3	Gsdme	1.17942e+06	4.93614e+06	4.26818e+06	4.75397e+06	7.55881e+06	5.66161e+06	8.00881e+06	6.37678e+06	6.85892e+06	4.07496e+06	6.65747e+06	5.24341e+06	3.44754e+06	3.05778e+06	5.52699e+06	6.72653e+06	4.85584e+06	0.257082	0.0853027	-0.0562236	-0.141526	0.391215	0.370947	0.620093	0.0783209
Q2NL51	Gsk3a	4.64802e+07	4.98554e+07	5.28659e+07	3.60437e+07	5.85304e+07	4.69469e+07	4.88365e+07	5.2531e+07	3.83751e+07	4.47701e+07	4.56673e+07	5.49556e+07	4.11869e+07	4.81678e+07	4.91467e+07	4.66724e+07	4.6645e+07	0.00873734	-0.0224343	-0.0226892	-0.000254898	0.8998	0.761256	0.758201	0.995004
Q9WV60	Gsk3b	7.68629e+07	9.51661e+07	8.14696e+07	7.66571e+07	8.25948e+07	7.14133e+07	8.72993e+07	8.63312e+07	7.91066e+07	7.47184e+07	8.92156e+07	8.59234e+07	9.4464e+07	8.60145e+07	8.02405e+07	8.10376e+07	8.60804e+07	-0.0301778	0.0042929	0.0305104	0.0262175	0.640934	0.855362	0.268626	0.400987
Q8BGR8	Gskip	3.23794e+06						2.09424e+06	1.52445e+06	2.8534e+06	1.8804e+06			1.85853e+06	3.23794e+06	#DIV/0!	2.15736e+06	1.86947e+06	#DIV/0!	#DIV/0!	#DIV/0!	-0.062206	#DIV/0!	#DIV/0!	#DIV/0!	0.532532
P13020	Gsn	2.82258e+07	2.47605e+07	1.98806e+07	2.76494e+07	8.65373e+06	2.23887e+07	1.88338e+07	3.01069e+07	2.86921e+07	2.25015e+07	3.14165e+07	2.34229e+07	3.32253e+07	2.64931e+07	1.87279e+07	2.50054e+07	2.76416e+07	-0.150644	0.125544	0.169073	0.0435294	0.293314	0.3821	0.243814	0.514888
Q8R050	Gspt1	7.85752e+07	7.14973e+07	5.26638e+07	7.32053e+07	7.44069e+07	8.14803e+07	8.03228e+07	8.57464e+07	6.97535e+07	8.58946e+07	9.39174e+07	8.46845e+07	7.21954e+07	7.50363e+07	6.67587e+07	7.93258e+07	8.41729e+07	-0.0507635	0.0749066	0.100665	0.0257582	0.376815	0.209046	0.114353	0.424522
P47791	Gsr	4.82804e+07	5.17271e+07	3.56874e+07	4.35659e+07	2.78189e+07	4.04268e+07	4.49322e+07	4.29951e+07	4.29549e+07	3.89112e+07	4.48643e+07	5.20856e+07	4.82879e+07	5.00038e+07	3.56908e+07	4.28272e+07	4.60373e+07	-0.146447	0.0791642	0.110554	0.0313895	0.0749908	0.254456	0.135377	0.342366
P51855	Gss	2.9895e+07	2.70386e+07	3.68549e+07	3.54043e+07	3.67825e+07	3.43356e+07	3.5146e+07	2.72748e+07	2.74598e+07	3.09816e+07	3.08004e+07	2.73117e+07	2.80737e+07	2.84668e+07	3.63472e+07	3.10541e+07	2.92918e+07	0.106133	-0.068353	-0.0937248	-0.0253718	0.0874481	0.0865989	0.001957	0.490781
P13745	Gsta1	3.0635e+06	2.39016e+06	3.56838e+06	1.99829e+06	2.63588e+06	2.44586e+06	3.14424e+06	4.76386e+06	2.56247e+06	2.59827e+06	3.05551e+06	2.167e+06	2.45622e+06	2.72683e+06	2.73418e+06	3.22911e+06	2.56925e+06	0.00116922	0.0722548	-0.0270213	-0.0992762	0.990467	0.512371	0.762109	0.312441
P30115	Gsta3	3.0635e+06	2.39016e+06	3.56838e+06	1.99829e+06	2.63588e+06	2.44586e+06	3.14424e+06	4.76386e+06	2.56247e+06	2.59827e+06	3.05551e+06	2.167e+06	2.45622e+06	2.72683e+06	2.73418e+06	3.22911e+06	2.56925e+06	0.00116922	0.0722548	-0.0270213	-0.0992762	0.990467	0.512371	0.762109	0.312441
P24472	Gsta4	4.75818e+07	6.75044e+07	8.02329e+07	4.87873e+07	5.41369e+07	5.50649e+07	5.20551e+07	6.55374e+07	7.04896e+07	5.01531e+07	6.45714e+07	7.39216e+07	6.1921e+07	5.75431e+07	6.10524e+07	6.07867e+07	6.26418e+07	0.0257094	-0.00189388	0.0111613	0.0130552	0.819326	0.981747	0.893049	0.786325
P10649	Gstm1	1.43265e+09	1.49455e+09	1.63915e+09	1.35192e+09	1.25134e+09	1.32558e+09	1.42333e+09	1.46493e+09	1.36746e+09	1.38852e+09	1.43907e+09	1.26302e+09	1.25993e+09	1.4636e+09	1.41414e+09	1.39532e+09	1.33764e+09	-0.0149299	-0.005817	-0.0241535	-0.0183365	0.716451	0.888365	0.58872	0.336539
P19639	Gstm3	2.0762e+08	1.6866e+08	2.64321e+08	2.3436e+08	1.66168e+08	1.4647e+08	2.25741e+08	2.00732e+08	2.0332e+08	1.76516e+08	2.08956e+08	1.67289e+08	1.77238e+08	1.8814e+08	2.21616e+08	1.94066e+08	1.825e+08	0.0711206	-0.0576533	-0.0843392	-0.0266859	0.409198	0.466585	0.308846	0.574008
P48774	Gstm5	4.67831e+08	5.03967e+08	5.30676e+08	4.26465e+08	3.37598e+08	4.27493e+08	4.53094e+08	3.98564e+08	5.40577e+08	4.50569e+08	4.6677e+08	5.90504e+08	4.98317e+08	4.85899e+08	4.3158e+08	4.54932e+08	5.0154e+08	-0.0514848	0.0228859	0.0652446	0.0423587	0.438113	0.736692	0.348603	0.328037
Q80W21	Gstm7	2.60839e+07	2.55671e+07	1.76489e+07	22576740	3.18205e+07	3.30402e+07	7.66047e+06	3.40533e+07	2.62763e+07	2.8623e+07	3.7914e+07	3.0748e+07	3.13555e+07	2.58255e+07	2.40154e+07	2.52576e+07	3.21601e+07	-0.0315598	0.0219023	0.126829	0.104927	0.705748	0.873317	0.177644	0.349352
O09131	Gsto1	3.73282e+07	5.30366e+07	4.75351e+07	5.13303e+07	5.56479e+07	4.08847e+07	4.05668e+07	6.43519e+07	6.32145e+07	4.90999e+07	5.85918e+07	5.34912e+07	5.23265e+07	4.51824e+07	5.15044e+07	5.22545e+07	5.33774e+07	0.0568752	0.00627908	0.0155128	0.0092337	0.564986	0.920902	0.571148	0.880414
Q8K2Q2	Gsto2	1.61746e+07	1.7703e+07	1.31647e+07	1.11098e+07	1.29439e+07	1.17219e+07	1.09698e+07	1.70788e+07	2.00042e+07	1.73074e+07	1.63589e+07	2.10094e+07	1.98764e+07	1.69388e+07	1.24061e+07	1.49437e+07	1.8638e+07	-0.135247	0.0808213	0.176764	0.0959426	0.03335	0.332621	0.005333	0.195433
P19157	Gstp1	1.14502e+09	9.90556e+08	9.72681e+08	1.27346e+09	9.95483e+08	1.27966e+09	1.13159e+09	1.21294e+09	1.13128e+09	1.34043e+09	9.03391e+08	1.42546e+09	1.14339e+09	1.06779e+09	1.08054e+09	1.18887e+09	1.20317e+09	0.00515566	0.0414928	0.0466859	0.00519312	0.924512	0.382517	0.453849	0.912617
P46425	Gstp2	6.12967e+08	5.03932e+08	4.91424e+08	6.77465e+08	5.57544e+08	6.96125e+08	6.0458e+08	6.57897e+08	5.74702e+08	6.91344e+08	4.13666e+08	7.62375e+08	5.89216e+08	5.5845e+08	5.75478e+08	6.33326e+08	6.1415e+08	0.0130446	0.0415986	0.0282462	-0.0133524	0.840923	0.411887	0.695745	0.823917
Q64471	Gstt1	1.64574e+06	1.49338e+06	1.28279e+06	577134	1.16658e+06	1.4817e+06	1.03712e+06	1.25998e+06	2.1423e+06	1.79999e+06	1.66004e+06	1.16528e+06	2.06597e+06	1.56956e+06	1.00884e+06	1.48027e+06	1.67282e+06	-0.191957	0.166521	0.219629	0.0531071	0.113325	0.205558	0.0763503	0.551506
Q9WVL0	Gstz1	9.71858e+06	9.0834e+06	1.20291e+07	6690666	9.33405e+06	8.83798e+06	1.17781e+07	1.48068e+07	4.03144e+06	1.16829e+07		1.82581e+06	6.02258e+06	9.40099e+06	9.35127e+06	9.86358e+06	6.51042e+06	-0.00230311	0.023164	-0.157262	-0.180426	0.977464	0.860462	0.444383	0.409087
Q9ESZ8	Gtf2i		2.52027e+06			3.32985e+06	1.92424e+06	1.86881e+06	1.65589e+06		1.21724e+06	1.67001e+06	2.22472e+06		2.52027e+06	3.32985e+06	1.81631e+06	1.70399e+06	0.120977	-0.263234	-0.290957	-0.0277229	#DIV/0!	#DIV/0!	#DIV/0!	0.741785
O08582	Gtpbp1	2.86275e+06	1.69076e+06	5.80505e+06	7914846	5.06879e+06	4.94097e+06	167581	3.73288e+06	6.06364e+06	3.55488e+06	7.62145e+06	6.58536e+06	3.34885e+06	2.27676e+06	6.2629e+06	3.72627e+06	5.27764e+06	0.439459	-0.225501	-0.074336	0.151165	0.0309358	0.161733	0.505141	0.389934
Q9ERL9	Gucy1a1	7.95569e+06	7.45001e+06	1.55359e+07	7.36687e+06	8.96781e+06	1.245e+07	4.5258e+06	1.38991e+07	1.76158e+07	7.85881e+06	1.33246e+07	1.48928e+07	8.40359e+06	7.70285e+06	1.06235e+07	1.21227e+07	1.11199e+07	0.139618	0.0573293	0.0198331	-0.0374962	0.362896	0.703821	0.879144	0.771198
O54865	Gucy1b1	1.92607e+07	3.36485e+07	3.65005e+07	3.46679e+07	3.59064e+07	2.0822e+07	3.4889e+07	4.81246e+07	3.75874e+07	3.70043e+07	3.65276e+07	3.89216e+07	3.23931e+07	2.64546e+07	3.56916e+07	3.53558e+07	3.62116e+07	0.130065	-0.00410579	0.00628217	0.010388	0.420331	0.956271	0.743016	0.890904
Q64520	Guk1	3.84814e+07	2.81307e+07	5.10787e+07	3.64802e+07	3.33957e+07	4.52551e+07	4.34779e+07	4.78204e+07	4.3454e+07	3.51869e+07	3.00158e+07	3.74332e+07	2.83549e+07	3.33061e+07	4.03182e+07	4.50018e+07	3.27477e+07	0.0829777	0.0477292	-0.0903203	-0.13805	0.425282	0.482383	0.298357	0.00536122
Q9R062	Gyg1	1.07589e+07	6.56494e+06	3.98706e+06	3.40453e+06	3.5983e+06	6.77429e+06	8.89591e+06	1.21127e+07	6.69198e+06	5.23638e+06	2.812e+06	8.99275e+06	6.2367e+06	8.6619e+06	3.6633e+06	8.61872e+06	5.81946e+06	-0.373741	0.371571	0.20101	-0.170561	0.250986	0.028793	0.190177	0.171602
P15864	H1-2	1.11104e+06		833167	584432	305256	587457	592143	862304		719008	837827	1.12327e+06	1.32307e+06	1.11104e+06	574285	680635	1.00079e+06	-0.286603	0.0737865	0.241218	0.167431	#DIV/0!	0.588141	0.0973926	0.110954
P43277	H1-3	1.11104e+06		833167	584432	305256	587457	592143	862304		719008	837827	1.12327e+06	1.32307e+06	1.11104e+06	574285	680635	1.00079e+06	-0.286603	0.0737865	0.241218	0.167431	#DIV/0!	0.588141	0.0973926	0.110954
P43274	H1-4	908977	1.03282e+06	1.94731e+06	1.18786e+06	876471	793133		1.45156e+06	1.56666e+06	952437	1.319e+06	1.3341e+06	1.2657e+06	970900	1.33722e+06	1.27045e+06	1.21781e+06	0.139027	-0.022244	-0.0406223	-0.0183783	0.368583	0.875788	0.748113	0.852942
Q07133	H1-6		532499	912588	390554	455286			702744	723296		639059	666687	702157	532499	586143	713020	669301	0.0416842	0.0850984	0.057618	-0.0274804	#DIV/0!	0.520899	0.663785	0.13173
Q8CGP6	H2ac12	3.85848e+06	1.74873e+06	2.76997e+06	14497518	4.18336e+06	3.58323e+06		1.98572e+06	1.09857e+07	1.59461e+07	2.83077e+06	2.33269e+06	6.54329e+06	2.80361e+06	7.15028e+06	5.51821e+06	6.9132e+06	0.406606	-0.112525	-0.0146439	0.0978814	0.361859	0.743063	0.963215	0.753283
Q8CGP7	H2ac15	3.85848e+06	1.74873e+06	2.76997e+06	14497518	4.18336e+06	3.58323e+06		1.98572e+06	1.09857e+07	1.59461e+07	2.83077e+06	2.33269e+06	6.54329e+06	2.80361e+06	7.15028e+06	5.51821e+06	6.9132e+06	0.406606	-0.112525	-0.0146439	0.0978814	0.361859	0.743063	0.963215	0.753283
Q64523	H2ac20				14497518					7.54493e+06	1.31103e+07				#DIV/0!	14497518	7.54493e+06	1.31103e+07	#DIV/0!	-0.283639	-0.0436809	0.239958	#DIV/0!	#DIV/0!	#DIV/0!	#DIV/0!
Q64522	H2ac21	1.0128e+07	9.63179e+06	1.03742e+07	9936291	8.22684e+06	7.57923e+06	9.05042e+06	1.04817e+07	1.06635e+07	1.32393e+07	1.26107e+07	1.02281e+07	1.11965e+07	9.8799e+06	9.51245e+06	9.44371e+06	1.18187e+07	-0.0164599	-0.00315001	0.0942757	0.0974257	0.642618	0.946411	0.0599425	0.0534727
Q8BFU2	H2ac25	3.85848e+06	1.74873e+06	2.76997e+06	14497518	4.18336e+06	3.58323e+06		1.98572e+06	1.09857e+07	1.59461e+07	2.83077e+06	2.33269e+06	6.54329e+06	2.80361e+06	7.15028e+06	5.51821e+06	6.9132e+06	0.406606	-0.112525	-0.0146439	0.0978814	0.361859	0.743063	0.963215	0.753283
C0HKE1	H2ac4	3.85848e+06	1.74873e+06	2.76997e+06	14497518	4.18336e+06	3.58323e+06		1.98572e+06	1.09857e+07	1.59461e+07	2.83077e+06	2.33269e+06	6.54329e+06	2.80361e+06	7.15028e+06	5.51821e+06	6.9132e+06	0.406606	-0.112525	-0.0146439	0.0978814	0.361859	0.743063	0.963215	0.753283
Q8R1M2	H2aj	3.85848e+06	1.74873e+06	2.76997e+06	14497518	4.18336e+06	3.58323e+06		1.98572e+06	1.09857e+07	1.59461e+07	2.83077e+06	2.33269e+06	6.54329e+06	2.80361e+06	7.15028e+06	5.51821e+06	6.9132e+06	0.406606	-0.112525	-0.0146439	0.0978814	0.361859	0.743063	0.963215	0.753283
P27661	H2ax	1.25667e+07	1.22033e+07	1.39357e+07	1.15048e+07	9.6062e+06	9.47402e+06	1.26069e+07	1.52268e+07	1.41598e+07	1.58996e+07	1.63501e+07	1.38969e+07	1.41501e+07	1.2385e+07	1.16822e+07	1.28669e+07	1.50742e+07	-0.02537	0.041947	0.110708	0.0687608	0.632671	0.534487	0.0943072	0.182854
P0C0S6	H2az1	1.6344e+07	1.65434e+07	1.77717e+07	1.45138e+07	1.27461e+07	1.28893e+07	1.6233e+07	1.96962e+07	1.71851e+07	1.92897e+07	1.91013e+07	1.82164e+07	1.6933e+07	1.64437e+07	1.50105e+07	1.65009e+07	1.83851e+07	-0.0396033	0.0411118	0.0880702	0.0469584	0.432993	0.499148	0.136513	0.281755
Q3THW5	H2az2	1.6344e+07	1.65434e+07	1.77717e+07	1.45138e+07	1.27461e+07	1.28893e+07	1.6233e+07	1.96962e+07	1.71851e+07	1.92897e+07	1.91013e+07	1.82164e+07	1.6933e+07	1.64437e+07	1.50105e+07	1.65009e+07	1.83851e+07	-0.0396033	0.0411118	0.0880702	0.0469584	0.432993	0.499148	0.136513	0.281755
P70696	H2bc1	2.29904e+07	2.65644e+07	2.29555e+07	2.30025e+07	1.70703e+07	2.66995e+07	1.86629e+07	2.33484e+07	2.91537e+07	2.67184e+07	2.58137e+07	2.52911e+07	3.46275e+07	2.47774e+07	2.10094e+07	2.44661e+07	2.81127e+07	-0.0716413	0.0661506	0.126487	0.0603366	0.256886	0.302377	0.0612707	0.291894
Q8CGP1	H2bc12	2.29904e+07	2.65644e+07	4.11433e+07	4.01505e+07	3.62613e+07	2.66995e+07	1.86629e+07	3.43193e+07	4.33287e+07	2.67184e+07	4.08785e+07	2.52911e+07	5.41149e+07	2.47774e+07	3.9185e+07	3.07526e+07	3.67507e+07	0.199064	-0.105239	-0.0278545	0.0773841	0.0173982	0.209253	0.746896	0.51233
P10854	H2bc14	2.29904e+07	2.65644e+07	4.11433e+07	4.01505e+07	3.62613e+07	2.66995e+07	1.86629e+07	3.43193e+07	4.33287e+07	2.67184e+07	4.08785e+07	2.52911e+07	5.41149e+07	2.47774e+07	3.9185e+07	3.07526e+07	3.67507e+07	0.199064	-0.105239	-0.0278545	0.0773841	0.0173982	0.209253	0.746896	0.51233
P10853	H2bc15	2.29904e+07	2.65644e+07	4.11433e+07	4.01505e+07	3.62613e+07	2.66995e+07	1.86629e+07	3.43193e+07	4.33287e+07	2.67184e+07	4.08785e+07	2.52911e+07	5.41149e+07	2.47774e+07	3.9185e+07	3.07526e+07	3.67507e+07	0.199064	-0.105239	-0.0278545	0.0773841	0.0173982	0.209253	0.746896	0.51233
Q64524	H2bc21	2.29904e+07	2.65644e+07	4.11433e+07	4.01505e+07	3.62613e+07	2.66995e+07	1.86629e+07	3.43193e+07	4.33287e+07	2.67184e+07	4.08785e+07	2.52911e+07	5.41149e+07	2.47774e+07	3.9185e+07	3.07526e+07	3.67507e+07	0.199064	-0.105239	-0.0278545	0.0773841	0.0173982	0.209253	0.746896	0.51233
Q8CGP0	H2bc26	2.29904e+07	2.65644e+07	4.11433e+07	4.01505e+07	3.62613e+07	2.66995e+07	1.86629e+07	3.43193e+07	4.33287e+07	2.67184e+07	4.08785e+07	2.52911e+07	5.41149e+07	2.47774e+07	3.9185e+07	3.07526e+07	3.67507e+07	0.199064	-0.105239	-0.0278545	0.0773841	0.0173982	0.209253	0.746896	0.51233
Q64475	H2bc3	2.29904e+07	2.65644e+07	4.11433e+07	4.01505e+07	3.62613e+07	2.66995e+07	1.86629e+07	3.43193e+07	4.33287e+07	2.67184e+07	4.08785e+07	2.52911e+07	5.41149e+07	2.47774e+07	3.9185e+07	3.07526e+07	3.67507e+07	0.199064	-0.105239	-0.0278545	0.0773841	0.0173982	0.209253	0.746896	0.51233
Q6ZWY9	H2bc8	2.29904e+07	2.65644e+07	4.11433e+07	4.01505e+07	3.62613e+07	2.66995e+07	1.86629e+07	3.43193e+07	4.33287e+07	2.67184e+07	4.08785e+07	2.52911e+07	5.41149e+07	2.47774e+07	3.9185e+07	3.07526e+07	3.67507e+07	0.199064	-0.105239	-0.0278545	0.0773841	0.0173982	0.209253	0.746896	0.51233
Q64478	H2bc9	2.29904e+07	2.65644e+07	4.11433e+07	4.01505e+07	3.62613e+07	2.66995e+07	1.86629e+07	3.43193e+07	4.33287e+07	2.67184e+07	4.08785e+07	2.52911e+07	5.41149e+07	2.47774e+07	3.9185e+07	3.07526e+07	3.67507e+07	0.199064	-0.105239	-0.0278545	0.0773841	0.0173982	0.209253	0.746896	0.51233
Q9D2U9	H2bu2	2.29904e+07	2.65644e+07	4.11433e+07	4.01505e+07	3.62613e+07	2.66995e+07	1.86629e+07	3.43193e+07	4.33287e+07	2.67184e+07	4.08785e+07	2.52911e+07	5.41149e+07	2.47774e+07	3.9185e+07	3.07526e+07	3.67507e+07	0.199064	-0.105239	-0.0278545	0.0773841	0.0173982	0.209253	0.746896	0.51233
P84244	H3-3b	1.57687e+06	4.22929e+06	2.92322e+06	1.49206e+06	1.37604e+06					1.2452e+06			4.87284e+06	2.90308e+06	1.93044e+06	#DIV/0!	3.05902e+06	-0.177202	#DIV/0!	0.199926	#DIV/0!	0.59476	#DIV/0!	0.644829	#DIV/0!
P02301	H3-5	1.57687e+06	4.22929e+06	2.92322e+06	1.49206e+06	1.37604e+06					1.2452e+06			4.87284e+06	2.90308e+06	1.93044e+06	#DIV/0!	3.05902e+06	-0.177202	#DIV/0!	0.199926	#DIV/0!	0.59476	#DIV/0!	0.644829	#DIV/0!
P68433	H3c11	1.57687e+06	4.22929e+06	2.92322e+06	1.49206e+06	1.37604e+06					1.2452e+06			4.87284e+06	2.90308e+06	1.93044e+06	#DIV/0!	3.05902e+06	-0.177202	#DIV/0!	0.199926	#DIV/0!	0.59476	#DIV/0!	0.644829	#DIV/0!
P62806	H4c16		1.33932e+06		6137070					1.83905e+06	2.9364e+06	1.30073e+06	1.20612e+06	3.56991e+06	1.33932e+06	6137070	1.83905e+06	2.25329e+06	0.661078	-0.523367	-0.435144	0.088223	#DIV/0!	#DIV/0!	#DIV/0!	#DIV/0!
Q8K2C9	Hacd3		2.04142e+06	1.06482e+06				1.56885e+06						1.60412e+06	2.04142e+06	1.06482e+06	1.56885e+06	1.60412e+06	-0.282659	0.168306	0.177964	0.00965772	#DIV/0!	#DIV/0!	#DIV/0!	#DIV/0!
Q3U0D9	Hace1	3.38237e+06	3.73307e+06	2.53839e+06	5.67952e+06	2.11959e+06	5.54802e+06	3.27177e+06	2.34767e+06	4.33506e+06	4.08465e+06	4.71375e+06	4.86228e+06	4.87671e+06	3.55772e+06	3.44583e+06	3.87563e+06	4.63435e+06	-0.0138777	0.0510482	0.128695	0.0776464	0.930215	0.763109	0.40125	0.35712
Q61425	Hadh	4.37158e+07	6.62615e+07	3.9471e+07	8.18144e+07	2.29088e+07	3.66882e+07	6.03782e+07	5.88675e+07	2.50855e+07	3.7821e+07	2.52698e+07	4.23209e+07	4.9677e+07	5.49887e+07	4.80647e+07	4.52548e+07	3.87722e+07	-0.0584467	-0.0261614	-0.0933062	-0.0671448	0.761821	0.894903	0.654933	0.547508
Q8BMS1	Hadha		1.12207e+06	8.32354e+06	1.98146e+06	842667	1.20438e+06	1.84745e+06				927720		585315	1.12207e+06	3.71589e+06	1.52592e+06	756518	0.520041	-0.386532	-0.691244	-0.304711	#DIV/0!	0.446555	0.331201	0.207308
Q99KB8	Hagh	8.241e+07	7.43804e+07	7.80491e+07	6.36413e+07	7.82452e+07	7.18947e+07	8.40281e+07	7.99748e+07	8.05758e+07	8.43002e+07	7.16732e+07	7.40626e+07	9.02872e+07	7.83952e+07	7.33118e+07	7.91183e+07	8.00808e+07	-0.0291155	0.033103	0.0383541	0.00525111	0.479172	0.363985	0.350714	0.857027
Q9DB32	Haghl	4.84238e+06	4.01404e+06	4.41321e+06	4.59216e+06	4.60982e+06	5.18785e+06		4.85565e+06	7.70636e+06	3.72802e+06	7.94067e+06	5.02768e+06	6.18789e+06	4.42821e+06	4.5384e+06	5.91662e+06	5.72107e+06	0.0106738	0.115171	0.100575	-0.0145964	0.834769	0.265014	0.277952	0.883796
Q9QUP5	Hapln1	1.70157e+07	1.73168e+07	1.3217e+07	1.12355e+07	1.38946e+07	1.39733e+07	5.72127e+06	1.84805e+07	2.85054e+07	2.5271e+07	2.28986e+07	2.95075e+07	3.34161e+07	1.71663e+07	1.27824e+07	1.66701e+07	2.77733e+07	-0.128064	0.115327	0.337016	0.221689	0.0281169	0.475579	0.00481132	0.0978826
Q80WM4	Hapln4	5.21277e+06	6.69829e+06	5.14389e+06	6.33337e+06	5.37558e+06	7.24706e+06	3.82111e+06	3.65998e+06	9.76368e+06	9.01797e+06	8.69685e+06	8.48681e+06	1.18801e+07	5.95553e+06	5.61761e+06	6.12296e+06	9.52044e+06	-0.0253687	0.0374094	0.229105	0.191696	0.733763	0.758168	0.0103666	0.102198
Q61035	Hars1	5.81584e+07	7.12198e+07	5.26727e+07	5.68307e+07	6.71453e+07	6.89634e+07	6.63252e+07	9.02422e+07	7.07437e+07	7.58586e+07	7.3027e+07	8.08923e+07	8.03849e+07	6.46891e+07	5.88829e+07	7.40686e+07	7.75407e+07	-0.0408418	0.099645	0.11954	0.0198954	0.539449	0.0808886	0.0329456	0.582997
Q99KK9	Hars2	1.02614e+08	1.30314e+08		61912372	5.8766e+07	7.20043e+07	3.76302e+07	6.58925e+07	1.12781e+08	7.10744e+07	7.82522e+07	1.03255e+08	8.26471e+07	1.16464e+08	6.03392e+07	7.20769e+07	8.38072e+07	-0.285593	0.0771967	0.142682	0.0654855	0.150118	0.504848	0.039511	0.526077
P01942	Hba	1.90847e+09	7.82451e+09	9.50845e+08	2.85592e+08	4.31968e+08	8.96335e+08	1.61702e+09	9.23461e+08	5.78023e+08	9.55095e+08	3.8764e+08	5.55683e+08	1.90337e+08	4.86649e+09	5.56135e+08	1.00371e+09	5.22189e+08	-0.942036	0.256428	-0.0273527	-0.28378	0.381996	0.193999	0.90174	0.131963
P02088	Hbb-b1	2.65085e+09	1.26941e+10	1.8905e+09	6.58275e+08	7.77723e+08	1.4117e+09	2.54923e+09	1.04951e+09	7.95049e+08	1.30561e+09	6.33149e+08	8.40612e+08	2.82399e+08	7.67249e+09	1.10883e+09	1.45137e+09	7.65443e+08	-0.84007	0.116912	-0.160953	-0.277865	0.414747	0.562801	0.495254	0.185654
P02089	Hbb-b2		2.84966e+07						6.74986e+06	7.3758e+06					2.84966e+07	#DIV/0!	7.06283e+06	#DIV/0!	#DIV/0!	#DIV/0!	#DIV/0!	#DIV/0!	#DIV/0!	#DIV/0!	#DIV/0!	#DIV/0!
P02104	Hbb-y	8.18839e+08	4.2857e+09	5.98633e+08	276219616	2.91034e+08	4.72577e+08	8.78123e+08	3.76642e+08	2.80912e+08	4.26188e+08	2.5599e+08	3.07691e+08	9.82585e+07	2.55227e+09	3.88629e+08	5.02064e+08	2.72032e+08	-0.817391	0.111224	-0.154915	-0.266139	0.429432	0.52996	0.40968	0.186912
Q61191	Hcfc1	8.87268e+06	1.82817e+07	1.225e+07	6.8866e+06	6.68992e+06	1.0015e+07	1.17529e+07	1.97826e+07	1.4249e+07	1.30245e+07	2.38076e+07	2.25109e+07	2.05737e+07	1.35772e+07	8.60883e+06	1.39499e+07	1.99792e+07	-0.197865	0.209626	0.365634	0.156008	0.471855	0.115101	0.0132621	0.110804
P08103	Hck	1.43903e+07	1.03811e+07	1.34453e+07	11381294	1.39091e+07	1.36149e+07	1.77266e+07	1.7341e+07	1.75034e+07	1.82888e+07	1.56227e+07	1.52666e+07	1.34214e+07	1.23857e+07	1.29119e+07	1.65465e+07	1.56498e+07	0.0180691	0.107716	0.0835204	-0.0241958	0.83943	0.0336059	0.0835657	0.546308
O09106	Hdac1	3.38238e+06	4.83131e+06	6.73571e+06	3.48238e+06	3.85375e+06	4.43786e+06	4.43575e+06	4.83108e+06	8.5358e+06	4.15232e+06	4.31488e+06	8.25974e+06	7.55737e+06	4.10685e+06	4.69061e+06	5.56012e+06	6.07108e+06	0.0577212	0.0738548	0.112036	0.0381814	0.674158	0.571553	0.396205	0.738846
P70288	Hdac2	3.38238e+06	4.83131e+06	6.73571e+06	3.48238e+06	3.85375e+06	4.43786e+06	4.43575e+06	4.83108e+06	8.5358e+06	4.15232e+06	6.14862e+06	8.25974e+06	7.55737e+06	4.10685e+06	4.69061e+06	5.56012e+06	6.52951e+06	0.0577212	0.0738548	0.143651	0.0697964	0.674158	0.571553	0.243294	0.498867
O88895	Hdac3	975403	1.4584e+06	1.08206e+06	1.1809e+06	855556	866873	1.3397e+06	1.15388e+06	1.53726e+06	1.60535e+06	1.17201e+06		1.55565e+06	1.2169e+06	1.03951e+06	1.22443e+06	1.44433e+06	-0.0684282	0.0711056	0.14284	0.0717345	0.594452	0.333045	0.080201	0.317814
Q9Z2V5	Hdac6	5.37178e+06	4.74833e+06	1.11043e+07	3.25366e+06	7.34641e+06	5.10447e+06	4.89223e+06	4.90575e+06	3.03828e+06	4.0826e+06	8.38557e+06	5.05717e+06	4.41558e+06	5.06006e+06	7.23478e+06	4.48518e+06	5.48523e+06	0.15527	-0.207645	-0.12023	0.0874151	0.439114	0.348558	0.534201	0.410751
P51859	Hdgf	6.51119e+07	6.12815e+07	8.02459e+07	5.91751e+07	7.75758e+07	6.58087e+07	6.32553e+07	7.2374e+07	7.35894e+07	7.51894e+07	6.88928e+07	7.94195e+07	8.07763e+07	6.31967e+07	7.23323e+07	6.87568e+07	7.60695e+07	0.0586378	-0.0220161	0.0218785	0.0438946	0.300746	0.653588	0.641252	0.0931202
Q3UMU9	Hdgfl2		1.18802e+06	1.55108e+06	1.55883e+06	761073	1.56319e+06		1.0802e+06	2.38905e+06	1.06622e+06	2.14577e+06	1.83252e+06		1.18802e+06	1.29033e+06	1.67748e+06	1.6815e+06	0.0358781	0.113957	0.114997	0.00103972	#DIV/0!	0.457109	0.401822	0.993966
Q9JMG7	Hdgfl3							1.85445e+06							#DIV/0!	#DIV/0!	1.85445e+06	#DIV/0!	#DIV/0!	#DIV/0!	#DIV/0!	#DIV/0!	#DIV/0!	#DIV/0!	#DIV/0!	#DIV/0!
Q3UGR5	Hdhd2	1.32803e+08	1.58825e+08	1.64127e+08	1.55517e+08	1.46072e+08	1.69273e+08	1.36642e+08	1.16705e+08	1.33589e+08	1.84757e+08	9.62737e+07	1.08215e+08	1.72234e+08	1.45814e+08	1.55239e+08	1.39053e+08	1.4037e+08	0.0272003	-0.0478213	-0.0437259	0.00409536	0.598967	0.251064	0.558182	0.960058
Q8VDJ3	Hdlbp	3.32239e+07	2.43332e+07	2.85424e+07	1.7379e+07	1.57371e+07	1.75978e+07	3.23694e+07	2.46139e+07	2.56534e+07	2.97649e+07	3.57179e+07	3.30422e+07	3.65126e+07	2.87785e+07	2.05528e+07	2.50586e+07	3.37594e+07	-0.146198	0.086086	0.215524	0.129438	0.281057	0.420728	0.0664223	0.0561003
Q8C547	Heatr5b	1.67464e+06	2.08667e+06	1.72518e+06	1.67277e+06			1.68199e+06	1.31058e+06		1.80747e+06	1.23767e+06	1.8903e+06	1.72303e+06	1.88065e+06	1.69898e+06	1.49628e+06	1.66462e+06	-0.0441213	-0.0551732	-0.00887294	0.0463003	0.538724	0.469845	0.8313	0.541099
Q9R257	Hebp1	4.3587e+06	5.53371e+06	7.11856e+06	2.58e+06	3.39714e+06	3.41455e+06	5.1243e+06	6.12043e+06	1.86904e+06	2.63499e+06		4.34948e+06	5.13112e+06	4.9462e+06	4.36523e+06	4.13208e+06	4.03853e+06	-0.0542644	-0.0238386	-0.0337845	-0.00994587	0.730499	0.897	0.849222	0.940568
Q69ZR2	Hectd1	937124	1.2294e+06	1.33872e+06		1.11066e+06	827664		2.70614e+06	1.79107e+06	4.44219e+06	1.92852e+06	3.66642e+06	4.02607e+06	1.08326e+06	1.22469e+06	1.77496e+06	3.5158e+06	0.0532946	0.161161	0.457997	0.296837	0.529219	0.4182	0.0231636	0.0762083
Q6I6G8	Hecw2	8.02546e+06	5.0738e+06	8.06992e+06	4.81193e+06	1.04105e+07	9.62618e+06	7.25635e+06	1.02975e+07	9.71817e+06	7.95746e+06	9.52167e+06	8.33234e+06	9.34595e+06	6.54963e+06	7.7641e+06	9.22454e+06	8.78935e+06	0.0738744	0.0748535	0.0538658	-0.0209877	0.62073	0.473147	0.595747	0.599143
Q6PAV2	Herc4	2.79774e+06	3.67956e+06	2.50107e+06	15989057	1.10193e+07	6.43498e+06	3.50969e+06	3.84178e+06	6.504e+06	2.39215e+06	8.76216e+06	5.72242e+06	1.94907e+06	3.23865e+06	9.83648e+06	5.07261e+06	4.70645e+06	0.482476	-0.287608	-0.320146	-0.0325381	0.234832	0.349586	0.323538	0.846645
P20060	Hexb	3.87631e+07	2.936e+07	2.08124e+07	1.72734e+07	2.43857e+07	2.5588e+07	3.15611e+07	3.60199e+07	3.08106e+07	2.36387e+07	3.50179e+07	3.745e+07	3.19715e+07	3.40615e+07	2.08238e+07	3.09949e+07	3.20195e+07	-0.213703	0.172729	0.186854	0.0141249	0.174877	0.0193945	0.0287317	0.791658
Q99LI8	Hgs	4.64807e+07	4.08295e+07	5.1231e+07	6.09843e+07	4.42546e+07	5.14219e+07	5.09514e+07	4.10708e+07	4.11136e+07	5.23152e+07	4.20031e+07	2.31899e+07	4.2347e+07	4.36551e+07	5.21566e+07	4.61394e+07	3.99638e+07	0.0772748	-0.0532373	-0.115643	-0.0624055	0.229734	0.357185	0.177847	0.408125
Q99L13	Hibadh	1.58182e+07	2.03272e+07	2.40535e+07	2.02779e+07	1.18144e+07	1.47881e+07	3.076e+07	3.1228e+07	1.33321e+07	1.45128e+07	1.68607e+07	1.02529e+07	1.20908e+07	1.80727e+07	1.87153e+07	2.2527e+07	1.34293e+07	0.0151729	0.0805079	-0.144144	-0.224652	0.889877	0.559072	0.27906	0.15917
Q8QZS1	Hibch	2.15806e+07	2.85094e+07	5.00173e+07	2.63164e+07	4.36472e+07	2.58613e+07	3.96076e+07	3.12601e+07	2.66229e+07	2.03135e+07	2.69386e+07	1.41576e+07	1.81939e+07	2.5045e+07	3.99936e+07	3.0838e+07	1.99009e+07	0.20327	-0.112905	-0.303118	-0.190213	0.162295	0.328178	0.090131	0.0392984
Q8R1F6	Hid1	2.86073e+06	1.49115e+07	1.85033e+07	6.54131e+06	1.15262e+07	1.06544e+07	1.56299e+07	1.39177e+07	7.95128e+06	5.73689e+06	6.15566e+06	6.65617e+06	1.20533e+07	8.8861e+06	1.21903e+07	1.20383e+07	7.6505e+06	0.137302	-0.00544696	-0.202324	-0.196877	0.689105	0.97115	0.322508	0.101283
Q9DD02	Hikeshi				1.76474e+06		1.39045e+06			1.65889e+06	1.74035e+06	1.90809e+06	2.05603e+06		#DIV/0!	1.76474e+06	1.52467e+06	1.90149e+06	#DIV/0!	-0.0635047	0.0324133	0.095918	#DIV/0!	#DIV/0!	#DIV/0!	0.150429
P70349	Hint1	5.33668e+08	4.06182e+08	3.35873e+08	3.46818e+08	4.20446e+08	4.62291e+08	3.58281e+08	3.77295e+08	4.1031e+08	5.39395e+08	3.65505e+08	5.8664e+08	4.22451e+08	4.69925e+08	3.67713e+08	4.02044e+08	4.78498e+08	-0.10652	0.0387652	0.114372	0.0756063	0.328951	0.376977	0.120709	0.241045
Q9D0S9	Hint2	1.65283e+07	1.58483e+07	1.26326e+07	19020221	8.77523e+06	1.14896e+07	1.38971e+07	1.8873e+07	7.96463e+06	7.54055e+06	7.92683e+06	6.65245e+06	9.08206e+06	1.61883e+07	1.3476e+07	1.30561e+07	7.80047e+06	-0.0796399	-0.0137487	-0.237441	-0.223692	0.460158	0.91642	0.194982	0.102955
Q9CPS6	Hint3		1.92507e+06			1.10973e+06	2.1964e+06		1.48047e+06	1.42634e+06					1.92507e+06	1.10973e+06	1.70107e+06	#DIV/0!	-0.23923	0.185507	#DIV/0!	#DIV/0!	#DIV/0!	#DIV/0!	#DIV/0!	#DIV/0!
Q8VD75	Hip1	1.24358e+07	1.48459e+07	4.67182e+06	18029354	4.51619e+06	7.85905e+06	3.36553e+06	1.60586e+07	7.14948e+06	9.33914e+06	4.95491e+06	1.47597e+07	8.58892e+06	1.36408e+07	9.07245e+06	8.60818e+06	9.41067e+06	-0.177117	-0.0228136	0.0158958	0.0387094	0.417479	0.934067	0.949718	0.819324
Q9JKY5	Hip1r	2.65681e+07	2.74809e+07	3.81501e+07	1.85104e+07	2.79697e+07	2.05657e+07	2.42055e+07	2.32422e+07	2.21926e+07	2.3426e+07	2.05261e+07	1.69374e+07	2.24338e+07	2.70245e+07	2.82101e+07	2.25515e+07	2.08308e+07	0.0186463	-0.0972291	-0.131698	-0.0344687	0.854002	0.423807	0.321748	0.342734
Q8CGP5	Hist1h2af	3.85848e+06	1.74873e+06	2.76997e+06	14497518	4.18336e+06	3.58323e+06		1.98572e+06	1.09857e+07	1.59461e+07	2.83077e+06	2.33269e+06	6.54329e+06	2.80361e+06	7.15028e+06	5.51821e+06	6.9132e+06	0.406606	-0.112525	-0.0146439	0.0978814	0.361859	0.743063	0.963215	0.753283
Q8CGP2	Hist1h2bp	2.29904e+07	2.65644e+07	4.11433e+07	4.01505e+07	3.62613e+07	2.66995e+07	1.86629e+07	3.43193e+07	4.33287e+07	2.67184e+07	4.08785e+07	2.52911e+07	5.41149e+07	2.47774e+07	3.9185e+07	3.07526e+07	3.67507e+07	0.199064	-0.105239	-0.0278545	0.0773841	0.0173982	0.209253	0.746896	0.51233
Q6GSS7	Hist2h2aa2				14497518					7.54493e+06	1.31103e+07				#DIV/0!	14497518	7.54493e+06	1.31103e+07	#DIV/0!	-0.283639	-0.0436809	0.239958	#DIV/0!	#DIV/0!	#DIV/0!	#DIV/0!
Q64525	Hist2h2bb	2.29904e+07	2.65644e+07	4.11433e+07	4.01505e+07	3.62613e+07	2.66995e+07	1.86629e+07	3.43193e+07	4.33287e+07	2.67184e+07	4.08785e+07	2.52911e+07	5.41149e+07	2.47774e+07	3.9185e+07	3.07526e+07	3.67507e+07	0.199064	-0.105239	-0.0278545	0.0773841	0.0173982	0.209253	0.746896	0.51233
P17710	Hk1	4.55219e+08	2.78425e+08	6.36297e+08	3.11779e+08	3.79086e+08	3.29072e+08	3.59784e+08	3.43861e+08	2.90355e+08	2.37333e+08	2.6054e+08	3.20413e+08	2.29096e+08	3.66822e+08	4.42388e+08	3.30768e+08	2.61845e+08	0.0813476	-0.126279	-0.227758	-0.101479	0.610754	0.376115	0.205545	0.0386004
O08528	Hk2	7.30291e+07	4.68449e+07	1.17257e+08	54812994	6.41721e+07	5.75444e+07	7.79879e+07	6.28108e+07	5.2717e+07	4.14829e+07	4.39563e+07	5.58729e+07	4.31558e+07	5.9937e+07	7.87472e+07	6.2765e+07	4.6117e+07	0.11854	-0.0985176	-0.232374	-0.133857	0.481074	0.501641	0.233044	0.048721
Q3TRM8	Hk3	2.53686e+07	1.52417e+07	4.11347e+07	21273872	2.61077e+07	1.6863e+07	2.76249e+07	2.06553e+07	1.98388e+07	1.23196e+07	1.31164e+07	2.0007e+07	1.43301e+07	2.03052e+07	2.95054e+07	2.12455e+07	1.49433e+07	0.162295	-0.142635	-0.295455	-0.15282	0.327483	0.300049	0.125762	0.0732222
Q91W97	Hkdc1	5.74665e+07	3.80154e+07	9.82258e+07	4.15298e+07	5.76965e+07	4.65874e+07	5.29666e+07	4.62669e+07	4.12465e+07	3.50785e+07	3.04387e+07	4.15407e+07	3.50212e+07	4.7741e+07	6.58173e+07	4.67668e+07	3.55198e+07	0.139449	-0.148402	-0.26787	-0.119467	0.42355	0.375793	0.212478	0.0146454
P22907	Hmbs	1.17108e+06	558571			522186					1.44263e+06				864824	522186	#DIV/0!	1.44263e+06	-0.219102	#DIV/0!	0.441331	#DIV/0!	#DIV/0!	#DIV/0!	#DIV/0!	#DIV/0!
P17095	Hmga1	3.11825e+06	4.12108e+06	2.51988e+06	990285	1.17281e+06	1.87255e+06	862890	932575	3.18009e+06	2.06102e+06	1.28884e+06	1.94233e+06	2.43217e+06	3.61967e+06	1.56099e+06	1.71203e+06	1.93109e+06	-0.365268	0.04011	0.0924022	0.0522922	0.0713037	0.843181	0.54123	0.729117
P63158	Hmgb1	3.90037e+08	4.14978e+08	3.03059e+08	2.85393e+08	3.04498e+08	3.56331e+08	3.37429e+08	3.76563e+08	4.30602e+08	4.18253e+08	4.23679e+08	4.07388e+08	4.28989e+08	4.02507e+08	2.9765e+08	3.75231e+08	4.19577e+08	-0.131068	0.100593	0.149106	0.0485129	0.0359028	0.0260351	8.63682e-05	0.11221
P30681	Hmgb2	3.70465e+06	3.05541e+06	1.63719e+06	1.99312e+06	1.80173e+06		438661	2.70284e+06	3.92326e+06	4.20613e+06	4.71366e+06	4.1043e+06	3.65488e+06	3.38003e+06	1.81068e+06	2.35492e+06	4.16975e+06	-0.271078	0.114134	0.362267	0.248133	0.104092	0.647884	0.000484923	0.213621
O54879	Hmgb3				1.85857e+06						6.54215e+06	3.05656e+06	5.28084e+06	2.7822e+06	#DIV/0!	1.85857e+06	#DIV/0!	4.41544e+06	#DIV/0!	#DIV/0!	0.375795	#DIV/0!	#DIV/0!	#DIV/0!	#DIV/0!	#DIV/0!
P38060	Hmgcl	5.46646e+06	2.70487e+07	7.54261e+06	5.83537e+06	3.28069e+06	8.88522e+06	8.09326e+06	1.00855e+07	4.02692e+06	5.47096e+06	2.98314e+06	2.92589e+06	5.34738e+06	1.62576e+07	5.55289e+06	7.77273e+06	4.18184e+06	-0.466536	0.146054	-0.123152	-0.269206	0.501249	0.274679	0.401825	0.0655174
Q8JZK9	Hmgcs1	1.98721e+07	2.98861e+07	2.78031e+07	9.767e+06	9.21589e+06	1.32263e+07	3.9549e+06	9.44875e+06	1.64628e+07	8.32107e+06	1.40553e+07	2.1061e+07	1.72077e+07	2.48791e+07	1.55953e+07	1.07732e+07	1.51613e+07	-0.202841	-0.16065	-0.0122592	0.148391	0.326144	0.525789	0.952524	0.292553
P54869	Hmgcs2	1.64267e+06	2.48448e+06	1.45348e+06		915125	767824			545090		2.32893e+06		1.84934e+06	2.06358e+06	1.1843e+06	656457	2.08913e+06	-0.241158	-0.256256	0.246504	0.50276	0.241998	0.270466	0.130411	0.0651407
O70252	Hmox2	1.66192e+06		3.87083e+06	1.47545e+06	1.71125e+06	1.89048e+06	2.28328e+06	2.5764e+06	1.67551e+06	1.38283e+06	1.31635e+06	2.04702e+06	1.57894e+06	1.66192e+06	2.35251e+06	2.10642e+06	1.58128e+06	0.150921	-0.0479873	-0.172522	-0.124534	#DIV/0!	0.781163	0.419146	0.0916952
Q91VF2	Hnmt	1.81173e+07	1.45494e+07	1.98016e+07	1.56982e+07	1.86315e+07	1.90301e+07	1.33076e+07	2.29289e+07	2.28662e+07	2.02534e+07	1.97128e+07	2.04088e+07	2.15916e+07	1.63334e+07	1.80438e+07	1.95332e+07	2.04917e+07	0.0432514	0.034447	0.0552506	0.0208036	0.513827	0.591005	0.173851	0.703517
Q9CX86	Hnrnpa0	2.51877e+06	1.20808e+07	1.68107e+07	17829595	1.45868e+07	9.84128e+06	8.88988e+06	1.70364e+07	1.92153e+07	1.79921e+07	1.87495e+07	1.69633e+07	1.27036e+07	7.29978e+06	1.64091e+07	1.37457e+07	1.66021e+07	0.351774	-0.0769163	0.00507962	0.0819959	0.298335	0.390197	0.911762	0.375367
P49312	Hnrnpa1	3.06913e+07	3.2237e+07	2.71098e+07	2.25562e+07	1.68931e+07	1.32587e+07	2.58035e+07	1.62702e+07	3.12798e+07	3.26636e+07	3.97229e+07	3.01703e+07	3.57809e+07	3.14642e+07	2.21864e+07	2.1653e+07	3.45844e+07	-0.15173	-0.0105669	0.192795	0.203362	0.0802494	0.921107	0.0282852	0.0451964
O88569	Hnrnpa2b1	5.11071e+07	1.07218e+08	1.05076e+08	7.55845e+07	5.98918e+07	9.04342e+07	5.27617e+07	7.7655e+07	8.04573e+07	1.09235e+08	1.15503e+08	9.75178e+07	6.18509e+07	7.91626e+07	8.01842e+07	7.5327e+07	9.60267e+07	0.00556895	-0.0271379	0.0783031	0.105441	0.977656	0.771811	0.419338	0.207961
Q8BG05	Hnrnpa3	7.71844e+07	9.08418e+07	6.77991e+07	7.42883e+07	6.70495e+07	6.38347e+07	4.98419e+07	7.29251e+07	8.92952e+07	9.46757e+07	1.05069e+08	9.73848e+07	7.84401e+07	8.40131e+07	6.97123e+07	6.89742e+07	9.38924e+07	-0.0810377	-0.00462251	0.129321	0.133943	0.258789	0.93624	0.0168016	0.0523586
Q99020	Hnrnpab	1.01095e+07	5.02843e+07	2.477e+07	1.83031e+07	3.47875e+07	1.75369e+07	3.72549e+07	4.24315e+07	3.72853e+07	2.37413e+07	2.22496e+07	2.45179e+07	2.26801e+07	3.01969e+07	2.59536e+07	3.36271e+07	2.32972e+07	-0.0657652	0.112493	-0.0468933	-0.159386	0.868248	0.341295	0.635983	0.15665
Q9Z204	Hnrnpc	2.10585e+06	3.91196e+06				669042			5.69441e+06	4.27694e+06		1.89193e+06		3.00891e+06	#DIV/0!	3.18172e+06	3.08443e+06	#DIV/0!	#DIV/0!	#DIV/0!	-0.0134869	#DIV/0!	#DIV/0!	#DIV/0!	0.97634
Q60668	Hnrnpd	1.19254e+08	1.19964e+08	1.33224e+08	9.88175e+07	1.3823e+08	1.20428e+08	9.32759e+07	1.22125e+08	1.09202e+08	1.47655e+08	1.25807e+08	1.38875e+08	1.4599e+08	1.19609e+08	1.23424e+08	1.11258e+08	1.39582e+08	0.0136348	-0.0450684	0.0534298	0.0984982	0.787277	0.447803	0.322904	0.0160743
Q9Z130	Hnrnpdl	831301	5.33608e+06	4.10232e+06	3490907		4.86898e+06	665880	4.90728e+06	7.66038e+06		4.79008e+06	4.84232e+06	3.98895e+06	3.08369e+06	3.79661e+06	4.52563e+06	4.54045e+06	0.0903255	0.0762827	0.0777024	0.00141979	0.805073	0.652587	0.187927	0.992545
Q9Z2X1	Hnrnpf	2.68405e+06	6.02311e+06	1.45349e+06		2.13855e+06	1.86764e+06	1.87781e+06	1.98303e+06	1.89355e+06	5.07848e+06	3.39253e+06	2.41523e+06	1.78705e+06	4.35358e+06	1.79602e+06	1.90551e+06	3.16832e+06	-0.384535	0.0256989	0.246518	0.220819	0.360398	0.803111	0.160923	0.176503
O35737	Hnrnph1	7.32248e+07	8.74169e+07	6.98425e+07	6.66447e+07	6.38608e+07	6.04906e+07	5.97286e+07	6.84261e+07	7.62755e+07	6.66537e+07	7.94564e+07	9.07211e+07	7.90658e+07	8.03209e+07	6.67827e+07	6.62302e+07	7.89743e+07	-0.0801647	-0.00360749	0.0728219	0.0764294	0.293971	0.902762	0.0846781	0.0906781
P70333	Hnrnph2	4.80234e+07	4.35943e+07	4.3864e+07	20607006	2.29681e+07	3.07639e+07	3.76258e+07	2.9617e+07	2.9482e+07	3.45443e+07	3.65116e+07	5.41384e+07	4.84606e+07	4.58089e+07	2.91464e+07	3.18722e+07	4.34137e+07	-0.196365	0.0388272	0.173043	0.134215	0.144747	0.75166	0.187542	0.0865443
P61979	Hnrnpk	3.3458e+08	3.95444e+08	3.91437e+08	3.35718e+08	3.7991e+08	3.40964e+08	2.84964e+08	3.05668e+08	4.30204e+08	4.16016e+08	4.05277e+08	4.16943e+08	3.71416e+08	3.65012e+08	3.69022e+08	3.4045e+08	4.02413e+08	0.00474465	-0.0349985	0.03762	0.0726185	0.920894	0.471377	0.180767	0.147421
Q8R081	Hnrnpl	2.40284e+06	3.12675e+06	2.37937e+06		639581	3.11931e+06		3.70193e+06	3.19601e+06	4.75167e+06	5.46432e+06	3.04554e+06	2.8062e+06	2.7648e+06	1.50948e+06	3.33908e+06	4.01693e+06	-0.262837	0.344801	0.425068	0.0802674	0.365564	0.271583	0.135788	0.379323
Q921F4	Hnrnpll	3.87672e+07	4.74125e+07	3.85537e+07	3.50554e+07	3.87067e+07	3.58201e+07	3.60536e+07	4.42806e+07	4.78956e+07	5.06308e+07	4.00269e+07	4.52452e+07	4.09058e+07	4.30898e+07	3.74386e+07	4.10125e+07	4.42022e+07	-0.0610551	0.0395963	0.0721241	0.0325278	0.405062	0.335063	0.0630525	0.443467
Q9D0E1	Hnrnpm	1.55988e+07	1.40151e+07	1.51167e+07	1.8505e+07	1.38669e+07	1.35735e+07	4.94129e+06	1.18274e+07	9.48523e+06	1.53046e+07	1.62192e+07	1.91395e+07	1.34716e+07	1.4807e+07	1.58295e+07	9.95686e+06	1.60337e+07	0.0290027	-0.201346	0.00556612	0.206912	0.568682	0.0533674	0.915661	0.039883
Q8VEK3	Hnrnpu	6.78951e+07	5.66325e+07	4.79961e+07	5.17598e+07	4.61281e+07	5.59824e+07	5.3647e+07	6.62773e+07	7.68979e+07	8.77582e+07	9.00403e+07	5.77689e+07	6.83226e+07	6.22638e+07	4.8628e+07	6.32012e+07	7.59725e+07	-0.107349	0.113839	0.19377	0.0799313	0.227789	0.0667268	0.0362157	0.230472
Q8VDM6	Hnrnpul1	1.63944e+06	2.391e+06	5.40627e+06	436130	2.23263e+06	1.83002e+06	635151	2.3277e+06	4.20451e+06	5.88371e+06	4.35497e+06	6.37047e+06	5.11127e+06	2.01522e+06	2.69168e+06	2.24935e+06	5.43011e+06	0.125701	-0.0779665	0.304785	0.382752	0.691846	0.803669	0.192859	0.0148364
Q00PI9	Hnrnpul2	1.56441e+06	1.74649e+06	2.65303e+06			2.5602e+06		1.56609e+06	2.98672e+06	1.26831e+06	1.60614e+06	4.01458e+06	3.05247e+06	1.65545e+06	2.65303e+06	2.371e+06	2.48537e+06	0.204827	-0.0488107	-0.0283512	0.0204595	#DIV/0!	#DIV/0!	#DIV/0!	0.887362
Q9Z2Y3	Homer1	8.40755e+07	6.53228e+07	7.06197e+07	6.84632e+07	6.44638e+07	5.84814e+07	6.65866e+07	7.22825e+07	5.7953e+07	5.07223e+07	6.0464e+07	4.35969e+07	4.25048e+07	7.46992e+07	6.78489e+07	6.38259e+07	4.9322e+07	-0.0417731	-0.0265458	-0.138502	-0.111956	0.596927	0.354314	0.0145615	0.0369821
Q8BUK6	Hook3	1.51846e+07	1.19166e+07	2.15935e+07	1.4687e+07	1.03995e+07	1.67099e+07	2.04532e+07	2.56939e+07	1.78322e+07	2.33477e+07	1.86616e+07	2.10063e+07	1.84107e+07	1.35506e+07	1.556e+07	2.01723e+07	2.03566e+07	0.0600507	0.112746	0.116695	0.00394963	0.622842	0.303842	0.275997	0.939643
Q61646	Hp		3.8768e+06												3.8768e+06	#DIV/0!	#DIV/0!	#DIV/0!	#DIV/0!	#DIV/0!	#DIV/0!	#DIV/0!	#DIV/0!	#DIV/0!	#DIV/0!	#DIV/0!
Q3TEA8	Hp1bp3	1.71029e+06	3.35212e+06	3.77385e+06	1.33006e+06	1.17786e+06	498246	2.40138e+06	1.01012e+06	2.9956e+06	1.88349e+06	2.79104e+06	2.09083e+06	2.15892e+06	2.5312e+06	2.09392e+06	1.72634e+06	2.23107e+06	-0.0823672	-0.0838347	0.027553	0.111388	0.737021	0.738606	0.887114	0.462202
P84075	Hpca	8.83669e+07	1.16041e+08	1.32732e+08	7.73061e+07	1.03201e+08	1.12569e+08	1.42986e+08	1.3797e+08	1.39026e+08	1.24184e+08	1.61758e+08	1.34423e+08	1.10572e+08	1.02204e+08	1.04413e+08	1.33138e+08	1.32734e+08	0.00928614	0.105546	0.104228	-0.00131801	0.9237	0.206233	0.221787	0.976181
Q8BGZ1	Hpcal4	1.60335e+07	2.52974e+07	3.71485e+07	8.70564e+06	1.6266e+07	7.28852e+06	9.48292e+06	9.91512e+06	1.07913e+07	7.70901e+06	1.45167e+07	3.89228e+06	6.63876e+06	2.06655e+07	2.07067e+07	9.36946e+06	8.18919e+06	0.000866094	-0.344397	-0.402871	-0.0584739	0.996881	0.313819	0.276135	0.647932
P00493	Hprt1	2.2244e+08	2.55724e+08	2.9181e+08	2.79618e+08	2.48209e+08	2.173e+08	3.0212e+08	3.89489e+08	2.7956e+08	3.07298e+08	2.88839e+08	3.08893e+08	2.81019e+08	2.39082e+08	2.73212e+08	2.97117e+08	2.96512e+08	0.0579536	0.0364279	0.0355427	-0.000885141	0.236862	0.564845	0.207709	0.98768
Q91X72	Hpx	1.37168e+06	2.45972e+07												1.29844e+07	#DIV/0!	#DIV/0!	#DIV/0!	#DIV/0!	#DIV/0!	#DIV/0!	#DIV/0!	#DIV/0!	#DIV/0!	#DIV/0!	#DIV/0!
Q8K3A0	Hscb		858235		1505124		1.29516e+06		1.20103e+06	678145					858235	1505124	1.05811e+06	#DIV/0!	0.243966	-0.15304	#DIV/0!	#DIV/0!	#DIV/0!	#DIV/0!	#DIV/0!	#DIV/0!
O08756	Hsd17b10	1.50518e+07	2.36501e+07	2.34252e+07	1.90403e+07	1.48554e+07	1.36441e+07	2.34016e+07	2.40658e+07	9.49471e+06	1.01667e+07	1.07814e+07	1.0659e+07	1.04738e+07	1.93509e+07	1.9107e+07	1.76516e+07	1.05202e+07	-0.00551007	-0.0344085	-0.259168	-0.224759	0.965978	0.753528	0.0735094	0.14299
O70503	Hsd17b12	2.28859e+07	5.19169e+06	1.85013e+07	3.03586e+06	2.01524e+07	1.42185e+07	1.66845e+07	1.56988e+07	2.4264e+06	5.68431e+06	1.39226e+07	2.23806e+07	6.61578e+06	1.40388e+07	1.38965e+07	1.2257e+07	1.21508e+07	-0.00442358	-0.0545203	-0.058301	-0.00378074	0.990457	0.811835	0.807377	0.984073
P50171	Hsd17b8	3.76283e+06		4.75546e+06	4.78129e+06	2.14056e+06	2.58753e+06	3.8562e+06	4.70854e+06	983220	1.5699e+06	1.04164e+06	946148	2.51868e+06	3.76283e+06	3.89244e+06	3.03387e+06	1.51909e+06	0.0147073	-0.108224	-0.408638	-0.300414	#DIV/0!	0.506571	0.0972269	0.16046
P07901	Hsp90aa1	4.23295e+09	4.44438e+09	3.82466e+09	4.15998e+09	4.17059e+09	4.27888e+09	4.62423e+09	4.18899e+09	4.32754e+09	4.52121e+09	4.738e+09	4.47259e+09	4.27522e+09	4.33866e+09	4.05174e+09	4.35491e+09	4.50176e+09	-0.029714	0.0313375	0.04574	0.0144025	0.168613	0.103803	0.034404	0.314637
P11499	Hsp90ab1	1.97699e+09	2.15922e+09	1.82953e+09	1.91751e+09	1.94243e+09	1.97183e+09	2.09856e+09	2.09599e+09	2.08326e+09	2.20608e+09	2.30483e+09	2.10694e+09	2.17019e+09	2.06811e+09	1.89649e+09	2.06241e+09	2.19701e+09	-0.037622	0.0364249	0.0638814	0.0274565	0.283689	0.018037	0.00251811	0.0427928
P08113	Hsp90b1	1.82698e+08	1.8081e+08	1.51131e+08	1.61822e+08	1.25976e+08	1.51049e+08	1.25853e+08	1.39403e+08	1.40109e+08	1.38173e+08	1.56693e+08	1.83915e+08	1.32433e+08	1.81754e+08	1.4631e+08	1.39103e+08	1.52804e+08	-0.0942104	-0.0219363	0.0188601	0.0407964	0.0781914	0.585614	0.696941	0.338993
Q8K0U4	Hspa12a	8.6604e+08	5.14093e+08	5.60149e+08	6.09577e+08	5.39289e+08	4.5163e+08	4.80605e+08	5.47464e+08	4.82911e+08	4.60053e+08	5.01365e+08	4.41225e+08	5.17435e+08	6.90067e+08	5.69672e+08	4.90653e+08	4.8002e+08	-0.0832664	-0.0648506	-0.0743658	-0.00951517	0.617542	0.0441674	0.0265394	0.706336
Q9CZJ2	Hspa12b	9.39703e+07	8.57722e+07	9.93708e+07	92010515	1.10567e+08	8.76353e+07	8.03732e+07	9.00755e+07	6.27612e+07	8.72464e+07	8.43843e+07	8.01599e+07	7.94887e+07	8.98713e+07	1.0065e+08	8.02113e+07	8.28198e+07	0.049191	-0.0985761	-0.0846774	0.0138987	0.210321	0.0551483	0.0676869	0.708661
Q61696	Hspa1a	6.51758e+07	1.09334e+08	9.43361e+07	1.11844e+08	6.62266e+07	6.4749e+07	8.66138e+07	8.79477e+07	8.31331e+07	6.00303e+07	8.20459e+07	6.37713e+07	6.5301e+07	8.72551e+07	9.08021e+07	8.06109e+07	6.77871e+07	0.0173049	-0.0517021	-0.126949	-0.0752464	0.904754	0.534323	0.218305	0.128517
P17879	Hspa1b	6.1974e+07	1.05062e+08	9.43361e+07	1.11844e+08	6.62266e+07	6.12615e+07	8.66138e+07	8.79477e+07	8.31331e+07	5.69677e+07	7.90756e+07	6.37713e+07	6.5301e+07	8.3518e+07	9.08021e+07	7.9739e+07	6.62789e+07	0.0363157	-0.056425	-0.136721	-0.0802956	0.803558	0.507789	0.198091	0.138239
P16627	Hspa1l	7.29681e+06	5.10383e+06	5.90446e+06		583218	1.52117e+06	1.94997e+06	1.66892e+06	8.38149e+06	1.14894e+06	1.21509e+06	895511	747912	6.20032e+06	3.24384e+06	3.38039e+06	1.00186e+06	-0.281355	0.0179069	-0.510251	-0.528158	0.455171	0.969562	0.554113	0.249503
P17156	Hspa2	1.26575e+08	1.42035e+08	1.19502e+08	1.33368e+08	9.5634e+07	1.00814e+08	1.94164e+08	1.81771e+08	1.2734e+08	1.1787e+08	1.37383e+08	1.8738e+08	1.2901e+08	1.34305e+08	1.16168e+08	1.51022e+08	1.42911e+08	-0.0630056	0.113954	0.0899784	-0.0239756	0.270581	0.227307	0.217021	0.77481
Q61316	Hspa4	1.01384e+09	1.6708e+09	9.30759e+08	1.11676e+09	1.55458e+09	9.50013e+08	1.06751e+09	1.09257e+09	1.02166e+09	1.10577e+09	9.58573e+08	9.35598e+08	1.00927e+09	1.34232e+09	1.2007e+09	1.03294e+09	1.0023e+09	-0.0484217	-0.0653609	-0.0784355	-0.0130747	0.749795	0.460968	0.396052	0.556031
P48722	Hspa4l	3.63861e+08	3.45698e+08	3.34939e+08	4.86988e+08	4.10322e+08	3.67791e+08	4.04552e+08	3.85478e+08	4.00425e+08	4.18155e+08	3.91345e+08	3.87959e+08	4.10238e+08	3.5478e+08	4.1075e+08	3.89562e+08	4.01924e+08	0.0636185	-0.023001	-0.00943264	0.0135684	0.329753	0.679252	0.860256	0.307855
P20029	Hspa5	1.22518e+08	9.74485e+07	1.12036e+08	1.06081e+08	9.19891e+07	1.19438e+08	8.72838e+07	1.01059e+08	1.08609e+08	1.2411e+08	1.24921e+08	1.2662e+08	1.03174e+08	1.09983e+08	1.03369e+08	1.04097e+08	1.19706e+08	-0.0269376	0.00305035	0.063727	0.0606766	0.694971	0.938622	0.104808	0.126034
P63017	Hspa8	7.33424e+09	7.24018e+09	6.46477e+09	7.49786e+09	7.51087e+09	7.31984e+09	7.83324e+09	7.71746e+09	7.24038e+09	7.0759e+09	7.16675e+09	7.11398e+09	7.11484e+09	7.28721e+09	7.15783e+09	7.52773e+09	7.11787e+09	-0.00777951	0.0218823	-0.00243168	-0.024314	0.74583	0.40459	0.918787	0.0660505
P38647	Hspa9	1.82373e+08	1.90863e+08	2.45606e+08	2.25739e+08	1.33547e+08	1.68318e+08	2.29327e+08	2.74634e+08	9.15134e+07	9.65704e+07	8.99662e+07	8.35612e+07	9.57948e+07	1.86618e+08	2.01631e+08	1.90948e+08	9.14732e+07	0.033604	-0.0236421	-0.343264	-0.319622	0.706994	0.84704	0.0846556	0.0866699
P14602	Hspb1	3.99122e+06	2.02047e+06	4.24796e+06	2.97892e+06	2.42777e+06	8.17037e+06		3.75203e+06	6.1698e+06	3.70742e+06	1.53421e+06	2.56217e+06	3.34723e+06	3.00584e+06	3.21821e+06	6.03073e+06	2.78776e+06	0.0296487	0.272755	-0.0623603	-0.335115	0.871035	0.145965	0.579823	0.112307
Q99P31	Hspbp1									2.01312e+06	1.85486e+06				#DIV/0!	#DIV/0!	2.01312e+06	1.85486e+06	#DIV/0!	#DIV/0!	#DIV/0!	-0.0355565	#DIV/0!	#DIV/0!	#DIV/0!	#DIV/0!
P63038	Hspd1	8.95302e+08	8.25843e+08	1.07695e+09	9.77727e+08	8.56332e+08	9.72368e+08	9.98848e+08	1.14425e+09	4.42307e+08	6.47171e+08	5.00679e+08	4.9006e+08	5.11685e+08	8.60572e+08	9.70335e+08	8.89443e+08	5.37399e+08	0.0521344	-0.0378039	-0.256625	-0.218821	0.232255	0.652758	0.00741256	0.103177
Q64433	Hspe1	4.03251e+08	3.87965e+08	4.69825e+08	4.55693e+08	3.62263e+08	3.9084e+08	5.19583e+08	5.41103e+08	2.75029e+08	2.8634e+08	2.63277e+08	1.93987e+08	2.72661e+08	3.95608e+08	4.2926e+08	4.31639e+08	2.54066e+08	0.0354558	0.0023997	-0.227774	-0.230174	0.425292	0.974529	0.0158657	0.0581866
Q61699	Hsph1	3.35831e+08	3.87002e+08	2.9967e+08	4.50807e+08	4.02223e+08	4.30145e+08	4.91394e+08	4.41044e+08	3.82323e+08	4.35209e+08	4.45892e+08	4.02806e+08	3.59808e+08	3.61417e+08	3.84234e+08	4.36227e+08	4.10929e+08	0.0265872	0.0551168	0.0291714	-0.0259455	0.687927	0.373413	0.623872	0.425927
P42859	Htt	6.00644e+07	5.3131e+07	4.78023e+07	5.31983e+07	5.73802e+07	5.05315e+07	6.94006e+07	6.50545e+07	4.05538e+07	3.83396e+07	5.48719e+07	3.48516e+07	4.65369e+07	5.65977e+07	5.27936e+07	5.63851e+07	4.365e+07	-0.0302177	0.0285834	-0.0825971	-0.11118	0.473534	0.64426	0.14634	0.16976
Q7TMY8	Huwe1	5.52908e+07	5.22728e+07	4.95825e+07	5.11441e+07	4.6133e+07	5.45538e+07	4.64779e+07	6.00191e+07	6.54735e+07	6.02018e+07	6.9953e+07	5.89319e+07	5.01808e+07	5.37818e+07	4.89532e+07	5.66311e+07	5.98169e+07	-0.0408541	0.0632735	0.0870426	0.0237691	0.118803	0.154439	0.0693064	0.598143
Q9JKR6	Hyou1	1.65607e+07	8.02407e+06	1.50853e+07	7.54329e+06	1.16585e+07	1.44508e+07	1.07794e+07	1.10586e+07	8.40289e+06	1.36022e+07	1.55178e+07	1.32016e+07	7.73036e+06	1.22924e+07	1.1429e+07	1.11729e+07	1.2513e+07	-0.0316268	-0.00984243	0.0393523	0.0491947	0.877896	0.924659	0.71288	0.545981
Q9CR41	Hypk	9.61433e+06	8.41743e+06	7.14553e+06	11358658	1.54643e+07	1.42408e+07	6.60276e+06	6.06767e+06	1.44323e+07	1.10044e+07	9.39672e+06	1.7598e+07	1.30835e+07	9.01588e+06	1.13228e+07	1.03359e+07	1.27707e+07	0.0989472	-0.0396077	0.0522581	0.0918658	0.440517	0.779784	0.653341	0.437845
Q9DB29	Iah1		1.85653e+06	3.05336e+06		1.92517e+06		4.09254e+06			3.52274e+06	618772		415879	1.85653e+06	2.48927e+06	4.09254e+06	1.51913e+06	0.127369	0.215921	-0.214476	-0.430397	#DIV/0!	#DIV/0!	0.463464	#DIV/0!
Q8BU30	Iars1	3.41129e+07	4.8574e+07	4.12028e+07	4.27774e+07	4.24842e+07	4.19857e+07	4.99006e+07	4.07958e+07	5.63574e+07	5.44205e+07	5.20425e+07	6.14353e+07	3.85494e+07	4.13435e+07	4.21548e+07	4.72599e+07	5.16119e+07	0.00843997	0.0496457	0.0879032	0.0382574	0.928898	0.256148	0.142342	0.498616
Q8BIJ6	Iars2	3.52491e+07	3.99827e+07	7.48143e+07	4.7575e+07	3.52276e+07	3.96711e+07	5.5577e+07	5.89658e+07	2.58905e+07	1.55202e+07	2.89267e+07	2.4927e+07	2.44846e+07	3.76159e+07	5.25389e+07	4.50261e+07	2.34646e+07	0.14511	-0.0670171	-0.350068	-0.283051	0.32946	0.621948	0.123647	0.0601803
Q8CAK1	Iba57	776483	913242		1.44067e+06	331045	2.02087e+06	2.07357e+06	3.20065e+06	1.13081e+06	683166		323378	1.41543e+06	844863	885859	2.10648e+06	807326	0.0205783	0.376192	-0.0403157	-0.416508	0.953127	0.208274	0.915496	0.0587679
P97411	Ica1	1.72191e+06	3.46687e+06	4.35302e+06	2.02574e+06	1.19886e+06	3.8041e+06	1.15188e+06	1.11885e+06	2.57184e+06	3.92446e+06	2.11816e+06	2.67754e+06	2.50136e+06	2.59439e+06	2.52587e+06	2.16167e+06	2.80538e+06	-0.0116235	-0.0676226	0.0455802	0.113203	0.961074	0.766908	0.804088	0.432137
Q60625	Icam5	5.84448e+06	2.41311e+06	9.17225e+06	2.69347e+06	6.88722e+06	6.84074e+06	8.24319e+06	6.8994e+06	7.36668e+06	6.98842e+06	6.35766e+06	8.85617e+06	9.43534e+06	4.12879e+06	6.25098e+06	7.3375e+06	7.9094e+06	0.180125	0.0696002	0.102195	0.0325951	0.470948	0.626471	0.482795	0.514646
Q9JHR7	Ide	3.73478e+06	7.84424e+06	4.04794e+06	2.46423e+06	7.1673e+06	6.30247e+06	5.09048e+06	9.95487e+06	6.34963e+06	8.29144e+06	4.77097e+06	8.63436e+06	7.11303e+06	5.78951e+06	4.55982e+06	6.92436e+06	7.20245e+06	-0.103694	0.181432	0.198532	0.0171005	0.670616	0.243623	0.190354	0.845729
O88844	Idh1	2.77528e+08	2.81987e+08	2.73152e+08	2.54968e+08	3.00303e+08	3.01238e+08	2.4787e+08	2.91567e+08	3.17719e+08	3.51805e+08	2.7867e+08	2.8328e+08	3.02568e+08	2.79757e+08	2.76141e+08	2.89599e+08	3.04081e+08	-0.0056503	0.0206652	0.0418577	0.0211924	0.810804	0.52912	0.246528	0.54244
P54071	Idh2	2.00966e+08	2.35456e+08	1.95e+08	1.94573e+08	1.42838e+08	1.78046e+08	2.18331e+08	2.19969e+08	1.55514e+08	1.71471e+08	1.51683e+08	1.57898e+08	1.55923e+08	2.18211e+08	1.7747e+08	1.92965e+08	1.59244e+08	-0.089751	0.0363533	-0.0470635	-0.0834168	0.205057	0.540361	0.40411	0.119906
Q9D6R2	Idh3a	6.8906e+08	6.12812e+08	9.37039e+08	6.40788e+08	4.98479e+08	5.66658e+08	9.46691e+08	8.93847e+08	3.05537e+08	3.37271e+08	3.40158e+08	2.9873e+08	3.452e+08	6.50936e+08	6.92102e+08	6.78183e+08	3.3034e+08	0.0266319	-0.00882322	-0.321209	-0.312386	0.78508	0.946672	0.10637	0.10282
P70404	Idh3g	2.68032e+08	2.67774e+08	3.66697e+08	2.93229e+08	2.15641e+08	2.17455e+08	3.0738e+08	3.38446e+08	1.49687e+08	1.13137e+08	1.66966e+08	1.34168e+08	1.52416e+08	2.67903e+08	2.91856e+08	2.53242e+08	1.41672e+08	0.0371902	-0.0616327	-0.313884	-0.252252	0.637983	0.557358	0.0661963	0.0766995
P58044	Idi1	1.86726e+07	1.3642e+07	1.27646e+07	1.42455e+07	9.71882e+06	1.58222e+07	1.72035e+07	2.05616e+07	2.07159e+07	1.49781e+07	1.02905e+07	2.10127e+07	1.44863e+07	1.61573e+07	1.2243e+07	1.85758e+07	1.51919e+07	-0.120482	0.18106	0.0937255	-0.0873347	0.332024	0.0197448	0.308042	0.241306
Q9DAI2	Ift22	2.73351e+06		8.39038e+06	2487577	3.60151e+06	3.54747e+06	1.97907e+06	4.30083e+06	2.81937e+06	3.70418e+06	6.07291e+06	6.05698e+06	3.89298e+06	2.73351e+06	4.82649e+06	3.16169e+06	4.93176e+06	0.24691	-0.183713	0.00937087	0.193083	#DIV/0!	0.457986	0.960425	0.0781974
Q61249	Igbp1	1.50589e+06		1.97245e+06		1.28638e+06	829589		1.26681e+06	774399				1.13767e+06	1.50589e+06	1.62942e+06	956934	1.13767e+06	0.034238	-0.23115	-0.156016	0.0751338	#DIV/0!	0.264103	#DIV/0!	#DIV/0!
P01865	Igh-1a		6.22082e+06												6.22082e+06	#DIV/0!	#DIV/0!	#DIV/0!	#DIV/0!	#DIV/0!	#DIV/0!	#DIV/0!	#DIV/0!	#DIV/0!	#DIV/0!	#DIV/0!
P01863	Ighg		6.22082e+06												6.22082e+06	#DIV/0!	#DIV/0!	#DIV/0!	#DIV/0!	#DIV/0!	#DIV/0!	#DIV/0!	#DIV/0!	#DIV/0!	#DIV/0!	#DIV/0!
Q8R366	Igsf8	1.07333e+06	1.19145e+06	1.35383e+06	2.77386e+06	2.89258e+06	1.27902e+06	933695	1.34369e+06	1.13188e+06	3.22728e+06	4.80583e+06	2.35459e+06	1.17197e+06	1.13239e+06	2.34009e+06	1.17207e+06	2.88992e+06	0.315237	-0.300279	0.091653	0.391932	0.132635	0.137676	0.573562	0.109558
O88351	Ikbkb	1.03736e+06			232895		2.96984e+06			960129					1.03736e+06	232895	1.96498e+06	#DIV/0!	-0.648769	0.926199	#DIV/0!	#DIV/0!	#DIV/0!	#DIV/0!	#DIV/0!	#DIV/0!
Q9CXY6	Ilf2	8.95688e+06	1.04927e+07	1.28195e+07	9.02881e+06	9.17196e+06	9.61517e+06	1.27748e+07	1.08477e+07	1.20311e+07	1.16469e+07	1.32405e+07	1.48335e+07	9.78145e+06	9.72478e+06	1.03401e+07	1.13172e+07	1.23756e+07	0.0266443	0.039215	0.0780411	0.038826	0.701965	0.537688	0.277177	0.446773
O55222	Ilk	6.80483e+06	3.38516e+06		6242753	2.57654e+06	2.95196e+06	2.23076e+06	4.78089e+06	7.21084e+06	2.72293e+06		8.78054e+06		5.09499e+06	4.40965e+06	4.29361e+06	5.75174e+06	-0.0627398	-0.0115809	0.115395	0.126976	0.810301	0.962254	0.747819	0.715957
Q8R0F6	Ilkap	2.79602e+06	746234		1.50044e+06		585446		1.02101e+06			1.75298e+06	1.24101e+06	1.20376e+06	1.77113e+06	1.50044e+06	803230	1.39925e+06	-0.0720325	-0.271378	-0.0303223	0.241055	#DIV/0!	#DIV/0!	#DIV/0!	0.152636
O55023	Impa1	3.39596e+08	2.68144e+08	2.74097e+08	2.90986e+08	2.84253e+08	3.25913e+08	3.30675e+08	3.92937e+08	3.57701e+08	3.92465e+08	2.79014e+08	3.47568e+08	3.5057e+08	3.0387e+08	2.83112e+08	3.51807e+08	3.42404e+08	-0.0307297	0.0943462	0.0825813	-0.0117649	0.664635	0.0165597	0.0832197	0.750878
O55091	Impact	3.6061e+07	5.29423e+07	4.40979e+07	3.37829e+07	3.34013e+07	4.02508e+07	3.97679e+07	4.80444e+07	4.87258e+07	4.95387e+07	5.53e+07	5.21203e+07	5.37376e+07	4.45017e+07	3.7094e+07	4.41972e+07	5.26741e+07	-0.0790724	0.0760911	0.152293	0.0762023	0.535428	0.174661	0.0350902	0.0307847
P50096	Impdh1				1.17947e+06				1.80129e+06	1.56018e+06	919064	1.73105e+06	638855	1.32694e+06	#DIV/0!	1.17947e+06	1.68073e+06	1.15398e+06	#DIV/0!	0.15381	-0.00949007	-0.163301	#DIV/0!	#DIV/0!	#DIV/0!	0.12098
P24547	Impdh2	4.39726e+06	2.42714e+06	2.15702e+06	8.04096e+06	3.5644e+06	4.10744e+06	3.18323e+06	3.28564e+06	1.06308e+07	4.22485e+06	5.16494e+06	4.27243e+06	4.58193e+06	3.4122e+06	4.58746e+06	5.30177e+06	4.56104e+06	0.128538	0.0628486	-0.00250846	-0.0653571	0.604675	0.788518	0.989512	0.707803
P46660	Ina			1.44416e+06	8.20729e+06				2.32909e+06	3.21234e+06	2.50395e+06	3.42823e+06	3.01701e+06	2.57672e+06	#DIV/0!	4.82572e+06	2.77072e+06	2.88148e+06	#DIV/0!	-0.24097	-0.223947	0.0170232	#DIV/0!	0.652047	0.667747	0.848396
Q0GNC1	Inf2	9.53344e+06	5.67688e+06	2.73197e+06	17699571	7.70648e+06	2.32719e+07	1.56176e+07	2.29426e+07	2.00154e+07	2.04654e+07	1.93896e+07	1.42337e+07	2.60392e+07	7.60516e+06	9.37934e+06	2.04618e+07	2.0032e+07	0.0910639	0.338773	0.329552	-0.00922085	0.739474	0.112926	0.118464	0.89118
P49442	Inpp1	3.68328e+07	3.37802e+07	6.0972e+07	4.22654e+07	3.68948e+07	4.2105e+07	7.31414e+07	5.49295e+07	3.88458e+07	6.96064e+07	4.18052e+07	4.53554e+07	4.77064e+07	3.53065e+07	4.67107e+07	5.22554e+07	5.11183e+07	0.121562	0.0487149	0.0391602	-0.00955476	0.256177	0.625772	0.668634	0.913323
Q9EPW0	Inpp4a	6.18796e+07	7.07756e+07	5.79077e+07	5.48072e+07	6.35168e+07	5.63238e+07	7.84661e+07	6.07751e+07	5.9864e+07	5.09308e+07	7.34845e+07	6.93619e+07	5.05987e+07	6.63276e+07	5.87439e+07	6.38573e+07	6.1094e+07	-0.0527313	0.0362475	0.0170355	-0.019212	0.299456	0.407492	0.737605	0.735832
P59644	Inpp5j	1.54236e+06	4.90882e+06	5.52438e+06	8.09339e+06	4.97969e+06	3.58286e+06	1.17309e+06	1.09683e+06	2.07107e+06	2.43184e+06	1.50717e+06	1.9776e+06	1.01525e+06	3.22559e+06	6.19915e+06	1.98096e+06	1.73296e+06	0.283723	-0.495456	-0.553543	-0.0580867	0.2878	0.0261714	0.0333146	0.72134
Q6PCM2	Ints6	1.00288e+06	545483		396184	410566	461192		270722	652431	661940	645243	334127	820589	774181	403375	461448	615475	-0.283134	0.0584146	0.183502	0.125087	0.351613	0.651055	0.128228	0.355159
Q5DU31	Ipcef1	1.62833e+06	3.93468e+06	1.13083e+06	3.69798e+06	1.06148e+06	1.299e+06	540621	4.86907e+06	3.23932e+06	1.57341e+06	6.71657e+06	5.14187e+06	873924	2.7815e+06	1.96343e+06	2.487e+06	3.57645e+06	-0.151265	0.102662	0.260437	0.157775	0.625201	0.705184	0.375778	0.550186
Q8K2V6	Ipo11	367609	324586	656052		486797				1.42581e+06	2.65269e+06		440663		346098	571425	1.42581e+06	1.54668e+06	0.21776	0.397104	0.43244	0.0353366	0.211816	#DIV/0!	0.539493	#DIV/0!
Q8VI75	Ipo4	1.10029e+07	1.11422e+07	1.51322e+07	7.44552e+06	1.72999e+07	9.96493e+06	1.49349e+07	1.64804e+07	1.70312e+07	1.44063e+07	1.15244e+07	1.32957e+07	9.49617e+06	1.10725e+07	1.32925e+07	1.46029e+07	1.21806e+07	0.0793601	0.0408305	-0.0379374	-0.0787679	0.535155	0.724125	0.753472	0.263454
Q8BKC5	Ipo5	1.43517e+08	1.55992e+08	1.39535e+08	1.31441e+08	1.61474e+08	1.41334e+08	1.74579e+08	1.64703e+08	1.63935e+08	1.78872e+08	1.96036e+08	1.50238e+08	1.6982e+08	1.49754e+08	1.4415e+08	1.61138e+08	1.73742e+08	-0.0165649	0.0483828	0.0810892	0.0327064	0.643412	0.207658	0.074407	0.331743
Q9EPL8	Ipo7	6.27708e+07	8.44626e+07	7.18736e+07	7.36151e+07	7.3953e+07	7.22645e+07	1.0948e+08	8.85193e+07	7.95807e+07	7.23593e+07	8.79614e+07	1.04113e+08	8.99842e+07	7.36167e+07	7.31472e+07	8.74612e+07	8.86043e+07	-0.00277834	0.0776176	0.0832572	0.00563957	0.972473	0.173546	0.0970956	0.91582
Q7TMY7	Ipo8	6.57636e+06	1.06084e+07	9.72458e+06	9563136	7.5236e+06	8.69366e+06	1.20593e+07	1.0603e+07	9.64803e+06	1.37667e+07	8.61783e+06	1.19359e+07	1.04728e+07	8.59239e+06	8.93711e+06	1.0251e+07	1.11983e+07	0.0170829	0.0595697	0.0979558	0.0383861	0.893902	0.251309	0.14562	0.500068
Q91YE6	Ipo9	2.14073e+07	3.68876e+07	2.92016e+07	1.84854e+07	7.39286e+06	2.56738e+07	3.21333e+07	2.60082e+07	2.45346e+07	1.00483e+07	3.0893e+07	2.12972e+07	2.13987e+07	2.91475e+07	1.83599e+07	2.70875e+07	2.09093e+07	-0.20073	0.168897	0.0564686	-0.112428	0.381155	0.297978	0.755391	0.250762
Q9JKF1	Iqgap1		637793	497778				547413				859559	937732	1.08573e+06	637793	497778	547413	961006	-0.107644	0.0412797	0.28569	0.244411	#DIV/0!	#DIV/0!	#DIV/0!	#DIV/0!
Q8R0S2	Iqsec1	740018		1.371e+06	558981				1.10306e+06	1.9908e+06	991389	1.51766e+06	1.96667e+06		740018	964993	1.54693e+06	1.49191e+06	0.115281	0.204947	0.189218	-0.0157295	#DIV/0!	0.436098	0.399604	0.927023
Q8R3Y8	Irf2bp1							706768				347620	519004	368085	#DIV/0!	#DIV/0!	706768	411570	#DIV/0!	#DIV/0!	#DIV/0!	-0.234834	#DIV/0!	#DIV/0!	#DIV/0!	#DIV/0!
Q8K3X4	Irf2bpl		1.64356e+06						981875						1.64356e+06	#DIV/0!	981875	#DIV/0!	#DIV/0!	#DIV/0!	#DIV/0!	#DIV/0!	#DIV/0!	#DIV/0!	#DIV/0!	#DIV/0!
Q8VIM9	Irgq	1.97033e+07	1.77601e+07	2.97437e+07	20880043	2.99321e+07	2.92247e+07	2.38345e+07	2.76664e+07	3.09413e+07	2.85114e+07	2.10321e+07	2.40114e+07	2.91224e+07	1.87317e+07	2.6852e+07	2.79167e+07	2.56693e+07	0.156399	0.0168887	-0.0195617	-0.0364504	0.102416	0.771206	0.757615	0.395589
Q9D7P6	Iscu	4.46582e+06	8.30418e+06	7.259e+06	3.34893e+06	2.6939e+06	2.25223e+06	7.736e+06	8.46055e+06	2.70019e+06	2.27111e+06	3.72246e+06	3.15255e+06	5.04373e+06	6.385e+06	4.43394e+06	5.28724e+06	3.54746e+06	-0.158371	0.076439	-0.0968723	-0.173311	0.496955	0.710032	0.609534	0.375659
Q91V64	Isoc1	1.92259e+06	5.31057e+06		5272227	9.95211e+06	2.15904e+06	7.61662e+06	7.72047e+06	1.39118e+07	6.48995e+06	6.40394e+06	4.51827e+06	6.9661e+06	3.61658e+06	7.61217e+06	7.85198e+06	6.09456e+06	0.32321	0.0134711	-0.0965657	-0.110037	0.31175	0.947376	0.632648	0.522401
P85094	Isoc2a	1.8176e+07	2.08958e+07	1.56459e+07	1.85037e+07	1.463e+07	1.91443e+07	1.87787e+07	1.53655e+07	1.0712e+07	1.09436e+07	7.74576e+06	1.00372e+07	9.30268e+06	1.95359e+07	1.62599e+07	1.60001e+07	9.50732e+06	-0.0797169	-0.00699294	-0.233059	-0.226066	0.188592	0.913903	0.0116886	0.0388642
Q9JHU9	Isyna1	7.38954e+07	6.00305e+07	4.34075e+07	7.40214e+07	4.7029e+07	4.81406e+07	6.01581e+07	6.26298e+07	7.28473e+07	9.15713e+07	5.68788e+07	6.5703e+07	8.46906e+07	6.6963e+07	5.48193e+07	6.09439e+07	7.47109e+07	-0.0869012	0.0459971	0.134451	0.0884537	0.382229	0.612581	0.183484	0.208027
Q9D892	Itpa	4.40513e+07	5.50073e+07	5.13979e+07	4.23769e+07	2.9775e+07	5.85822e+07	4.66838e+07	6.93349e+07	4.91533e+07	6.49305e+07	4.59997e+07	5.23662e+07	4.57683e+07	4.95293e+07	4.11832e+07	5.59385e+07	5.22662e+07	-0.0801414	0.13299	0.1035	-0.0294903	0.392988	0.138059	0.22591	0.610566
Q8R071	Itpka	9.02313e+07	1.15237e+08	1.14194e+08	9.87897e+07	1.00208e+08	8.52028e+07	1.21168e+08	9.35583e+07	6.22414e+07	6.99771e+07	8.12081e+07	9.17597e+07	9.73573e+07	1.02734e+08	1.04397e+08	9.05427e+07	8.50755e+07	0.00697586	-0.0618363	-0.0888851	-0.0270489	0.917628	0.351981	0.055838	0.706189
P11881	Itpr1	5.51113e+06	345468	3.16459e+06	437489	2.00729e+06	3.45449e+06	806977	3.43504e+06	301942	3.58695e+06	2.41898e+06	3.14879e+06	2.26675e+06	2.9283e+06	1.86979e+06	1.99961e+06	2.85537e+06	-0.194823	0.0291536	0.18387	0.154716	0.753687	0.914874	0.340396	0.396335
Q9Z329	Itpr2	3.47844e+06	345468	2.49947e+06	239176	340932	2.56509e+06	487075	1.86104e+06	301942	1.82645e+06	2.08159e+06	874980	578839	1.91195e+06	1.02652e+06	1.30379e+06	1.34046e+06	-0.270108	0.103837	0.115886	0.0120482	0.675791	0.777479	0.728081	0.957451
P70227	Itpr3	2.8941e+06		1.89868e+06			2.10208e+06		1.41589e+06		1.29567e+06	1.41337e+06			2.8941e+06	1.89868e+06	1.75898e+06	1.35452e+06	-0.183062	-0.0331904	-0.146667	-0.113476	#DIV/0!	#DIV/0!	#DIV/0!	0.444012
Q9Z0R4	Itsn1	2.91338e+07	3.29675e+07	1.90745e+07	2.59559e+07	2.69772e+07	1.88624e+07	2.53934e+07	2.22987e+07	2.74672e+07	2.12218e+07	1.62603e+07	1.89461e+07	1.97528e+07	3.10507e+07	2.40025e+07	2.35054e+07	1.90452e+07	-0.111814	-0.00908872	-0.10047	-0.0913815	0.110822	0.880706	0.172462	0.0960324
Q9JHI5	Ivd	3.32005e+07	4.6857e+07	7.09096e+07	5.15067e+07	3.85843e+07	4.11986e+07	5.50309e+07	4.77024e+07	2.57213e+07	2.88419e+07	1.78817e+07	2.63394e+07	2.34675e+07	4.00287e+07	5.36668e+07	4.24133e+07	2.41326e+07	0.127335	-0.102204	-0.347101	-0.244898	0.325041	0.379396	0.0800094	0.0542754
Q920Q8	Ivns1abp	987525	1.42399e+06	983188	1224420		1.0529e+06	1.05822e+06	2.47077e+06	1.45784e+06	1.2755e+06	1.55074e+06	1.48429e+06	1.21575e+06	1.20576e+06	1.1038e+06	1.50993e+06	1.38157e+06	-0.038368	0.136066	0.0974815	-0.0385844	0.731783	0.322254	0.198076	0.731143
P97825	Jpt1	5.49866e+06	9.53081e+06	5.58507e+06	9458207	6.75713e+06	6.08771e+06	6.42659e+06		8.27425e+06	7.26853e+06	5.7704e+06	8.59893e+06	9.41102e+06	7.51473e+06	7.2668e+06	6.92952e+06	7.76222e+06	-0.0145704	-0.0206402	0.0286427	0.049283	0.926323	0.815409	0.74158	0.462793
A2CG49	Kalrn		4.53429e+06	737740		4.10335e+06		4.36709e+06	4.08152e+06		3.29718e+06	815673			4.53429e+06	2.42055e+06	4.2243e+06	2.05642e+06	-0.272596	0.241842	-0.0708007	-0.312642	#DIV/0!	0.477073	0.879002	0.327923
Q99MN1	Kars1	2.42421e+07	1.43398e+07	1.54352e+07	1.38654e+07	1.31778e+07	9.26501e+06	2.67798e+07	1.61905e+07	1.58766e+07	1.55285e+07	2.30988e+07	2.58173e+07	2.49852e+07	1.9291e+07	1.41595e+07	1.7028e+07	2.23574e+07	-0.134307	0.0801158	0.198375	0.118259	0.486657	0.489527	0.0350995	0.270256
Q8K0T4	Katnal1	8.19981e+06	7.42202e+06	8.55169e+06	6.51587e+06	4.98924e+06	5.21452e+06	1.05787e+07	4.97338e+06	8.71738e+06	8.33086e+06	7.35984e+06	4.40915e+06	5.54244e+06	7.81092e+06	6.6856e+06	7.37099e+06	6.41057e+06	-0.0675617	0.0423857	-0.0182435	-0.0606292	0.395693	0.705948	0.848479	0.580534
Q69ZS8	Kazn					1.04964e+06	654920					667341			#DIV/0!	1.04964e+06	654920	667341	#DIV/0!	-0.204851	-0.196691	0.00815999	#DIV/0!	#DIV/0!	#DIV/0!	#DIV/0!
Q8BNW9	Kbtbd11	1.11365e+08	8.82251e+07	1.28667e+08	1.26362e+08	1.14808e+08	8.86041e+07	8.46942e+07	1.02404e+08	9.83369e+07	9.37907e+07	1.36262e+08	9.67642e+07	9.54845e+07	9.97951e+07	1.23279e+08	9.35098e+07	1.05575e+08	0.0917801	-0.120032	-0.067327	0.0527053	0.263253	0.00479664	0.186909	0.336839
Q80UY2	Kcmf1	1.38416e+06	1.7749e+06	1.53189e+06	1.2608e+06	1.15237e+06	1.37895e+06	2.67398e+06	2.0483e+06	1.36997e+06	1.86909e+06	2.31118e+06	1.00851e+06	1.87306e+06	1.57953e+06	1.31502e+06	1.8678e+06	1.76546e+06	-0.0795956	0.152398	0.127925	-0.0244733	0.380404	0.17612	0.202816	0.813384
P62482	Kcnab2	3.1885e+06	7.68234e+06	1.16433e+07	1.30467e+07	2.09887e+07	2.5613e+07	1.01417e+07	8.70196e+06	2.23795e+06	9.78692e+06	1.00123e+07	1.30719e+07	1.26003e+07	5.43542e+06	1.52262e+07	1.16736e+07	1.13679e+07	0.447359	-0.115386	-0.126913	-0.0115273	0.0767132	0.565638	0.314658	0.955124
Q6PHZ8	Kcnip4	2.1387e+06	1.70267e+06		1.06246e+06	2.15576e+06	1.56922e+06		1.66489e+06	1.62116e+06	1.43325e+06	1.44885e+06	1.98706e+06	2.71286e+06	1.92068e+06	1.60911e+06	1.61842e+06	1.89551e+06	-0.0768699	0.00250586	0.0711391	0.0686332	0.672178	0.98916	0.699604	0.426346
Q6WVG3	Kctd12				889539						1.548e+06				#DIV/0!	889539	#DIV/0!	1.548e+06	#DIV/0!	#DIV/0!	0.240607	#DIV/0!	#DIV/0!	#DIV/0!	#DIV/0!	#DIV/0!
Q5DTY9	Kctd16					2.14959e+06			1.55673e+06	2.90825e+06		3.43833e+06	2.38753e+06		#DIV/0!	2.14959e+06	2.23249e+06	2.91293e+06	#DIV/0!	0.016434	0.131975	0.115541	#DIV/0!	#DIV/0!	#DIV/0!	0.514347
Q50H33	Kctd8					2.14959e+06			1.55673e+06	2.90825e+06		3.43833e+06	2.38753e+06		#DIV/0!	2.14959e+06	2.23249e+06	2.91293e+06	#DIV/0!	0.016434	0.131975	0.115541	#DIV/0!	#DIV/0!	#DIV/0!	0.514347
Q60749	Khdrbs1	5.02539e+06	3.99031e+06	5.16765e+06	3.9319e+06	4.29698e+06	5.14007e+06	4.54972e+06	4.13334e+06	6.02151e+06	6.77181e+06	7.04912e+06	4.11373e+06	4.35173e+06	4.50785e+06	4.46551e+06	4.96116e+06	5.5716e+06	-0.00409862	0.0457122	0.0961089	0.0503967	0.952834	0.408721	0.264493	0.52074
Q9WU01	Khdrbs2	3.96741e+06	3.05193e+06	3.78588e+06	3093743	3.67778e+06	3.87102e+06	3.52867e+06	4.13334e+06	4.50885e+06	5.3273e+06	5.84257e+06	3.25236e+06	3.20151e+06	3.50967e+06	3.51913e+06	4.01047e+06	4.40594e+06	0.00116981	0.056759	0.0976022	0.0408432	0.987302	0.164151	0.294053	0.615309
Q3U0V1	Khsrp	1.25385e+08	1.26508e+08	1.35831e+08	1.20015e+08	1.11426e+08	1.19089e+08	9.15838e+07	1.17107e+08	1.32899e+08	1.69075e+08	1.32831e+08	1.77826e+08	1.71555e+08	1.25947e+08	1.22424e+08	1.1517e+08	1.62822e+08	-0.0123201	-0.0265285	0.123846	0.150375	0.671292	0.545419	0.0233287	0.0122259
Q8R0A7	Kiaa0513	1.10703e+08	9.98258e+07	1.01533e+08	8.6053e+07	1.32698e+08	1.03416e+08	9.59388e+07	1.11356e+08	7.90393e+07	9.04685e+07	9.02274e+07	1.03443e+08	8.5489e+07	1.05265e+08	1.06761e+08	9.74376e+07	9.24069e+07	0.00613208	-0.0396874	-0.0627097	-0.0230223	0.926629	0.586377	0.407052	0.55378
Q8BRV5	Kiaa1671		606233	3.04877e+06		7.48648e+06	3.89297e+06	4.47371e+06	3.97748e+06			2.63963e+06		1.00318e+06	606233	5.26762e+06	4.11472e+06	1.82141e+06	0.938975	-0.107275	-0.461207	-0.353933	#DIV/0!	0.694883	0.344332	0.204518
L0N7N1	Kif14	2.66823e+06	2.96994e+06	2.79887e+06	3081511		2.68845e+06	4.09316e+06	4.03023e+06	2.80474e+06	2.53133e+06	2.73415e+06	3.396e+06	2.82041e+06	2.81909e+06	2.94019e+06	3.40414e+06	2.87047e+06	0.0182668	0.0636328	-0.0104218	-0.0740546	0.617499	0.322076	0.7808	0.270857
B1AVY7	Kif16b	3.1011e+06			2.5131e+06		3.85752e+06		5.01925e+06	2.72381e+06	6.34421e+06	5.02198e+06	4.44453e+06	3.26286e+06	3.1011e+06	2.5131e+06	3.86686e+06	4.7684e+06	-0.091307	0.187149	0.278163	0.0910136	#DIV/0!	#DIV/0!	#DIV/0!	0.375229
P33173	Kif1a	7.36908e+07	8.61547e+07	7.09269e+07	6.97939e+07	6.1785e+07	6.74147e+07	9.89446e+07	9.01418e+07	8.96616e+07	7.18397e+07	8.10811e+07	9.20062e+07	7.87026e+07	7.99227e+07	6.75019e+07	8.65407e+07	8.09074e+07	-0.0733541	0.107904	0.0786721	-0.029232	0.258564	0.0598506	0.0472187	0.508564
Q60575	Kif1b	1.49923e+07	1.71364e+07	1.32045e+07	1.02678e+07	5.20772e+06	5.74231e+06	1.06613e+07	1.3439e+07	1.49527e+07	6.34765e+06	9.18315e+06	8.27833e+06	7.66709e+06	1.60644e+07	9.56003e+06	1.11988e+07	7.86906e+06	-0.225404	0.0687126	-0.0845366	-0.153249	0.0949063	0.621275	0.548122	0.199323
Q9QXL2	Kif21a	1.29227e+08	1.33966e+08	1.59455e+08	1.70936e+08	1.36601e+08	1.07462e+08	1.07829e+08	1.15405e+08	9.98005e+07	1.2922e+08	1.65267e+08	1.49476e+08	1.65338e+08	1.31596e+08	1.55664e+08	1.07624e+08	1.52325e+08	0.0729448	-0.16028	-0.00941668	0.150863	0.133719	0.0317411	0.812141	0.00909444
Q7M6Z4	Kif27	416823	893600						602420						655212	#DIV/0!	602420	#DIV/0!	#DIV/0!	#DIV/0!	#DIV/0!	#DIV/0!	#DIV/0!	#DIV/0!	#DIV/0!	#DIV/0!
P28740	Kif2a	6.14921e+07	7.55791e+07	6.16278e+07	4.43982e+07	4.79614e+07	5.43627e+07	5.86063e+07	6.14141e+07	4.58306e+07	3.67836e+07	5.34882e+07	4.76174e+07	4.41047e+07	6.85356e+07	5.13291e+07	5.50534e+07	4.54985e+07	-0.125552	0.0304203	-0.0523672	-0.0827875	0.183364	0.586917	0.411682	0.0975674
Q8C0N1	Kif2b	4.44099e+06	8.14507e+06		688350			5.84938e+06	9.4814e+06				3.49711e+06	7.9507e+06	6.29303e+06	688350	7.66539e+06	5.7239e+06	-0.96105	1.04673	0.919883	-0.126842	#DIV/0!	#DIV/0!	#DIV/0!	0.571346
Q922S8	Kif2c	4.44099e+06	8.14507e+06	557145		388622		4.44163e+06	7.84032e+06				3.49711e+06	7.9507e+06	6.29303e+06	472883	6.14097e+06	5.7239e+06	-1.12411	1.11348	1.08294	-0.0305449	0.195494	0.184676	0.25493	0.89613
P28741	Kif3a	3.89807e+06	4.84778e+06	8.38764e+06	6.23919e+06	5.84325e+06	9.81777e+06	1.50226e+07	1.12339e+07	9.86346e+06	1.86719e+07	1.32886e+07	1.59355e+07	1.39374e+07	4.37292e+06	6.82336e+06	1.14844e+07	1.54584e+07	0.193226	0.226111	0.355165	0.129055	0.0782021	0.0256309	0.00217047	0.0604027
Q61771	Kif3b	1.24124e+07	1.04809e+07	1.1854e+07	1.57026e+07	3.57276e+06	7.89515e+06	7.60271e+06	1.29876e+07	1.15854e+07	1.55665e+07	1.19735e+07	8.44833e+06	7.61666e+06	1.14467e+07	1.03765e+07	1.00177e+07	1.09013e+07	-0.0426299	-0.0152813	0.0214272	0.0367085	0.796988	0.932046	0.904187	0.710571
O35066	Kif3c	1.05112e+07	7.68059e+06	8.7845e+06	9.88345e+06	2.0284e+06	4.28337e+06	5.12853e+06	5.17959e+06	7.14006e+06	1.18372e+07	7.94166e+06	6.96583e+06	5.5232e+06	9.09591e+06	6.89878e+06	5.43289e+06	8.06697e+06	-0.120074	-0.103742	0.067938	0.17168	0.496372	0.615097	0.703253	0.147147
P33174	Kif4	7.59712e+06	1.04976e+07	7.67668e+06	7.11135e+06	6.35076e+06	6.41142e+06	1.05177e+07	9.35973e+06	1.05884e+07	1.04949e+07	1.15809e+07	8.65224e+06	7.236e+06	9.04738e+06	7.04626e+06	9.21932e+06	9.49101e+06	-0.108564	0.11674	0.129354	0.0126135	0.388433	0.109853	0.0801108	0.849696
P33175	Kif5a	2.5725e+06	2.67432e+06	1.98722e+06	1.34175e+06	394908	2.53011e+06	1.65422e+06	1.35029e+06	5.86769e+06	2.14859e+06	3.11792e+06	4.36322e+06	3.4561e+06	2.62341e+06	1.24129e+06	2.85058e+06	3.27146e+06	-0.324993	0.361059	0.420868	0.0598088	0.0943505	0.227951	0.0278627	0.728525
Q61768	Kif5b	2.46999e+07	3.54371e+07	4.02518e+07	3.64987e+07	3.52032e+07	3.2678e+07	3.59816e+07	3.63134e+07	2.12641e+07	2.24124e+07	2.96455e+07	2.42281e+07	4.43883e+07	3.00685e+07	3.73179e+07	3.15593e+07	3.01686e+07	0.0938055	-0.0727902	-0.0923628	-0.0195725	0.394203	0.207994	0.250436	0.828185
P28738	Kif5c	2.73843e+08	2.97187e+08	2.63279e+08	2.7269e+08	2.36821e+08	2.52132e+08	3.2573e+08	2.56002e+08	2.43835e+08	2.18915e+08	2.65281e+08	1.97864e+08	2.55802e+08	2.85515e+08	2.57597e+08	2.69425e+08	2.34466e+08	-0.0446892	0.0194973	-0.040861	-0.0603583	0.194172	0.612541	0.281079	0.207443
B7ZNG0	Kif7	1.10377e+07	1.23589e+07	1.03806e+07	1.58227e+07	1.53279e+07	1.32265e+07	1.25672e+07	1.47844e+07	1.18891e+07	1.15542e+07	1.35183e+07	1.48239e+07	1.62127e+07	1.16983e+07	1.38437e+07	1.31168e+07	1.40273e+07	0.0731311	-0.0234253	0.00572087	0.0291461	0.346235	0.724498	0.932198	0.47094
Q9WV04	Kif9	2.66823e+06	2.96994e+06	2.79887e+06	3081511		2.68845e+06	4.09316e+06	4.03023e+06	2.80474e+06	2.53133e+06	2.73415e+06	3.396e+06	2.82041e+06	2.81909e+06	2.94019e+06	3.40414e+06	2.87047e+06	0.0182668	0.0636328	-0.0104218	-0.0740546	0.617499	0.322076	0.7808	0.270857
P70188	Kifap3	6.48239e+06	5.62862e+06	7.88538e+06	1.51251e+06	2.28908e+06	9.62577e+06	1.1126e+07	9.04439e+06	1.12474e+07	1.05584e+07	8.04911e+06	1.15076e+07	9.54121e+06	6.0555e+06	3.89565e+06	1.02609e+07	9.91408e+06	-0.19157	0.420604	0.405672	-0.0149324	0.395288	0.0774827	0.0809717	0.720495
Q6ZPU9	Kifbp	1.04459e+07	1.12822e+07	1.88353e+07	1.56189e+07	1.23142e+07	1.10451e+07	1.36619e+07	1.64978e+07	1.53396e+07	1.52622e+07	1.47304e+07	1.68638e+07	1.67031e+07	1.0864e+07	1.55895e+07	1.41361e+07	1.58899e+07	0.15684	-0.042501	0.00829005	0.050791	0.122944	0.553517	0.89024	0.244988
O35231	Kifc3	2.66823e+06	2.96994e+06	2.79887e+06	3081511		2.68845e+06	4.09316e+06	4.03023e+06	2.80474e+06	2.53133e+06	2.73415e+06	3.396e+06	2.82041e+06	2.81909e+06	2.94019e+06	3.40414e+06	2.87047e+06	0.0182668	0.0636328	-0.0104218	-0.0740546	0.617499	0.322076	0.7808	0.270857
O88447	Klc1	2.37604e+07	3.38756e+07	2.4268e+07	2.84305e+07	2.39302e+07	2.25825e+07	1.45507e+07	1.13935e+07	2.86544e+07	1.24029e+07	2.09138e+07	2.23151e+07	2.93221e+07	2.8818e+07	2.55429e+07	1.92953e+07	2.12385e+07	-0.0523936	-0.121818	-0.0801465	0.0416715	0.633026	0.212442	0.317024	0.723089
O88448	Klc2	4.35037e+07	3.21738e+07	5.20277e+07	3.80815e+07	3.8315e+07	3.90338e+07	5.14496e+07	4.71855e+07	4.14034e+07	2.7279e+07	3.48054e+07	3.46441e+07	4.10453e+07	3.78388e+07	4.28081e+07	4.47681e+07	3.44434e+07	0.0535884	0.0194428	-0.0944189	-0.113862	0.559161	0.737726	0.207493	0.0408682
Q60960	Kpna1	1.64823e+07	2.20532e+07	1.62204e+07	14092756	1.67577e+07	1.8997e+07	1.94904e+07	1.92255e+07	2.04973e+07	1.26563e+07	1.96459e+07	1.96723e+07	1.32308e+07	1.92677e+07	1.56903e+07	1.95525e+07	1.63013e+07	-0.0891999	0.0955724	0.0165927	-0.0789797	0.409849	0.0277221	0.786223	0.19246
O35344	Kpna3	3.72599e+07	2.83805e+07	2.88876e+07	3.29891e+07	2.93222e+07	1.61796e+07	3.33456e+07	2.94599e+07	4.53964e+07	1.96418e+07	3.07357e+07	4.36761e+07	2.63159e+07	3.28202e+07	3.03996e+07	3.10954e+07	3.00924e+07	-0.0332726	0.00982764	-0.00441184	-0.0142395	0.682316	0.916616	0.956483	0.902861
O35343	Kpna4	1.82979e+06	6.494e+06	2.19198e+06	3.11011e+06	1.35521e+06	2.64048e+06	8.90214e+06	744232	8.1268e+06	9.53745e+06	5.90261e+06	396150	978353	4.16189e+06	2.2191e+06	5.10341e+06	4.20364e+06	-0.273114	0.361684	0.277448	-0.0842354	0.555191	0.249415	0.431969	0.771186
O35345	Kpna6	1.94945e+06	1.5105e+06	2.89757e+06	3.96171e+06		5.73709e+06	3.12067e+06	4.74485e+06	3.29344e+06	2.84533e+06	3.65924e+06	3.08679e+06	4.44825e+06	1.72998e+06	3.42964e+06	4.22401e+06	3.5099e+06	0.297208	0.0904772	0.0100471	-0.0804301	0.155375	0.39481	0.911886	0.366947
P70168	Kpnb1	2.60695e+08	2.46986e+08	2.75679e+08	2.73021e+08	2.91605e+08	3.13003e+08	3.35794e+08	2.59015e+08	3.09723e+08	3.25759e+08	2.73182e+08	3.03121e+08	2.90327e+08	2.5384e+08	2.80102e+08	3.04384e+08	2.98097e+08	0.0427553	0.0361054	0.0270423	-0.00906307	0.0826326	0.235891	0.217496	0.760911
P32883	Kras			3.65706e+06					2.48818e+06						#DIV/0!	3.65706e+06	2.48818e+06	#DIV/0!	#DIV/0!	-0.16725	#DIV/0!	#DIV/0!	#DIV/0!	#DIV/0!	#DIV/0!	#DIV/0!
P04104	Krt1	1.03209e+08	1.48739e+08	3.29079e+07	6.22114e+07	3.0935e+07	7.3303e+07	2.31917e+07	1.82787e+08	5.35166e+07	6.75551e+07	5.60224e+07	1.12972e+08	6.64208e+07	1.25974e+08	4.20181e+07	8.31995e+07	7.57426e+07	-0.476845	0.296684	0.255904	-0.0407806	0.123598	0.327265	0.0921466	0.850636
P02535	Krt10	6.73178e+07	1.07517e+08	2.72717e+07	7.32325e+07	2.24592e+07	2.64963e+07	1.86442e+07	1.13255e+08	5.74349e+07	6.43325e+07	3.86683e+07	8.03111e+07	5.02563e+07	8.74175e+07	4.09878e+07	5.39576e+07	5.83921e+07	-0.328944	0.119397	0.153699	0.0343016	0.199826	0.64997	0.41218	0.858123
Q61781	Krt14	2.61028e+06	8.78946e+06		3.60583e+06		1.63703e+06		7.86915e+06	9.67389e+06	1.26184e+06		5.54433e+06	3.09502e+06	5.69987e+06	3.60583e+06	6.39336e+06	3.3004e+06	-0.198859	0.248723	-0.0384393	-0.287163	#DIV/0!	#DIV/0!	#DIV/0!	0.340625
Q61414	Krt15	6.64761e+07	1.03977e+08	1.57227e+07	1.61829e+08	1.91827e+07	3.56549e+07	2.27396e+07	1.37185e+08	4.86318e+07	3.3175e+07	2.78059e+07	1.00246e+08	3.15799e+07	8.52267e+07	6.5578e+07	6.10527e+07	4.82018e+07	-0.113817	-0.0310536	-0.133695	-0.102641	0.733248	0.939011	0.760426	0.696825
P05784	Krt18	3.07499e+06	4.7134e+06	2.79802e+06	2.02745e+06	1.72901e+06	3.16867e+06	5.57386e+06	6.28481e+06	5.3601e+06	4.10149e+06	4.07367e+06	4.27516e+06	3.37349e+06	3.8942e+06	2.18482e+06	5.09686e+06	3.95595e+06	-0.251001	0.367886	0.257835	-0.110052	0.253634	0.0159255	0.0125683	0.188651
P19001	Krt19	3.98863e+07	7.92075e+07	1.57227e+07	4.68475e+07	9.87378e+06	2.08716e+07	2.27396e+07	9.17035e+07	2.56351e+07	2.28449e+07	2.11613e+07	7.79533e+07	2.3187e+07	5.95469e+07	2.4148e+07	4.02374e+07	3.62866e+07	-0.391978	0.22175	0.176866	-0.0448837	0.281013	0.472561	0.530461	0.864246
Q3TTY5	Krt2	2.58005e+07	4.70145e+07	5.29409e+06	1.18502e+07	1.78614e+06	1.23302e+07	9.93102e+06	4.66014e+07	1.25772e+07	1.50406e+07	1.00978e+07	3.39157e+07	6.20878e+07	3.64075e+07	6.31014e+06	2.036e+07	3.02855e+07	-0.761152	0.508738	0.681195	0.172458	0.195066	0.210116	0.132698	0.526213
Q9D312	Krt20	2.61028e+06	4.8623e+06		1.86634e+06		1.63703e+06		3.29731e+06	1.55125e+06			2.80253e+06	2.14149e+06	3.73629e+06	1.86634e+06	2.16186e+06	2.47201e+06	-0.301449	0.0638368	0.122059	0.0582222	#DIV/0!	#DIV/0!	#DIV/0!	0.67014
Q8VCW2	Krt25	1.15138e+07	1.21109e+07	2.52141e+06	8476899	2.86415e+06	4.9813e+06	3.00453e+06	1.58151e+07	6.8365e+06	8.65412e+06	5.43409e+06	1.11451e+07	7.20361e+06	1.18123e+07	4.62082e+06	7.65936e+06	8.10923e+06	-0.407617	0.219474	0.244261	0.024787	0.0619855	0.416689	0.2099	0.890694
Q9Z320	Krt27	1.15138e+07	1.21109e+07	2.52141e+06	8476899	2.86415e+06	4.9813e+06	3.00453e+06	1.58151e+07	6.8365e+06	8.65412e+06	5.43409e+06	1.11451e+07	7.20361e+06	1.18123e+07	4.62082e+06	7.65936e+06	8.10923e+06	-0.407617	0.219474	0.244261	0.024787	0.0619855	0.416689	0.2099	0.890694
Q61765	Krt31		6.01292e+06		938648			968514	990710					1.55403e+07	6.01292e+06	938648	979612	1.55403e+07	-0.806583	0.0185511	1.21896	1.20041	#DIV/0!	#DIV/0!	#DIV/0!	#DIV/0!
Q8K0Y2	Krt33a		2.13633e+06		938648			968514	990710					1.21748e+07	2.13633e+06	938648	979612	1.21748e+07	-0.357165	0.0185511	1.11296	1.09441	#DIV/0!	#DIV/0!	#DIV/0!	#DIV/0!
Q61897	Krt33b													5.02007e+06	#DIV/0!	#DIV/0!	#DIV/0!	5.02007e+06	#DIV/0!	#DIV/0!	#DIV/0!	#DIV/0!	#DIV/0!	#DIV/0!	#DIV/0!	#DIV/0!
Q9D646	Krt34		6.01292e+06		938648			968514	990710					1.21748e+07	6.01292e+06	938648	979612	1.21748e+07	-0.806583	0.0185511	1.11296	1.09441	#DIV/0!	#DIV/0!	#DIV/0!	#DIV/0!
P07744	Krt4	2.24288e+07	1.87231e+07	4.4297e+06	1.27476e+07	8.5524e+06	9.15403e+06	2.77764e+06	2.43089e+07	1.59534e+07	2.14072e+07	1.40565e+07	2.30788e+07	1.93903e+07	2.0576e+07	8.57657e+06	1.30485e+07	1.94832e+07	-0.380047	0.182247	0.356346	0.1741	0.029203	0.434887	0.0218605	0.268136
Q6IFX3	Krt40		3.8766e+06												3.8766e+06	#DIV/0!	#DIV/0!	#DIV/0!	#DIV/0!	#DIV/0!	#DIV/0!	#DIV/0!	#DIV/0!	#DIV/0!	#DIV/0!	#DIV/0!
Q6IFX2	Krt42	7.33434e+06	9.78611e+06	2.85577e+06	6969831	1.44779e+06	4.40706e+06	2.32637e+06	9.61232e+06	3.56078e+06	4.85347e+06	2.02691e+06	8.79653e+06	4.59634e+06	8.56022e+06	3.7578e+06	4.97663e+06	5.06831e+06	-0.357552	0.122002	0.12993	0.00792797	0.102289	0.620856	0.575291	0.967034
Q922U2	Krt5	1.95844e+08	3.55229e+08	7.83567e+07	2.85245e+08	8.5524e+06	2.00836e+08	5.45493e+07	2.2294e+08	1.40104e+08	2.02942e+08	1.12384e+08	3.25069e+08	1.75606e+08	2.75537e+08	1.24051e+08	1.54607e+08	2.04e+08	-0.346577	0.0956277	0.216029	0.120401	0.287547	0.760947	0.456156	0.430766
P50446	Krt6a	1.04876e+06	4.23051e+06				964721		1.55032e+06	692944			1.68276e+06		2.63964e+06	#DIV/0!	1.06933e+06	1.68276e+06	#DIV/0!	#DIV/0!	#DIV/0!	0.196912	#DIV/0!	#DIV/0!	#DIV/0!	#DIV/0!
Q9Z331	Krt6b	1.95844e+08	3.55229e+08	7.83567e+07	2.85245e+08	8.5524e+06	2.00836e+08	5.45493e+07	2.2294e+08	1.40104e+08	2.02942e+08	1.12384e+08	3.25069e+08	1.75606e+08	2.75537e+08	1.24051e+08	1.54607e+08	2.04e+08	-0.346577	0.0956277	0.216029	0.120401	0.287547	0.760947	0.456156	0.430766
Q6IFZ6	Krt77	1.60565e+08	1.93806e+08	6.00278e+07	1.50399e+08	5.52385e+07	1.6742e+08	3.9765e+07	1.96386e+08	1.04144e+07	1.1221e+08	7.15646e+07	1.89906e+08	9.46499e+07	1.77186e+08	8.8555e+07	1.03496e+08	1.17083e+08	-0.301215	0.0677112	0.121279	0.0535682	0.0905002	0.798795	0.514346	0.807503
Q8VED5	Krt79	6.54758e+07	1.21987e+08		138923728	3.35763e+07	6.14975e+07	1.79123e+07		6.66785e+07	7.6602e+07			6.22801e+07	9.37314e+07	8.625e+07	4.86961e+07	6.9441e+07	-0.0361257	-0.248265	-0.094143	0.154122	0.91482	0.603641	0.803571	0.319074
Q9ERE2	Krt81													1.27588e+07	#DIV/0!	#DIV/0!	#DIV/0!	1.27588e+07	#DIV/0!	#DIV/0!	#DIV/0!	#DIV/0!	#DIV/0!	#DIV/0!	#DIV/0!	#DIV/0!
Q99M74	Krt82		2.84844e+06												2.84844e+06	#DIV/0!	#DIV/0!	#DIV/0!	#DIV/0!	#DIV/0!	#DIV/0!	#DIV/0!	#DIV/0!	#DIV/0!	#DIV/0!	#DIV/0!
Q9Z2T6	Krt85	2.99729e+07	6.32484e+07	1.6982e+07	4.18674e+07	2.67368e+07	2.66249e+07	1.10788e+07	2.56421e+07	2.90357e+07	2.84658e+07	1.88391e+07	4.60577e+07	1.58038e+08	4.66107e+07	2.85288e+07	2.30954e+07	6.28501e+07	-0.213202	-0.0917573	0.343023	0.434781	0.460801	0.556329	0.368844	0.305901
P97861	Krt86													1.27588e+07	#DIV/0!	#DIV/0!	#DIV/0!	1.27588e+07	#DIV/0!	#DIV/0!	#DIV/0!	#DIV/0!	#DIV/0!	#DIV/0!	#DIV/0!	#DIV/0!
Q6IMF0	Krt87													5.36181e+06	#DIV/0!	#DIV/0!	#DIV/0!	5.36181e+06	#DIV/0!	#DIV/0!	#DIV/0!	#DIV/0!	#DIV/0!	#DIV/0!	#DIV/0!	#DIV/0!
Q3UVC0	Ksr2				2.06567e+06	4.1135e+06	1.16237e+06					1.17031e+06	1.88794e+06	1.01067e+06	#DIV/0!	3.08959e+06	1.16237e+06	1.35631e+06	#DIV/0!	-0.424558	-0.357542	0.0670153	#DIV/0!	#DIV/0!	0.325904	#DIV/0!
Q9D1R2	Kti12	970447	590417	551083			846244			798909	580729	758286		594038	780432	551083	822577	644351	-0.151118	0.17396	0.0679059	-0.106054	#DIV/0!	#DIV/0!	#DIV/0!	0.0753872
Q8BTY1	Kyat1		3.53547e+06		5.20399e+06			5.33115e+06	5.36998e+06	6.63035e+06	1.4556e+06	4.91824e+06	9.36643e+06	3.86589e+06	3.53547e+06	5.20399e+06	5.77716e+06	4.90154e+06	0.16789	0.0453784	-0.0260036	-0.071382	#DIV/0!	#DIV/0!	#DIV/0!	0.640035
Q71RI9	Kyat3	8.40572e+06	6.69522e+06	3.59163e+06	8780919	7.34297e+06	5.66942e+06	6.73322e+06	7.5159e+06	4.7501e+06	3.54008e+06	6.73764e+06	3.35201e+06	3.2637e+06	7.55047e+06	6.57184e+06	6.16716e+06	4.22336e+06	-0.0602871	-0.0276017	-0.192029	-0.164428	0.619968	0.825329	0.269897	0.114436
Q99KR3	Lactb2	2.18086e+06	2.00214e+06		1.29528e+06		5.19214e+06	4.38753e+06	2.98875e+06	6.67288e+06	4.53232e+06	3.0552e+06	2.76554e+06	3.15472e+06	2.0915e+06	1.29528e+06	4.81033e+06	3.37694e+06	-0.208094	0.569811	0.41616	-0.153651	#DIV/0!	#DIV/0!	#DIV/0!	0.165198
O89112	Lancl1	1.66699e+08	1.63429e+08	1.44299e+08	1.58006e+08	1.66285e+08	1.68114e+08	1.72451e+08	1.7731e+08	1.88932e+08	1.96186e+08	1.62891e+08	1.8257e+08	1.71407e+08	1.65064e+08	1.56197e+08	1.76702e+08	1.78264e+08	-0.0239803	0.0535687	0.0573912	0.00382242	0.299463	0.0614782	0.0712178	0.861211
Q9JJK2	Lancl2	1.20491e+08	1.14494e+08	1.66873e+08	1.02436e+08	9.41335e+07	1.35524e+08	1.33661e+08	1.13668e+08	1.08914e+08	9.76992e+07	8.617e+07	8.66904e+07	1.04464e+08	1.17493e+08	1.21147e+08	1.22942e+08	9.37559e+07	0.0133025	0.00638527	-0.111315	-0.1177	0.888799	0.946226	0.355353	0.0148639
Q9CPY7	Lap3	1.46058e+08	1.6211e+08	1.72917e+08	2.33807e+08	1.67602e+08	1.8588e+08	1.85878e+08	2.00134e+08	1.38857e+08	1.82608e+08	1.88545e+08	1.56587e+08	1.60726e+08	1.54084e+08	1.91442e+08	1.77687e+08	1.72117e+08	0.0942796	-0.0323808	-0.0462141	-0.0138332	0.215817	0.616441	0.466117	0.734958
Q8BMJ2	Lars1	3.63363e+07	4.57434e+07	6.11716e+07	2.4461e+07	2.06692e+07	4.73069e+07	5.84548e+07	3.47862e+07	4.95108e+07	4.27837e+07	3.94962e+07	3.82964e+07	3.34935e+07	4.10399e+07	3.54339e+07	4.75147e+07	3.85175e+07	-0.0637867	0.127409	0.0362383	-0.0911702	0.715989	0.455442	0.834467	0.163066
Q61792	Lasp1	1.8054e+08	1.72589e+08	1.54201e+08	1.11691e+08	1.34612e+08	1.47057e+08	1.23664e+08	1.64102e+08	1.58489e+08	1.55216e+08	1.17005e+08	1.17482e+08	1.38906e+08	1.76565e+08	1.33501e+08	1.48328e+08	1.32152e+08	-0.121418	0.0457374	-0.00441155	-0.0501489	0.0619684	0.385288	0.934208	0.255188
P06240	Lck	1.43903e+07	1.03811e+07	1.34453e+07	11381294	1.39091e+07	1.36149e+07	1.77266e+07	1.7341e+07	1.75034e+07	1.82888e+07	1.56227e+07	1.52666e+07	1.34214e+07	1.23857e+07	1.29119e+07	1.65465e+07	1.56498e+07	0.0180691	0.107716	0.0835204	-0.0241958	0.83943	0.0336059	0.0835657	0.546308
Q3UN02	Lclat1	529886	357655	2.10482e+06	1.94499e+06	284832	1.83239e+06	700992	312058	491114	580738	562693	482154	440411	443771	1.44488e+06	834137	516499	0.512673	-0.238594	-0.446762	-0.208168	0.22567	0.425782	0.251394	0.422433
Q61233	Lcp1	7.77051e+06	6.71037e+06	7.12692e+06	8147832	5.25886e+06	7.31649e+06	8.26925e+06	1.05213e+07	1.11566e+07	4.63978e+06	9.2474e+06	8.1124e+06		7.24044e+06	6.84454e+06	9.3159e+06	7.3332e+06	-0.0244207	0.13388	0.029949	-0.103931	0.718475	0.104297	0.78139	0.30372
P06151	Ldha	2.26491e+09	2.3049e+09	2.28602e+09	2.28384e+09	2.15787e+09	2.00267e+09	2.82745e+09	2.34008e+09	2.58042e+09	2.62555e+09	2.69127e+09	2.59837e+09	2.44014e+09	2.2849e+09	2.24257e+09	2.43765e+09	2.58883e+09	-0.00812072	0.036225	0.0623571	0.0261321	0.438938	0.352426	0.00381524	0.462324
P16125	Ldhb	4.89714e+09	3.63284e+09	3.80525e+09	4.45123e+09	4.41596e+09	3.92775e+09	5.08282e+09	4.44716e+09	4.60491e+09	4.99612e+09	4.81004e+09	4.7905e+09	4.00625e+09	4.26499e+09	4.22415e+09	4.51566e+09	4.65073e+09	-0.00417945	0.0289822	0.0417819	0.0127996	0.959548	0.40052	0.220543	0.691342
P00342	Ldhc	7.29774e+07	6.12163e+07	6.62689e+07	51386002	6.41364e+07	7.19276e+07	8.23163e+07	9.81186e+07	8.00673e+07	8.48738e+07	7.70051e+07	7.88104e+07	7.74877e+07	6.70968e+07	6.05971e+07	8.31075e+07	7.95442e+07	-0.0442503	0.137188	0.118157	-0.0190313	0.469705	0.0259038	0.0405235	0.573419
P16045	Lgals1	6.17678e+07	6.26474e+07	5.85032e+07	4.82675e+07	5.61429e+07	4.20868e+07	4.67995e+07	4.95429e+07	6.11946e+07	5.88472e+07	4.44813e+07	6.96838e+07	5.54751e+07	6.22076e+07	5.43045e+07	4.99059e+07	5.71219e+07	-0.0590073	-0.0366838	0.0219662	0.05865	0.122481	0.42881	0.662142	0.318019
Q8VED9	Lgalsl	1.64708e+08	1.29735e+08	1.73066e+08	1.10299e+08	1.626e+08	1.71323e+08	1.47431e+08	1.98123e+08	1.67944e+08	1.85986e+08	1.40219e+08	2.13835e+08	1.55453e+08	1.47221e+08	1.48655e+08	1.71205e+08	1.73873e+08	0.00420832	0.0613373	0.068053	0.0067157	0.959885	0.378247	0.372341	0.895891
O89017	Lgmn	1.69631e+06	1.16042e+06	977895	685087	528359	1.21659e+06	836130	1.28662e+06	1.30171e+06	1.30727e+06	1.39294e+06		1.11663e+06	1.42837e+06	730447	1.16026e+06	1.27228e+06	-0.291251	0.200967	0.240993	0.0400259	0.185208	0.0613554	0.0334235	0.450084
Q9D7I5	Lhpp	8.28464e+06	8.82512e+06	1.26534e+07	4.54558e+06	6.05612e+06	8.11296e+06	7.98604e+06	1.11463e+07	9.84264e+06	1.0086e+07	1.21139e+07	1.33622e+07	1.59186e+07	8.55488e+06	7.7517e+06	9.27199e+06	1.28702e+07	-0.0428168	0.0777757	0.220187	0.142412	0.778188	0.60977	0.163185	0.0539103
Q8BGB5	Limd2		3.28658e+06									3.75475e+06	3.72487e+06	3.69687e+06	3.28658e+06	#DIV/0!	#DIV/0!	3.7255e+06	#DIV/0!	#DIV/0!	#DIV/0!	#DIV/0!	#DIV/0!	#DIV/0!	#DIV/0!	#DIV/0!
Q8JZS0	Lin7a	4.31044e+07	4.79961e+07	4.72439e+07	2.99048e+07	3.34069e+07	4.01235e+07	4.89032e+07	4.75816e+07	3.58737e+07	3.65609e+07	3.482e+07	2.66793e+07	3.22391e+07	4.55503e+07	3.68519e+07	4.31205e+07	3.25748e+07	-0.0920313	0.0682243	-0.0535777	-0.121802	0.242269	0.374839	0.514685	0.0353587
O88951	Lin7b		754851	1.46437e+06	3.47843e+06	6.3948e+06	593747	3.59271e+06	1.4393e+06	1.9869e+06	1.3737e+06	2.72246e+06	1.05345e+06	1.46127e+06	754851	3.7792e+06	1.90316e+06	1.65272e+06	0.699538	-0.297924	-0.3592	-0.0612766	#DIV/0!	0.322483	0.27281	0.746276
O88952	Lin7c	1.32145e+07	1.10071e+07	9.34619e+06	6.06564e+06	1.26969e+07	1.03758e+07	9.64932e+06	1.38479e+07	7.64481e+06	5.24391e+06	1.09365e+07	7.18552e+06	1.39817e+06	1.21108e+07	9.36956e+06	1.03794e+07	6.19101e+06	-0.111454	0.0444548	-0.179957	-0.224412	0.305449	0.686095	0.302751	0.135725
Q80Y17	Llgl1	1.67496e+07	1.9124e+07	1.62413e+07	1.84201e+07	2.61879e+07	1.98759e+07	2.05698e+07	2.54633e+07	1.65769e+07	2.02803e+07	1.94669e+07	9.85606e+06	1.18976e+07	1.79368e+07	2.02831e+07	2.06215e+07	1.53752e+07	0.05339	0.00718555	-0.120313	-0.127498	0.530197	0.928997	0.281184	0.159341
Q9DBH5	Lman2	454081		329748	138335	127927	221581	222552		332400	483011	465571		394732	454081	198670	258844	447772	-0.359001	0.114906	0.352924	0.238018	#DIV/0!	0.479718	0.0473086	0.017132
Q8CGK3	Lonp1	2.0398e+07	2.09937e+07	6.87055e+07	4.59356e+07	3.23967e+07	4.50301e+07	3.84921e+07	4.42476e+07	1.08092e+07	2.53504e+07	2.63383e+07	1.11081e+07	9.00337e+06	2.06959e+07	4.90126e+07	3.46447e+07	1.795e+07	0.374424	-0.150671	-0.436242	-0.285572	0.115976	0.340375	0.0815301	0.135236
Q9ESE1	Lrba	440263		205371	457131	404389	240452			1.06463e+06	937692				440263	355630	652543	937692	-0.0927134	0.26361	0.421061	0.157451	#DIV/0!	0.601273	#DIV/0!	#DIV/0!
Q91ZX7	Lrp1	1.12874e+06	1.88176e+06	3.33448e+06	1283664	1.31915e+06	1.92237e+06	3.5356e+06	3.97319e+06	1.55953e+06		2.40968e+06	2.16217e+06	1.42584e+06	1.50525e+06	1.9791e+06	2.74767e+06	1.99923e+06	0.118857	0.142498	0.00439605	-0.138102	0.585988	0.436551	0.980139	0.317749
P55302	Lrpap1	1.81967e+06	2.18622e+06	3.62097e+06	1.29284e+06	1.52394e+06	1.69299e+06	1.44063e+06			1.77355e+06	3.15574e+06	2.31599e+06	1.79281e+06	2.00295e+06	2.14592e+06	1.56681e+06	2.25952e+06	0.0299439	-0.136596	0.0224031	0.158999	0.866992	0.517577	0.89782	0.122473
Q6PB66	Lrpprc	1.77602e+07	2.45072e+07	1.89597e+07	1.37346e+07	3.56377e+06	1.14453e+07	1.60321e+07	1.54213e+07	1.45527e+07	1.233e+07	2.06921e+07	2.10484e+07	1.62491e+07	2.11337e+07	1.2086e+07	1.43628e+07	1.75799e+07	-0.242692	0.0749569	0.162732	0.0877753	0.207267	0.667772	0.353694	0.22862
Q9CRC8	Lrrc40		2.33338e+06	2.42941e+06		3.94135e+06	933221	2.06265e+06	1.10657e+06	1.28413e+06			2.56646e+06		2.33338e+06	3.18538e+06	1.34664e+06	2.56646e+06	0.135176	-0.373909	-0.0938267	0.280082	#DIV/0!	0.221851	#DIV/0!	#DIV/0!
Q505F5	Lrrc47	4.17365e+07	4.68064e+07	3.35909e+07	32962490	4.11696e+07	3.5951e+07	4.64512e+07	4.67971e+07	4.90207e+07	4.4622e+07	5.66312e+07	6.03529e+07	4.93157e+07	4.42714e+07	3.59077e+07	4.4555e+07	5.27304e+07	-0.0909364	0.0937094	0.166874	0.073165	0.114844	0.0800152	0.0127114	0.127267
Q9D1G5	Lrrc57	1.0428e+07		305041	799713	6.18141e+06	511118	878708		6.02632e+06	588536	385660	4.32405e+06	1.08986e+06	1.0428e+07	2.42872e+06	2.47205e+06	1.59703e+06	-0.632822	0.00767917	-0.182066	-0.189745	#DIV/0!	0.987459	0.718273	0.691348
Q80ZI6	Lrsam1			1.77942e+06	1.57187e+06			983284			3.39101e+06				#DIV/0!	1.67565e+06	983284	3.39101e+06	#DIV/0!	-0.231504	0.306146	0.53765	#DIV/0!	#DIV/0!	#DIV/0!	#DIV/0!
Q8CGC4	Lsm14b	1.25117e+06		1.65886e+06					1.95409e+06	3.43973e+06			2.58336e+06	2.48496e+06	1.25117e+06	1.65886e+06	2.69691e+06	2.53416e+06	0.122494	0.211056	0.184025	-0.0270317	#DIV/0!	#DIV/0!	#DIV/0!	0.862743
O35900	Lsm2	7.47477e+06	3.64084e+06	3.65275e+06	5.52529e+06	4.25354e+06	3.6057e+06	2.9729e+06	1.98002e+06	4.7569e+06	7.35232e+06	1.10158e+06	9.58121e+06	5.72632e+06	5.55781e+06	4.47719e+06	3.32888e+06	5.94036e+06	-0.0938981	-0.128707	0.122807	0.251514	0.673078	0.212893	0.484818	0.245705
P62311	Lsm3	9.65851e+06	8.58749e+06	8.33901e+06	8.882e+06	8.62274e+06	1.02462e+07	5.37051e+06	1.05781e+07	1.13665e+07	6.64253e+06	9.9656e+06	1.09442e+07	1.06046e+07	9.123e+06	8.61458e+06	9.39032e+06	9.53922e+06	-0.0249033	0.0374463	0.0442785	0.00683217	0.510615	0.609727	0.419979	0.932552
Q9QXA5	Lsm4	1.34181e+07	4.62386e+06	3.83331e+06	6861460	1.61281e+07	1.33475e+07	3.95727e+06	3.5996e+06	1.12796e+07	2.07205e+07	1.58348e+07	1.16423e+07	3.61018e+06	9.02099e+06	8.94095e+06	8.046e+06	1.29519e+07	-0.00387051	-0.0458036	0.160951	0.206755	0.989988	0.851579	0.475287	0.312954
P62322	Lsm5					4.10142e+06			1.99091e+06	2.87747e+06		3.28713e+06	2.98851e+06	1.89438e+06	#DIV/0!	4.10142e+06	2.43419e+06	2.72334e+06	#DIV/0!	-0.226579	-0.177832	0.0487471	#DIV/0!	#DIV/0!	#DIV/0!	0.674069
P62313	Lsm6	652483	983866	1.54995e+06	1.23623e+06			452146	1.80219e+06	3.68032e+06		2.30722e+06	924532		818175	1.39309e+06	1.97822e+06	1.61587e+06	0.231132	0.152296	0.0644291	-0.0878669	0.128332	0.597478	0.802309	0.775927
Q9CQQ8	Lsm7	823325	1.17557e+06	589304	410806	1.46338e+06	449976	458819	706000	2.16402e+06	687385	664770	550763	581514	999446	821164	944705	621108	-0.0853294	0.0608662	-0.121263	-0.182129	0.664309	0.822946	0.601724	0.488909
Q6ZWM4	Lsm8		3.39353e+06		2755271	7.05603e+06		5.25919e+06	6.34574e+06	5.00152e+06	6.8923e+06	4.88806e+06	5.62933e+06		3.39353e+06	4.90565e+06	5.53548e+06	5.80323e+06	0.160044	0.0524588	0.0729731	0.0205142	#DIV/0!	0.819109	0.749129	0.729286
P24527	Lta4h	1.38009e+08	1.82365e+08	1.37041e+08	1.78117e+08	1.5941e+08	1.55221e+08	2.17179e+08	2.22636e+08	1.99432e+08	2.35109e+08	2.05587e+08	2.03219e+08	1.96025e+08	1.60187e+08	1.58189e+08	1.98617e+08	2.09985e+08	-0.00545136	0.0988397	0.123012	0.0241718	0.945519	0.0912212	0.0248899	0.547284
Q6A009	Ltn1	338163		824375	672186	315476	491974				280146	364073	143380		338163	604012	491974	262533	0.25192	-0.089104	-0.361862	-0.272758	#DIV/0!	#DIV/0!	0.138535	#DIV/0!
Q9CYI4	Luc7l	1.40801e+06		1.75004e+06	1.97821e+06					1.95532e+06	1.89369e+06	1.69211e+06		1.76718e+06	1.40801e+06	1.86413e+06	1.95532e+06	1.78433e+06	0.121869	0.0207433	-0.0190003	-0.0397437	#DIV/0!	#DIV/0!	0.613129	#DIV/0!
Q7TNC4	Luc7l2	5.86318e+06	7.21769e+06	1.85129e+07	3.80065e+06	6.03788e+06	5.15133e+06	5.17444e+06	5.33542e+06	1.93662e+07	1.32653e+07	1.86564e+07	1.18356e+07	5.99934e+06	6.54043e+06	9.45047e+06	8.75684e+06	1.24392e+07	0.159847	-0.0331062	0.119338	0.152444	0.591297	0.910167	0.606857	0.436452
Q5SUF2	Luc7l3	4.22678e+06		1.79113e+06	1.68468e+06	3.52433e+06	6.17569e+06	1.67962e+06	1.98407e+06	8.1269e+06	3.10017e+06	1.76932e+06	3.93097e+06	4.94849e+06	4.22678e+06	2.33338e+06	4.49157e+06	3.43724e+06	-0.258025	0.284413	0.168224	-0.116189	#DIV/0!	0.275577	0.274299	0.57357
Q8R4U7	Luzp1	6.57267e+06	815568	6.26892e+06	1.1647e+06	774924	1.01031e+07	3.89029e+06	1.01572e+06	616599	1.42986e+06	6.07745e+06	1.30383e+06	4.54369e+06	3.69412e+06	2.73618e+06	3.90643e+06	3.33871e+06	-0.130366	0.154635	0.0864334	-0.0682013	0.806434	0.694978	0.792215	0.829317
P70202	Lxn	7.12486e+07	5.76822e+07	6.39906e+07	5.66194e+07	5.646e+07	7.77886e+07	6.50198e+07	7.28811e+07	5.8809e+07	6.15289e+07	5.41272e+07	5.40276e+07	5.5308e+07	6.44654e+07	5.90233e+07	6.86246e+07	5.62479e+07	-0.0383031	0.0654563	-0.0209171	-0.0863734	0.565569	0.110847	0.416672	0.0526362
P25911	Lyn	1.43903e+07	1.03811e+07	1.34453e+07	11381294	1.39091e+07	1.36149e+07	1.77266e+07	1.7341e+07	1.75034e+07	1.82888e+07	1.56227e+07	1.52666e+07	1.34214e+07	1.23857e+07	1.29119e+07	1.65465e+07	1.56498e+07	0.0180691	0.107716	0.0835204	-0.0241958	0.83943	0.0336059	0.0835657	0.546308
P97823	Lypla1	7.02651e+06	6.61581e+06	5.40699e+06	7.84475e+06	6.2316e+06	9.73755e+06	7.86333e+06	9.26064e+06	6.58016e+06	6.2444e+06	6.10668e+06	6.84237e+06	5.87451e+06	6.82116e+06	6.49445e+06	8.36042e+06	6.26699e+06	-0.0213162	0.109686	-0.0154832	-0.125169	0.698545	0.12681	0.785251	0.0560914
Q9WTL7	Lypla2	6.39257e+07	3.76597e+07	6.10077e+07	3.87158e+07	4.72797e+07	5.67764e+07	5.51364e+07	5.03736e+07	4.36825e+07	7.71874e+07	5.8898e+07	7.2404e+07	5.18563e+07	5.07927e+07	4.90011e+07	5.14922e+07	6.50864e+07	-0.0155957	0.021536	0.123285	0.101749	0.916975	0.75107	0.130952	0.100502
Q3UFF7	Lyplal1	2.40358e+06	555189	407659	276433	2.75449e+06	364589	1.42005e+06	3.59548e+06	1.56466e+06	1.86988e+06	565074	1.46805e+06	1.25283e+06	1.47939e+06	1.14619e+06	1.73619e+06	1.28896e+06	-0.110824	0.180341	0.0509816	-0.129359	0.80737	0.601997	0.87943	0.572641
Q8K215	Lyrm4	1.93085e+06	3.36609e+06	5.45815e+06	3.41414e+06		2.10546e+06	2.77684e+06	3.28091e+06		2.40097e+06		1.47784e+06		2.64847e+06	4.43615e+06	2.72107e+06	1.9394e+06	0.224011	-0.212267	-0.359338	-0.147072	0.301766	0.322044	0.208708	0.301873
Q9D7V2	Lysmd2	5.03184e+06	5.15306e+06	6.16498e+06		3.62628e+06	6.63387e+06	6.01632e+06	4.14257e+06	3.37741e+06	1.57043e+06	2.2208e+06		761311	5.09245e+06	4.89563e+06	5.04254e+06	1.51751e+06	-0.0171182	0.0128412	-0.508676	-0.521517	0.90209	0.93108	0.201358	0.0126057
Q8K3C3	Lzic	6.62667e+06	4.6154e+06	4.5705e+06	6.99905e+06	3.17432e+06	7.69359e+06	6.73544e+06	7.45493e+06	6.19895e+06	6.02643e+06	9.57726e+06	1.11867e+07	9.36679e+06	5.62104e+06	4.91462e+06	7.02073e+06	9.03929e+06	-0.058326	0.154892	0.264644	0.109752	0.672204	0.192811	0.0479459	0.158339
Q9JHQ5	Lztfl1	4.42015e+06	4.68122e+06	3.61531e+06	5.46603e+06	2.93133e+06	5.79248e+06	3.62825e+06	5.45172e+06	8.0781e+06	3.66627e+06	6.83143e+06	5.08041e+06	3.55414e+06	4.55069e+06	4.00422e+06	5.73764e+06	4.78306e+06	-0.0555587	0.156215	0.0771876	-0.0790271	0.547101	0.203848	0.50314	0.454702
Q69ZZ9	Macf1	8.02111e+06	8.63916e+06	1.27352e+07	9.32089e+06	6.99712e+06	5.26722e+06	1.02011e+07	8.35367e+06	6.22373e+06	6.33345e+06	7.484e+06	7.35959e+06	5.01596e+06	8.33014e+06	9.68439e+06	7.51142e+06	6.54825e+06	0.0654201	-0.11035	-0.169947	-0.0595971	0.503442	0.343226	0.192177	0.477397
Q9QXZ0	Macf1	1.31797e+07	1.41509e+07	1.42601e+07	1.27054e+07	1.10454e+07	8.63366e+06	1.70802e+07	1.91701e+07	6.72667e+06	1.34739e+07	1.02896e+07	7.35959e+06	7.95081e+06	1.36653e+07	1.26703e+07	1.29027e+07	9.76846e+06	-0.0328332	0.00789316	-0.11296	-0.120853	0.416234	0.946156	0.144699	0.402799
Q922B1	Macrod1	9.33921e+06	6.79982e+06	1.59668e+07	7.22815e+06		4.31974e+06			2.74364e+06			2.5879e+06		8.06951e+06	1.15975e+07	3.53169e+06	2.5879e+06	0.157517	-0.516382	-0.651417	-0.135035	0.564414	0.308641	#DIV/0!	#DIV/0!
Q3UYG8	Macrod2	8.26301e+06	1.10979e+07	1.16427e+07	7.84222e+06	8.07606e+06	8.4537e+06	1.38258e+07	1.38384e+07	6.4918e+06	1.10053e+07	1.44265e+07	1.05866e+07	9.73205e+06	9.68044e+06	9.187e+06	1.06524e+07	1.14376e+07	-0.0227214	0.0642742	0.0951614	0.0308872	0.813534	0.543987	0.227758	0.730144
Q80U28	Madd	1.01585e+08	9.09601e+07	1.09962e+08	1.01936e+08	1.00281e+08	1.19738e+08	1.20475e+08	9.94239e+07	7.69644e+07	8.87876e+07	1.06928e+08	8.11672e+07	9.15872e+07	9.62727e+07	1.0406e+08	1.0415e+08	9.21176e+07	0.0337788	0.000378715	-0.0529396	-0.0533184	0.351967	0.993703	0.117608	0.352581
Q4VC33	Maea	491291	487284	395643	190673	442756	413490	448267	688389		462740	538787	420078		489287	343024	516715	473868	-0.15424	0.177927	0.140333	-0.0375936	0.19923	0.209501	0.227763	0.68081
[truncated: 1,509 more rows]
