# Supplementary material for: CCL5 is essential for axonogenesis and neuronal restoration after brain injury
Source: J Biomed Sci. 2024 Sep 17;31:91. doi: 10.1186/s12929-024-01083-w (PMC11406852; doi:10.1186/s12929-024-01083-w)
Supplement: Supplementary file 2 — Supplementary Material 2. [file 12929_2024_1083_MOESM2_ESM.xlsx]

## Sheet: sham vs TBI
Data S2. GO analysis of 193 proteins identified between sham and TBI groups of CCL5-KO cortex by mass spectrometry
Category	Term	Count	%	PValue	List Total	Pop Hits	Pop Total	Fold Enrichment	Bonferroni	Benjamini	FDR	Genes
UP
UP_KW_BIOLOGICAL_PROCESS	KW-0653~Protein transport(GO:0015031)	11	12.3596	2.7474e-05	38	615	10850	5.10697	0.00109837	0.00109896	0.00109896	Q8R1T1,	P35282,	Q9JM13,	Q91ZR1,	Q8CHG3,	Q9JIG8,	Q91WE1,	Q8R307,	Q9D2V7,	P61967,	P97390
UP_KW_BIOLOGICAL_PROCESS	KW-0813~Transport	14	15.7303	0.0135228	38	2032	10850	1.96721	0.419927	0.193457	0.193457	Q91ZR1,	Q9JIG8,	Q91WE1,	Q80U57,	Q9D2V7,	Q8R1T1,	P35282,	Q9JM13,	Q8CHG3,	Q9Z1R2,	Q8R307,	P61967,	P97390,	A6H5Z3
UP_KW_BIOLOGICAL_PROCESS	KW-0524~Neurogenesis(GO:0007399)	5	5.61798	0.0145092	38	279	10850	5.11696	0.442683	0.193457	0.193457	P46935,	Q5RJI5,	Q9CZX0,	Q03173,	P49615
UP_KW_BIOLOGICAL_PROCESS	KW-0119~Carbohydrate metabolism(GO:0005975)	3	3.37079	0.0360528	38	88	10850	9.73385	0.769787	0.360528	0.360528	P63087,	Q8JZV7,	Q8BMF4
UP_KW_BIOLOGICAL_PROCESS	KW-0090~Biological rhythms(GO:0048511)	3	3.37079	0.0923991	38	150	10850	5.71053	0.979308	0.739192	0.739192	Q9WTU6,	P63087,	P49615
UP_KW_CELLULAR_COMPONENT	KW-0544~Nucleosome core(GO:0000786)	16	17.9775	2.99341e-20	77	92	17915	40.463	7.18418e-19	7.18418e-19	6.28616e-19	Q8CGP2,	Q64525,	Q64524,	Q8CGP1,	Q9D2U9,	P10854,	Q8CGP0,	Q6ZWY9,	Q64475,	P10853,	Q64478
UP_KW_CELLULAR_COMPONENT	KW-0158~Chromosome(GO:0005694)	18	20.2247	3.07265e-10	77	589	17915	7.11022	7.37437e-09	3.68718e-09	3.22629e-09	Q8CGP2,	Q64525,	Q64524,	Q8CGP1,	Q9D2U9,	P10854,	Q8CGP0,	Q64475,	P10853,	Q64478,	P63087,	Q8BRT1,	Q6ZWY9
UP_KW_CELLULAR_COMPONENT	KW-0963~Cytoplasm(GO:0005737)	41	46.0674	1.41076e-05	77	5217	17915	1.82848	0.000338529	0.000112861	9.87535e-05	Q5RJI5,	O70591,	Q8BIZ1,	P50114,	Q03173,	Q68FF6,	Q8C437,	Q8K2C6,	O35621,	Q9JM13,	Q8R123,	Q8CHG3,	Q9D6F9,	P63087,	Q8BRT1,	P62317,	Q8BTZ7,	P49615,	Q6ZQ08,	Q9WTU6,	Q91WE1,	O08915,	Q9JKK7,	Q9CZX0,	Q9D2V7,	E9Q8I9,	Q9WTQ5,	Q6ZQ82,	Q8VBT9,	P46935,	Q8R1T1,	Q922Y1,	O08582,	D3YXJ0,	Q6PGN3,	P08030,	P49722,	Q6P4S6,
UP_KW_CELLULAR_COMPONENT	KW-0539~Nucleus(GO:0005634)	36	40.4494	0.000509399	77	4981	17915	1.68156	0.0121542	0.00305639	0.00267434	Q64525,	Q64524,	Q5RJI5,	Q9D2U9,	P10854,	O70591,	Q8BIZ1,	P10853,	P50114,	Q8K2C6,	P63087,	Q6ZWY9,	P62317,	Q9CY57,	P49615,	Q6ZQ08,	Q8CGP2,	Q8CGP1,	Q9WTU6,	Q8CGP0,	Q64475,	Q9CZX0,	Q8VBT9,	P59759,	Q64478,	P46935,	Q8R1T1,	P49722,	Q9Z1R2,	Q2M3X8,	Q9JK81
UP_KW_CELLULAR_COMPONENT	KW-0770~Synapse(GO:0045202)	9	10.1124	0.00150034	77	515	17915	4.06594	0.0353937	0.00720163	0.00630143	Q5RJI5,	F6SEU4,	Q8BIZ1,	Q80U57,	Q2M3X8,	Q6PAJ1,	Q03173,	P49615,	Q68FF6
UP_KW_CELLULAR_COMPONENT	KW-0206~Cytoskeleton(GO:0005856)	12	13.4831	0.0223907	77	1315	17915	2.12315	0.419279	0.089563	0.0783676	Q5RJI5,	P63087,	Q9D6F9,	D3YXJ0,	Q6PGN3,	Q8BRT1,	Q9JKK7,	E9Q8I9,	Q9WTQ5,	Q6ZQ82,	Q03173,	Q68FF6
UP_KW_MOLECULAR_FUNCTION	KW-0808~Transferase(GO:0016740)	19	21.3483	0.00760109	63	1945	12042	1.86721	0.222595	0.170039	0.159733	Q5RJI5,	Q9WTU6,	Q8VC30,	P13439,	Q6PAJ1,	Q3TW96,	Q8BMF4,	Q9CZX0,	Q9WTQ5,	P46935,	Q8K2C6,	Q8R123,	D3YXJ0,	Q6PGN3,	P08030,	Q6P4S6,	Q8BTZ7,	O35969,	P49615
UP_KW_MOLECULAR_FUNCTION	KW-0343~GTPase activation(GO:0005096)	5	5.61798	0.0104493	63	166	12042	5.75731	0.292942	0.170039	0.159733	F6SEU4,	Q6PAJ1,	Q8BQZ4,	Q6ZQ82,	Q68FF6
UP_KW_MOLECULAR_FUNCTION	KW-0238~DNA-binding(GO:0003677)	16	17.9775	0.0154581	63	1619	12042	1.889	0.401962	0.170039	0.159733	Q8CGP2,	Q64525,	Q64524,	Q8CGP1,	Q9D2U9,	P10854,	Q8CGP0,	Q6ZWY9,	Q64475,	P10853,	Q64478
UP_KW_MOLECULAR_FUNCTION	KW-0418~Kinase(GO:0016301)	9	10.1124	0.0250297	63	693	12042	2.48237	0.566772	0.206495	0.19398	Q5RJI5,	Q9WTU6,	Q8VC30,	D3YXJ0,	Q6PGN3,	Q6P4S6,	Q6PAJ1,	Q9WTQ5,	P49615
UP_KW_MOLECULAR_FUNCTION	KW-0723~Serine/threonine-protein kinase(GO:0004674)	6	6.74157	0.0560071	63	403	12042	2.8458	0.850732	0.369647	0.347244	Q5RJI5,	Q9WTU6,	Q6PGN3,	Q6P4S6,	Q6PAJ1,	P49615
UP_KW_MOLECULAR_FUNCTION	KW-0548~Nucleotidyltransferase(GO:0016779)	3	3.37079	0.0937251	63	100	12042	5.73429	0.961133	0.515488	0.484247	Q8R123,	Q8BTZ7,	Q3TW96
DOWN
UP_KW_BIOLOGICAL_PROCESS	KW-0648~Protein biosynthesis(GO:0006412)	6	6	0.000657462	57	136	10850	8.39783	0.0272445	0.0276134	0.0276134	Q8CHW4,	Q9QZD9,	P63242,	Q9DCH4,	P60229,	Q99KK9
UP_KW_BIOLOGICAL_PROCESS	KW-0132~Cell division(GO:0051301)	7	7	0.0148064	57	390	10850	3.41655	0.465551	0.243189	0.243189	O35685,	P56212,	Q91YD9,	P56387,	Q8C650,	P60766,	Q922S8
UP_KW_BIOLOGICAL_PROCESS	KW-0131~Cell cycle(GO:0007049)	9	9	0.0173707	57	648	10850	2.64376	0.520964	0.243189	0.243189	Q60972,	O35685,	P56212,	Q91YD9,	P56387,	O54833,	Q8C650,	P60766,	Q922S8
UP_KW_BIOLOGICAL_PROCESS	KW-0524~Neurogenesis(GO:0007399)	5	5	0.0554624	57	279	10850	3.41131	0.908965	0.458057	0.458057	Q6PDG5,	Q63943,	Q07235,	P60766,	Q6PDS3
UP_KW_BIOLOGICAL_PROCESS	KW-0498~Mitosis	5	5	0.0560569	57	280	10850	3.39912	0.911341	0.458057	0.458057	O35685,	P56212,	Q91YD9,	P56387,	Q922S8
UP_KW_BIOLOGICAL_PROCESS	KW-0346~Stress response	3	3	0.0654367	57	81	10850	7.05003	0.941714	0.458057	0.458057	Q9D1P4,	Q9CXI5,	Q9QYJ3
UP_KW_CELLULAR_COMPONENT	KW-0963~Cytoplasm(GO:0005737)	55	55	3.14473e-10	89	5217	17915	2.12211	1.03776e-08	1.03776e-08	9.11971e-09	A2AHC3,	Q63932,	P11404,	P30681,	P57722,	Q78WH7,	Q61036,	Q9QXN0,	Q80YQ8,	O35685,	P61222,	P63242,	Q00915,	Q62419,	Q9CR50,	Q6PD03,	Q6PDQ2,	Q91YD9,	Q99PG2,	P60229,	O88485,	P05784,	Q62108,	P56212,	P26043,	Q9DCH4,	Q9CRY7,	Q9JIF0,	Q3TTY5,	Q6NVF9,	Q8R3S6,	Q9QYJ3,	Q8C650,	P04104,	Q9Z0G0,	Q61545,	Q9CQV8,	P56387,
UP_KW_CELLULAR_COMPONENT	KW-0403~Intermediate filament(GO:0005882)	4	4	0.00577413	89	74	17915	10.8807	0.173949	0.0918514	0.0807179	Q3TTY5,	P04104,	P07744,	P05784
UP_KW_CELLULAR_COMPONENT	KW-0158~Chromosome(GO:0005694)	9	9	0.00835013	89	589	17915	3.07577	0.241727	0.0918514	0.0807179	Q60972,	P63158,	P56387,	P17095,	Q6PD03,	P30681,	O88485,	Q922S8
UP_KW_CELLULAR_COMPONENT	KW-0493~Microtubule(GO:0005874)	6	6	0.0123001	89	280	17915	4.3134	0.335301	0.101476	0.0891759	Q9QXN0,	A2AHC3,	O35685,	P56387,	O88485,	Q922S8
UP_KW_CELLULAR_COMPONENT	KW-0539~Nucleus(GO:0005634)	35	35	0.0177328	89	4981	17915	1.41442	0.445912	0.117036	0.10285	P30681,	Q78WH7,	Q9JIF0,	Q6PDG5,	Q80YQ8,	O35685,	Q6NVF9,	P83870,	P63242,	Q9QYJ3,	P17095,	Q8K310,	Q60972,	Q61545,	Q63943,	P56387,	Q9CR50,	Q6PD03,	P39749,	Q6PDQ2,	Q60692,	P14069,	Q8BU27,	P63037,	P63158,	Q7TSC1,	Q91YD9,	O54833,	Q99PG2,	P60229,	Q922S8,	P21279,	P05784,	P26369
UP_KW_CELLULAR_COMPONENT	KW-0137~Centromere(GO:0000775)	4	4	0.0322438	89	141	17915	5.71042	0.66094	0.177341	0.155845	P56387,	Q6PD03,	O88485,	Q922S8
UP_KW_CELLULAR_COMPONENT	KW-0416~Keratin(GO:0005882)	4	4	0.0470046	89	164	17915	4.90956	0.795828	0.221593	0.194733	Q3TTY5,	P04104,	P07744,	P05784
UP_KW_CELLULAR_COMPONENT	KW-0206~Cytoskeleton(GO:0005856)	12	12	0.0568537	89	1315	17915	1.83689	0.855086	0.234522	0.206095	Q9QXN0,	A2AHC3,	O35685,	P26043,	Q91YD9,	P56387,	Q8C650,	O88485,	Q6PDQ2,	P60766,	Q922S8,	P80316
UP_KW_CELLULAR_COMPONENT	KW-0995~Kinetochore(GO:0000776)	3	3	0.0838022	89	98	17915	6.162	0.944327	0.307275	0.270029	P56387,	O88485,	Q922S8
UP_KW_MOLECULAR_FUNCTION	KW-0143~Chaperone	7	7	0.00132131	70	212	12042	5.68019	0.0627328	0.0647441	0.0647441	Q9D1P4,	P63037,	P61222,	Q9QYJ3,	P56394,	P12961,	P80316
UP_KW_MOLECULAR_FUNCTION	KW-0396~Initiation factor(GO:0003743)	4	4	0.00291083	70	50	12042	13.7623	0.133106	0.0713153	0.0713153	Q8CHW4,	Q9QZD9,	Q9DCH4,	P60229
UP_KW_MOLECULAR_FUNCTION	KW-0649~Protein kinase inhibitor(GO:0004860)	2	2	0.0826321	70	15	12042	22.9371	0.985391	1	1	Q6QWF9,	Q78WH7
[truncated: 17 more columns]
