# Supplementary material for: CCL5 is essential for axonogenesis and neuronal restoration after brain injury
Source: J Biomed Sci. 2024 Sep 17;31:91. doi: 10.1186/s12929-024-01083-w (PMC11406852; doi:10.1186/s12929-024-01083-w)
Supplement: Supplementary file 3 — Supplementary Material 3. [file 12929_2024_1083_MOESM3_ESM.xls]

## Sheet: Sheet1
Data S3. Ingenuity Pathway Analysis - Proteins identified from sham vs TBI related singaling pathways
Rank	Ingenuity Canonical Pathways (neuron related)	-log(p-value)	Ratio	z-score	Molecules
1	Regulation of eIF4 and p70S6K Signaling	3.56	0.0485	0	EIF2B5,EIF3E,EIF3F,EIF3I,MAP2K2,PIK3R4,PPP2R5A,SOS1
2	EIF2 Signaling	3.02	0.0402	-0.447	EIF2B5,EIF3E,EIF3F,EIF3I,MAP2K2,PIK3R4,Ppp1cc,SOS1
3	Signaling by Rho Family GTPases	2.88	0.0346	-1.633	Cdc42,GNA14,GNAQ,MAP2K2,MAPK9,PAK3,PIK3R4,RDX,SEPTIN10
4	ERBB Signaling	2.64	0.0549	-0.447	MAP2K2,MAPK9,PAK3,PIK3R4,SOS1
5	Axonal Guidance Signaling	2.41	0.0247	#NUM!	CDK5,EIF3F,GIT1,GNA14,GNAQ,MAP2K2,PAK3,PDIA3,PIK3R4,SOS1,TUBB4A,Wasl
6	CDK5 Signaling	2.25	0.0446	-1.342	CDK5,MAP2K2,MAPK9,Ppp1cc,PPP2R5A
7	GDNF Family Ligand-Receptor Interactions	2.16	0.0533	0	MAP2K2,MAPK9,PIK3R4,SOS1
8	Synaptic Long Term Potentiation	2.01	0.0391	-1.342	GNA14,GNAQ,MAP2K2,PDIA3,Ppp1cc
9	GNRH Signaling	1.95	0.0324	-0.816	GNA14,GNAQ,MAP2K2,MAPK9,PAK3,SOS1
10	Semaphorin Neuronal Repulsive Signaling Pathway	1.83	0.0352	0.447	CDK5,MAP2K2,NCAN,PAK3,PIK3R4
11	mTOR Signaling	1.83	0.0306	#NUM!	Cdc42,EIF3E,EIF3F,EIF3I,PIK3R4,PPP2R5A
12	Corticotropin Releasing Hormone Signaling	1.8	0.0345	-2	GNAQ,KRT1,MAP2K2,MEF2D,SMARCC2
13	Ephrin Receptor Signaling	1.79	0.03	-1.633	GNA14,GNAQ,MAP2K2,PAK3,SOS1,Wasl
14	VEGF Signaling	1.79	0.0417	#NUM!	EIF2B5,MAP2K2,PIK3R4,SOS1
15	EGF Signaling	1.74	0.0545	#NUM!	CSNK2A2,PIK3R4,SOS1
16	CNTF Signaling	1.72	0.0536	#NUM!	MAP2K2,PIK3R4,SOS1
17	ERK/MAPK Signaling	1.72	0.0288	-1.342	MAP2K2,PAK3,PIK3R4,PPP2R5A,SOS1,YWHAB
18	Semaphorin Signaling in Neurons	1.68	0.0517	#NUM!	Cdc42,CDK5,PAK3
19	Gαq Signaling	1.59	0.0305	-2	Cdc42,GNA14,GNAQ,MAP2K2,PIK3R4
20	Neuregulin Signaling	1.55	0.0351	0	CDK5,DLG4,MAP2K2,SOS1
