# Supplementary material for: CCL5 is essential for axonogenesis and neuronal restoration after brain injury
Source: J Biomed Sci. 2024 Sep 17;31:91. doi: 10.1186/s12929-024-01083-w (PMC11406852; doi:10.1186/s12929-024-01083-w)
Supplement: Supplementary file 4 — Supplementary Material 4. [file 12929_2024_1083_MOESM4_ESM.xlsx]

## Sheet: preL5 vs postL5
Data S4. GO analysis of 53 proteins identified between sham and TBI groups of CCL5-KO cortex by mass spectrometry
Category	Term	Count	%	PValue	List Total	Pop Hits	Pop Total	Fold Enrichment	Bonferroni	Benjamini	FDR	Genes
UP
UP_KW_BIOLOGICAL_PROCESS	KW-0508~mRNA splicing(GO:0008380)	8	10.6667	0.000104922	43	288	10850	7.00904	0.00366572	0.00367226	0.00356734	P49312,	Q3U0V1,	Q9JLI8,	P62305,	P84104,	Q7TMK9,	Q9D0E1,	Q921M3
UP_KW_BIOLOGICAL_PROCESS	KW-0507~mRNA processing(GO:0006397)	8	10.6667	0.000449153	43	365	10850	5.53042	0.0156009	0.00786017	0.00763559	P49312,	Q3U0V1,	Q9JLI8,	P62305,	P84104,	Q7TMK9,	Q9D0E1,	Q921M3
UP_KW_BIOLOGICAL_PROCESS	KW-0648~Protein biosynthesis(GO:0006412)	4	5.33333	0.0154865	43	136	10850	7.42134	0.420894	0.180676	0.175514	P48024,	Q8C0C7,	O55135,	Q9Z1D1
UP_KW_BIOLOGICAL_PROCESS	KW-0509~mRNA transport(GO:0051028)	3	4	0.0482355	43	91	10850	8.31843	0.822772	0.42206	0.410001	P49312,	Q3U0V1,	P84104
UP_KW_CELLULAR_COMPONENT	KW-0963~Cytoplasm(GO:0005737)	47	62.6667	2.36268e-10	71	5217	17915	2.27319	6.14297e-09	6.14297e-09	6.14297e-09	P53026,	Q7TNR9,	Q9CQ48,	Q61655,	Q8C0C7,	Q64727,	P62717,	Q60668,	O70311,	Q9Z1D1,	P62281,	A2AJI0,	Q78WH7,	Q9CQ21,	Q5SQY2,	Q9EPU0,	P86048,	Q9QXL2,	O55135,	O09167,	P84104,	Q810A7,	Q61937,	Q8VBY2,	P0C7L0,	O70400,	P62908,	P28652,	P49312,	Q8BRF7,	P28474,	Q9JLI8,	Q62074,	Q924C1,	P14206,	Q7TMK9,	P70677,	Q01065,
UP_KW_CELLULAR_COMPONENT	KW-0539~Nucleus(GO:0005634)	35	46.6667	0.000174231	71	4981	17915	1.77301	0.00452014	0.002265	0.002265	Q61655,	Q60668,	Q9CSU0,	Q9Z1D1,	P62281,	P32067,	Q8VDM6,	Q78WH7,	Q9EPU0,	P63323,	O55135,	P84104,	Q810A7,	Q61937,	Q8VBY2,	Q8K310,	P62908,	P49312,	Q62318,	Q9JLI8,	Q62074,	Q924C1,	P14206,	Q7TMK9,	Q9EST5,	Q99MR0,	P53996,	P63276,	Q3U0V1,	Q8R395,	Q8R4X3,	P62305,	P17918,	Q9D0E1,	Q921M3
UP_KW_CELLULAR_COMPONENT	KW-0747~Spliceosome(GO:0005681)	5	6.66667	0.0026875	71	148	17915	8.52446	0.0675772	0.0232916	0.0232916	P49312,	P62305,	Q7TMK9,	Q9D0E1,	Q921M3
UP_KW_MOLECULAR_FUNCTION	KW-0687~Ribonucleoprotein	17	22.6667	2.36794e-13	58	293	12042	12.0463	8.52518e-12	8.5246e-12	8.2878e-12	P53026,	P62908,	P49312,	P62717,	Q60668,	P62281,	P14206,	Q7TMK9,	Q8VDM6,	P63276,	P63323,	P86048,	O09167,	P62305,	Q9D0E1,	P61514,	Q9CZM2
UP_KW_MOLECULAR_FUNCTION	KW-0694~RNA-binding(GO:0003723)	20	26.6667	2.06684e-10	58	700	12042	5.93202	7.44062e-09	3.72031e-09	3.61697e-09	P62908,	Q61655,	P49312,	Q60668,	Q9JLI8,	Q9Z1D1,	Q924C1,	P62281,	Q7TMK9,	P32067,	Q8VDM6,	Q9EPU0,	Q3U0V1,	Q8R4X3,	P62305,	Q810A7,	P84104,	Q61937,	Q9D0E1,	Q8K310
UP_KW_MOLECULAR_FUNCTION	KW-0689~Ribosomal protein(GO:0005840)	11	14.6667	1.32656e-08	58	185	12042	12.345	4.77562e-07	1.59187e-07	1.54766e-07	P63276,	P53026,	P62908,	P63323,	P86048,	P62717,	O09167,	P14206,	P62281,	P61514,	Q9CZM2
UP_KW_MOLECULAR_FUNCTION	KW-0396~Initiation factor(GO:0003743)	3	4	0.0233207	58	50	12042	12.4572	0.572367	0.209887	0.204056	P48024,	O55135,	Q9Z1D1
UP_KW_MOLECULAR_FUNCTION	KW-0649~Protein kinase inhibitor(GO:0004860)	2	2.66667	0.0687352	58	15	12042	27.6828	0.922974	0.494893	0.481146	Q6QWF9,	Q78WH7
DOWN
UP_KW_BIOLOGICAL_PROCESS	KW-0813~Transport	11	18.0328	0.0256078	29	2032	10850	2.02535	0.516333	0.398186	0.398186	Q99104,	P70704,	B2RXC1,	P46460,	P57780,	Q8CHG3,	Q9JIS5,	P00015,	Q91YJ2,	P15920,	Q9DCW4
UP_KW_BIOLOGICAL_PROCESS	KW-0443~Lipid metabolism(GO:0006629)	6	9.83607	0.032437	29	706	10850	3.17964	0.602791	0.398186	0.398186	Q9D0K2,	P51174,	Q9EP69,	Q9DB60,	Q80Y98,	Q8QZT1
UP_KW_BIOLOGICAL_PROCESS	KW-0276~Fatty acid metabolism(GO:0006631)	3	4.91803	0.059486	29	154	10850	7.2884	0.820433	0.398186	0.398186	P51174,	Q9DB60,	Q8QZT1
UP_KW_BIOLOGICAL_PROCESS	KW-0816~Tricarboxylic acid cycle(GO:0006099)	2	3.27869	0.0626243	29	25	10850	29.931	0.836476	0.398186	0.398186	Q9WUM5,	Q9Z2I8
UP_KW_BIOLOGICAL_PROCESS	KW-0653~Protein transport(GO:0015031)	5	8.19672	0.0711047	29	615	10850	3.04177	0.873215	0.398186	0.398186	Q99104,	P46460,	P57780,	Q8CHG3,	Q91YJ2
UP_KW_CELLULAR_COMPONENT	KW-0496~Mitochondrion(GO:0005739)	18	29.5082	1.52871e-07	57	1256	17915	4.50427	2.75168e-06	2.75168e-06	2.29307e-06	Q9D0K2,	P51174,	Q9WTP7,	O08528,	Q9WUM5,	Q9Z2I8,	Q99J99,	P63321,	Q99MN9,	O55126,	Q80Y14,	Q9JK42,	Q9DC61,	P00015,	Q9D1I5,	Q8QZS1,	Q8QZT1,	Q9DCW4
UP_KW_CELLULAR_COMPONENT	KW-0770~Synapse(GO:0045202)	9	14.7541	0.000186422	57	515	17915	5.49259	0.00335029	0.0016778	0.00139817	O55100,	Q3TDK6,	Q9Z1S5,	Q62083,	Q9JIS5,	Q62442,	Q91Y86,	Q99NF2,	Q99J99
UP_KW_CELLULAR_COMPONENT	KW-0963~Cytoplasm(GO:0005737)	29	47.541	0.000787998	57	5217	17915	1.74711	0.0140894	0.00412068	0.0034339	Q52KR3,	Q14BB9,	O08528,	O08800,	Q64520,	Q8CHG3,	Q91YR1,	Q99NF2,	Q9Z1S5,	Q3UHD9,	P46460,	P70451,	Q80Y98,	Q9JKK7,	Q9QXS1,	Q99J99,	P85094,	Q7TSC1,	O55126,	P41242,	P57780,	Q62083,	Q3UHU5,	Q9DB60,	Q8BPU7,	Q9ERG2,	Q9QYC0,	Q91Y86,	Q9WVE8
UP_KW_CELLULAR_COMPONENT	KW-0771~Synaptosome(GO:0043005)	4	6.55738	0.000915706	57	61	17915	20.6097	0.016355	0.00412068	0.0034339	Q62083,	Q62442,	Q99NF2,	Q99J99
UP_KW_CELLULAR_COMPONENT	KW-0206~Cytoskeleton(GO:0005856)	12	19.6721	0.00221118	57	1315	17915	2.86812	0.0390619	0.00796024	0.00663353	Q9Z1S5,	P57780,	Q62083,	Q14BB9,	P70451,	Q3UHU5,	Q9JKK7,	Q9QXS1,	Q91YR1,	Q9QYC0,	Q9WVE8,	Q99NF2
UP_KW_CELLULAR_COMPONENT	KW-0968~Cytoplasmic vesicle(GO:0031410)	6	9.83607	0.0676837	57	702	17915	2.68631	0.71677	0.203051	0.169209	O55100,	Q3TDK6,	P70704,	Q9JIS5,	Q62442,	Q9WVE8
UP_KW_MOLECULAR_FUNCTION	KW-0009~Actin-binding(GO:0003779)	7	11.4754	0.000155747	38	270	12042	8.21579	0.00342083	0.00342643	0.00342643	Q99104,	P57780,	Q62083,	Q9JKK7,	Q9QXS1,	Q91YR1,	Q9QYC0
UP_KW_MOLECULAR_FUNCTION	KW-0418~Kinase(GO:0016310)	8	13.1148	0.00459367	38	693	12042	3.65824	0.0963323	0.0505304	0.0505304	P41242,	Q62083,	P70451,	Q9WTP7,	Q9JK42,	O08528,	Q91Y86,	Q64520
UP_KW_MOLECULAR_FUNCTION	KW-0112~Calmodulin-binding(GO:0005516)	4	6.55738	0.00985091	38	145	12042	8.74192	0.195709	0.07224	0.07224	Q99104,	Q14BB9,	Q9ERG2,	Q9QYC0
UP_KW_MOLECULAR_FUNCTION	KW-0808~Transferase(GO:0016740)	12	19.6721	0.0279133	38	1945	12042	1.95513	0.463574	0.153523	0.153523	Q9D0K2,	P41242,	Q62083,	P70451,	Q9WTP7,	Q9JK42,	O08528,	Q8VD37,	Q91Y86,	Q64520,	Q8QZT1,	Q99J99
UP_KW_MOLECULAR_FUNCTION	KW-0436~Ligase(GO:0016874)	3	4.91803	0.0677738	38	139	12042	6.83945	0.786465	0.298205	0.298205	Q99MN9,	Q9WUM5,	Q9Z2I8
[truncated: 9 more columns]
