# Supplementary material for: CCL5 is essential for axonogenesis and neuronal restoration after brain injury
Source: J Biomed Sci. 2024 Sep 17;31:91. doi: 10.1186/s12929-024-01083-w (PMC11406852; doi:10.1186/s12929-024-01083-w)
Supplement: Supplementary file 5 — Supplementary Material 5. [file 12929_2024_1083_MOESM5_ESM.xls]

## Sheet: Sheet1
Data S5. Ingenuity Pathway Analysis - Proteins identified from TBI+PreL5/TBI vs TBI+PostL5/TBI related singaling pathways
Rank	Ingenuity Canonical Pathways (neuron related)	-log(p-value)	Ratio	z-score	Molecules
1	EIF2 Signaling	11.4	0.171	2.236	AKT1,EIF2B1,EIF2S2,EIF3H,EIF3K,EIF3L,EIF3M,EIF5B,GRB2,NRAS,PIK3C3,RAF1,RALA,RALB,RPL10A,RPL22,RPL27A,RPL28,RPL3,Rpl34 (includes others),RPL37A,RPL39,RPL5,RPL7,RPL9,RPLP0,RPS10,RPS14,RPS15,RPS24,RPS26,RPS27L,RPS29,RPS7
2	mTOR Signaling	9.53	0.158	3.638	AKT1,Cdc42,EIF3H,EIF3K,EIF3L,EIF3M,MTOR,NRAS,PIK3C3,PPP2R2D,PRKCA,PRKCB,PRKCG,RALA,RALB,RHOB,RHOJ,RHOQ,RPS10,RPS14,RPS15,RPS24,RPS26,RPS27L,RPS29,RPS6KA1,RPS6KA3,RPS6KA5,RPS6KB2,RPS7,RPTOR
3	Opioid Signaling Pathway	9.46	0.138	4.596	AKT1,ARRB2,BLK,BRAF,Calm1 (includes others),CAMK4,FGR,FYN,GNAI1,GNB2,GNB5,GNG2,GUCY1A1,GUCY1B1,HCK,ITPR1,ITPR2,LCK,LYN,MAP2K4,NOS1,NRAS,PDE1B,PDE1C,PRKAR2B,PRKCA,PRKCB,PRKCG,RAF1,RALA,RALB,RGS7,RPS6KA1,RPS6KA3,RPS6KA5,RPS6KB2,YES1
4	Synaptogenesis Signaling Pathway	8.01	0.122	4.564	AKT1,ARPC1B,BRAF,Calm1 (includes others),CDK5,CLASP2,CNTNAP1,CRKL,CTNND1,DLG4,FGR,FYN,GRB2,GUCY1A1,GUCY1B1,HCK,ITPR1,LCK,LRP1,LYN,MTOR,NRAS,PAFAH1B1,PIK3C3,PRKAR2B,RAB5A,RAB5B,RAB5C,RAF1,RALA,RALB,RASGRF1,RPS6KB2,SNCG,STXBP6,SYNGAP1,YES1
5	Phospholipase C Signaling	7.75	0.126	4.426	ARHGEF6,Calm1 (includes others),CAMK4,Cdc42,FYN,GNB2,GNB5,GNG2,GRB2,GUCY1A1,GUCY1B1,HDAC1,HDAC2,ITPR1,ITPR2,LCK,LYN,MEF2D,MYL1,MYL3,MYL9,NRAS,PLCB2,PPP1R14A,PRKCA,PRKCB,PRKCG,RAF1,RALA,RALB,RHOB,RHOJ,RHOQ,RPS6KA3
6	Endocannabinoid Developing Neuron Pathway	6.4	0.159	2.84	AKT1,BRAF,GNAI1,GNB2,GNB5,GNG2,GUCY1A1,GUCY1B1,MAP2K4,MAPK9,MGLL,MTOR,NRAS,PIK3C3,PRKAR2B,RAF1,RALA,RALB,RAP1GAP,RPTOR
7	Œ±-Adrenergic Signaling	6.33	0.171	1.732	Calm1 (includes others),CAMK4,GNAI1,GNB2,GNB5,GNG2,GUCY1A1,GUCY1B1,ITPR1,ITPR2,NRAS,PRKAR2B,PRKCA,PRKCB,PRKCG,RAF1,RALA,RALB
8	CNTF Signaling	6.29	0.232	3.606	AKT1,GRB2,MTOR,NRAS,PIK3C3,PTPN11,RAF1,RALA,RALB,RPS6KA1,RPS6KA3,RPS6KA5,RPS6KB2
9	Oxytocin Signaling Pathway	6.25	0.115	4.131	AKT1,ARRB2,ATP2B2,Calm1 (includes others),GAD1,GNAI1,GNB2,GNB5,GNG2,GRB2,GUCY1A1,GUCY1B1,HSPB1,ITPR1,ITPR2,MAP2K4,MAPK9,MYL1,MYL3,MYL9,NRAS,PIK3C3,PLCB2,PPP1R14A,PRKAR2B,PRKCA,PRKCB,PRKCG,RAF1,RALA,RALB
10	Regulation of eIF4 and p70S6K Signaling	6.22	0.139	2.828	AKT1,EIF2B1,EIF2S2,EIF3H,EIF3K,EIF3L,EIF3M,GRB2,MTOR,NRAS,PIK3C3,PPP2R2D,RAF1,RALA,RALB,RPS10,RPS14,RPS15,RPS24,RPS26,RPS27L,RPS29,RPS7
11	P2Y Purigenic Receptor Signaling Pathway	5.56	0.146	3.873	AKT1,GNAI1,GNB2,GNB5,GNG2,GUCY1A1,GUCY1B1,NRAS,PIK3C3,PLCB2,PLCH1,PLCL1,PRKAR2B,PRKCA,PRKCB,PRKCG,RAF1,RALA,RALB
12	VEGF Signaling	5.53	0.167	2.138	ACTG1,AKT1,EIF2B1,EIF2S2,GRB2,NRAS,PIK3C3,PRKCA,PRKCB,PTK2,PTPN11,RAF1,RALA,RALB,SFN,VCL
13	Neuregulin Signaling	5.16	0.149	2.84	AKT1,CDK5,CRKL,DLG4,GRB2,MATK,MTOR,NRAS,PICK1,PRKCA,PRKCB,PRKCG,PTPN11,RAF1,RALA,RALB,RPS6KB2
14	Synaptic Long Term Potentiation	5.06	0.141	2.183	Calm1 (includes others),CAMK4,ITPR1,ITPR2,NRAS,PLCB2,PLCH1,PLCL1,PPP1R11,PPP1R14A,PRKAR2B,PRKCA,PRKCB,PRKCG,RAF1,RALA,RALB,RPS6KA1
15	Myelination Signaling Pathway	4.88	0.099	5.568	AKT1,ARHGAP1,BLK,BRAF,Calm1 (includes others),CNP,FGFR1,FGFR2,FGFR3,FGFR4,FGR,FYN,GRB2,HCK,HDAC1,HDAC2,LCK,LYN,MBP,MTOR,NRAS,PIK3C3,PRKAR2B,PTK2,PTPN11,RAF1,RALA,RALB,RPS6KB2,RPTOR,YES1
16	GNRH Signaling	4.83	0.119	2.668	Calm1 (includes others),GNAI1,GNB2,GNB5,GNG2,GRB2,GUCY1A1,GUCY1B1,ITPR1,ITPR2,MAP2K4,MAPK9,NRAS,PLCB2,PRKAR2B,PRKCA,PRKCB,PRKCG,PTK2,RAF1,RALA,RALB
17	Huntington's Disease Signaling	4.8	0.103	2.828	AKT1,CAPN1,CDK5,CYCS,DLG4,GNB2,GNB5,GNG2,GRB2,HDAC1,HDAC2,HIP1,HSPA1L,ITPR1,MAP2K4,MAPK9,MTOR,PIK3C3,PLCB2,PRKCA,PRKCB,PRKCG,PSMB7,PSMC1,PSMD3,PSMF1,SDHA,SH3GL3
18	FGF Signaling	4.79	0.163	3.207	AKT1,CRKL,FGF7,FGFR1,FGFR2,FGFR3,FGFR4,GRB2,ITPR1,PIK3C3,PRKCA,PTPN11,RAF1,RPS6KA5
19	Reelin Signaling in Neurons	4.73	0.133	3.153	AKT1,APBB1,ARHGEF6,ARPC1B,BLK,CDK5,CRKL,FGR,FYN,HCK,LCK,LYN,MAP2K4,MAPK9,MTOR,PAFAH1B1,PIK3C3,YES1
20	Melatonin Signaling	4.62	0.179	2.53	BRAF,Calm1 (includes others),GNAI1,MAP2K4,PLCB2,PLCH1,PLCL1,PRKAR2B,PRKCA,PRKCB,PRKCG,RAF1
21	Adrenomedullin signaling pathway	4.61	0.115	3.71	AKT1,BRAF,Calm1 (includes others),GAD1,GRB2,GUCY1A1,GUCY1B1,ITPR1,ITPR2,MAP2K4,MAPK9,MATK,NRAS,PIK3C3,PLCB2,PLCH1,PLCL1,PRKAR2B,PTK2,RAF1,RALA,RALB
22	Dopamine-DARPP32 Feedback in cAMP Signaling	4.59	0.118	2.065	ATP2A1,Calm1 (includes others),CAMK4,CDK5,GNAI1,GUCY1A1,GUCY1B1,ITPR1,ITPR2,NOS1,PLCB2,PLCH1,PLCL1,PPP1R11,PPP1R14A,PPP1R1B,PPP2R2D,PRKAR2B,PRKCA,PRKCB,PRKCG
23	ERBB Signaling	4.51	0.154	3.207	AKT1,GRB2,MAP2K4,MAPK9,MTOR,NCK2,NRAS,PIK3C3,PRKCA,PRKCB,PRKCG,RAF1,RALA,RALB
24	ERK5 Signaling	4.23	0.164	2.309	AKT1,MEF2D,NRAS,PTPN11,RALA,RALB,RPS6KA1,RPS6KA3,RPS6KA5,RPS6KB2,SFN,YWHAB
