# Supplementary material for: CCL5 is essential for axonogenesis and neuronal restoration after brain injury
Source: J Biomed Sci. 2024 Sep 17;31:91. doi: 10.1186/s12929-024-01083-w (PMC11406852; doi:10.1186/s12929-024-01083-w)
Supplement: Supplementary file 6 — Supplementary Material 6. [file 12929_2024_1083_MOESM6_ESM.xlsx]

## Sheet: TBI vs preL5
Data S6. GO analysis of 134 proteins identified between TBI vs PreL5/TBI cortex by mass spectrometry
Category	Term	Count	%	PValue	List Total	Pop Hits	Pop Total	Fold Enrichment	Bonferroni	Benjamini	FDR	Genes
UP
UP_KW_BIOLOGICAL_PROCESS	KW-0132~Cell division(GO:0051301)	12	10.8108	2.03631e-05	67	390	10850	4.98278	0.00116004	0.0011607	0.0011607	Q99LU0,	Q5SQY2,	Q80YP0,	P60122,	P97377,	P56387,	Q64261,	P60840,	P30285,	Q9JHU3,	P63005,	P11440
UP_KW_BIOLOGICAL_PROCESS	KW-0131~Cell cycle(GO:0007049)	14	12.6126	0.000118001	67	648	10850	3.49871	0.00670388	0.00336303	0.00336303	Q99LU0,	Q60972,	P97377,	P56387,	P30285,	P11440,	O35280,	Q5SQY2,	Q80YP0,	P60122,	Q64261,	P60840,	Q9JHU3,	P63005
UP_KW_BIOLOGICAL_PROCESS	KW-0498~Mitosis	8	7.20721	0.0014992	67	280	10850	4.62687	0.0819641	0.0284849	0.0284849	Q5SQY2,	Q80YP0,	P60122,	P97377,	P56387,	P60840,	P63005,	P11440
UP_KW_BIOLOGICAL_PROCESS	KW-0227~DNA damage(GO:0006974)	7	6.30631	0.0364424	67	406	10850	2.79207	0.879488	0.519304	0.519304	P63158,	Q99J95,	P60122,	P97377,	A6H630,	P54728,	O35280
UP_KW_BIOLOGICAL_PROCESS	KW-0648~Protein biosynthesis(GO:0006412)	4	3.6036	0.0497797	67	136	10850	4.76295	0.945551	0.521763	0.521763	Q9Z0N1,	P63242,	Q9DCH4,	Q8R1B4
UP_KW_BIOLOGICAL_PROCESS	KW-0234~DNA repair(GO:0006281)	6	5.40541	0.0549224	67	339	10850	2.8662	0.960038	0.521763	0.521763	P63158,	Q99J95,	P60122,	P97377,	P54728,	O35280
UP_KW_BIOLOGICAL_PROCESS	KW-0346~Stress response	3	2.7027	0.0869539	67	81	10850	5.99779	0.994401	0.704033	0.704033	Q9D1P4,	Q9CXI5,	Q9QYJ3
UP_KW_BIOLOGICAL_PROCESS	KW-1064~Adaptive immunity(GO:0002250)	5	4.5045	0.0988117	67	289	10850	2.80174	0.997342	0.704033	0.704033	P63158,	Q9QVP9,	P25911,	P08414,	P39688
UP_KW_CELLULAR_COMPONENT	KW-0963~Cytoplasm(GO:0005737)	75	67.5676	2.02176e-21	99	5217	17915	2.60149	6.06528e-20	6.06528e-20	5.25657e-20	Q61037,	Q99LU0,	A2AHC3,	Q9DCB4,	Q63932,	Q5U3K5,	P55264,	P30285,	P11440,	P14234,	Q9Z0H4,	Q5SQY2,	Q3TLS3,	P63242,	P31938,	P63005,	Q9DB34,	P21126,	Q8K354,	P00342,	P46061,	O70325,	P28650,	P70451,	P39688,	Q8VDN4,	P53810,	O35280,	Q7TSE6,	Q9JK23,	Q63829,	O55106,	Q9JHU3,	Q8BPU7,	Q9D1A2,	P08414,	Q5XJY5,	P05784,
UP_KW_CELLULAR_COMPONENT	KW-0539~Nucleus(GO:0005634)	48	43.2432	1.68132e-05	99	4981	17915	1.74384	0.000504272	0.000242738	0.000210373	Q8K4R4,	Q9D7M1,	Q5U3K5,	P55264,	Q8R0A5,	P30285,	O55042,	P11440,	Q9JIF0,	Q9Z0H4,	Q04859,	Q9QVP9,	P63242,	Q9QYJ3,	P31938,	Q69ZA1,	Q9DB34,	P63005,	P21126,	P62259,	P08103,	P46061,	Q60972,	O70325,	P97496,	Q99J95,	P97377,	P70451,	P56387,	Q14AX6,	P54728,	P62192,	P39688,	P14069,	O35280,	P53810,	O08586,	P63158,
UP_KW_CELLULAR_COMPONENT	KW-0206~Cytoskeleton(GO:0005856)	21	18.9189	2.42738e-05	99	1315	17915	2.88985	0.000727956	0.000242738	0.000210373	P28741,	P46061,	A2AHC3,	P55258,	P97377,	P56387,	P70451,	P11440,	P14234,	Q8VDN4,	Q8R5C5,	O35280,	Q04736,	Q5SQY2,	Q7TSE6,	Q04859,	P60122,	Q64261,	P31938,	P63005,	P08103
UP_KW_CELLULAR_COMPONENT	KW-0966~Cell projection(GO:0042995)	15	13.5135	0.00474046	99	1177	17915	2.3062	0.132857	0.0302211	0.0261916	P28741,	P55258,	P70451,	Q501J7,	O55042,	P14234,	O08586,	Q04859,	Q64261,	Q9QVP9,	O55106,	Q9JHU3,	Q3TPE9,	D3YUB6,	P08103
UP_KW_CELLULAR_COMPONENT	KW-0968~Cytoplasmic vesicle(GO:0031410)	11	9.90991	0.00503685	99	702	17915	2.83555	0.140571	0.0302211	0.0261916	Q61851,	Q8VD65,	P55258,	P20060,	P21803,	O88544,	P16092,	Q9DCR2,	Q5XJY5,	P08103,	D3YUB6
UP_KW_CELLULAR_COMPONENT	KW-0967~Endosome(GO:0005768)	10	9.00901	0.00652422	99	615	17915	2.94243	0.17829	0.0326211	0.0282716	Q99LU0,	Q8VD65,	P55258,	P63158,	Q8CCB4,	P97377,	Q8CI71,	Q9DB34,	Q6ZQK5,	Q03142
UP_KW_CELLULAR_COMPONENT	KW-0647~Proteasome(GO:0000502)	3	2.7027	0.0340707	99	53	17915	10.243	0.646524	0.146017	0.126548	P54728,	P62192,	P14685
UP_KW_CELLULAR_COMPONENT	KW-0969~Cilium(GO:0005929)	5	4.5045	0.0847354	99	303	17915	2.98613	0.92979	0.317758	0.27539	P28741,	Q04859,	P55258,	Q9JHU3,	Q3TPE9
UP_KW_MOLECULAR_FUNCTION	KW-0418~Kinase(GO:0016301)	33	29.7297	3.79187e-20	78	693	12042	7.35165	1.59258e-18	1.59258e-18	1.51675e-18	Q3V3A1,	Q61851,	Q8VD65,	Q63932,	P55264,	P30285,	P11440,	P14234,	Q04736,	Q04859,	Q9QVP9,	P21803,	P31938,	P06240,	Q69ZA1,	P08103,	Q99J95,	P97377,	P70451,	Q14AX6,	P39688,	O35280,	Q03142,	Q7TSE6,	P16277,	Q80YP0,	Q64261,	O55229,	Q3UYH7,	Q9JHU3,	P25911,	P16092,	P08414
UP_KW_MOLECULAR_FUNCTION	KW-0829~Tyrosine-protein kinase(GO:0004713)	15	13.5135	7.1205e-15	78	111	12042	20.8628	2.98428e-13	1.49531e-13	1.4241e-13	Q61851,	Q63932,	P70451,	P39688,	P14234,	Q03142,	Q04736,	P16277,	P21803,	Q9QVP9,	P06240,	P31938,	P16092,	P25911,	P08103
UP_KW_MOLECULAR_FUNCTION	KW-0808~Transferase(GO:0016740)	37	33.3333	2.85836e-10	78	1945	12042	2.93688	1.20051e-08	4.00171e-09	3.81115e-09	Q3V3A1,	Q61851,	Q8VD65,	Q63932,	P55264,	P30285,	P11440,	P14234,	Q9JIF0,	Q04736,	Q04859,	Q3TLS3,	Q9QVP9,	P21803,	P31938,	P06240,	Q69ZA1,	P08103,	Q9R062,	Q99J95,	A6H630,	P97377,	P70451,	Q14AX6,	P39688,	O35280,	Q03142,	Q7TSE6,	P16277,	Q80YP0,	Q64261,	O55229,	Q3UYH7,	Q9JHU3,	P25911,	P16092,	P08414
UP_KW_MOLECULAR_FUNCTION	KW-0723~Serine/threonine-protein kinase(GO:0004674)	18	16.2162	4.60977e-10	78	403	12042	6.89559	1.9361e-08	4.84026e-09	4.60977e-09	Q3V3A1,	Q8VD65,	Q99J95,	Q63932,	P97377,	Q14AX6,	P30285,	P11440,	O35280,	Q7TSE6,	Q04859,	Q80YP0,	Q64261,	P31938,	Q3UYH7,	Q69ZA1,	Q9JHU3,	P08414
UP_KW_MOLECULAR_FUNCTION	KW-0396~Initiation factor(GO:0003743)	3	2.7027	0.0405774	78	50	12042	9.26308	0.824443	0.34085	0.324619	Q9Z0N1,	Q9DCH4,	Q8R1B4
UP_KW_MOLECULAR_FUNCTION	KW-0358~Heparin-binding(GO:0008201)	3	2.7027	0.0849885	78	76	12042	6.09413	0.976016	0.59492	0.56659	P63158,	P21803,	P16092
DOWN
UP_KW_BIOLOGICAL_PROCESS	KW-0813~Transport	6	26.087	0.038969	12	2032	10850	2.66978	0.566004	0.818348	0.818348	Q60930,	P62746,	O35382,	Q91VE0,	P48962,	P97390
UP_KW_CELLULAR_COMPONENT	KW-0963~Cytoplasm(GO:0005737)	14	60.8696	0.00322729	23	5217	17915	2.09024	0.0656299	0.0677731	0.0677731	O54829,	Q80TV8,	O35382,	P59644,	Q6ZQ82,	Q03173,	Q8VBT9,	Q8K2C6,	Q9QXL2,	O55135,	P08030,	Q9QYG0,	P49722,	Q8BG18
UP_KW_CELLULAR_COMPONENT	KW-0496~Mitochondrion(GO:0005739)	5	21.7391	0.0639322	23	1256	17915	3.10077	0.75028	0.512737	0.512737	Q3V3R1,	Q8K2C6,	Q60930,	Q8BGH4,	P48962
UP_KW_CELLULAR_COMPONENT	KW-0206~Cytoskeleton(GO:0005856)	5	21.7391	0.0732482	23	1315	17915	2.96165	0.79759	0.512737	0.512737	Q9QXL2,	Q80TV8,	O35382,	Q6ZQ82,	Q03173
[truncated: 37 more columns]
