# Supplementary material for: CCL5 is essential for axonogenesis and neuronal restoration after brain injury
Source: J Biomed Sci. 2024 Sep 17;31:91. doi: 10.1186/s12929-024-01083-w (PMC11406852; doi:10.1186/s12929-024-01083-w)
Supplement: Supplementary file 7 — Supplementary Material 7. [file 12929_2024_1083_MOESM7_ESM.xlsx]

## Sheet: TBI vs postL5
Data S7. GO analysis of 275 proteins identified between TBI vs TBI+PostL5/TBI of CCL5-KO cortex by mass spectrometry
Category	Term	Count	%	PValue	List Total	Pop Hits	Pop Total	Fold Enrichment	Bonferroni	Benjamini	FDR	Genes
UP
UP_KW_BIOLOGICAL_PROCESS	KW-0648~Protein biosynthesis(GO:0006412)	16	8.64865	1.38802e-12	101	136	10850	12.6383	7.2176e-11	7.21772e-11	6.94011e-11	Q91WQ3,	P48024,	Q8C0C7,	Q9D8N0,	Q8BLY2,	Q9QZD9,	Q9DCH4,	Q99MN1,	Q8R1B4,	Q9ER72,	Q61035,	Q9CZD3,	P63242,	P23116,	P60229,	Q99KK9
UP_KW_BIOLOGICAL_PROCESS	KW-0508~mRNA splicing(GO:0008380)	8	4.32432	0.0169539	101	288	10850	2.98405	0.588999	0.334166	0.321314	P27048,	Q9Z1Z2,	P49312,	Q3U0V1,	P83870,	Q8VEK3,	Q8BG05,	P26369
UP_KW_BIOLOGICAL_PROCESS	KW-0507~mRNA processing(GO:0006397)	9	4.86486	0.0192788	101	365	10850	2.64885	0.636614	0.334166	0.321314	P27048,	Q9Z1Z2,	P49312,	Q3U0V1,	P83870,	Q8VEK3,	Q8BG05,	Q9Z0H4,	P26369
UP_KW_BIOLOGICAL_PROCESS	KW-0233~DNA recombination(GO:0006310)	4	2.16216	0.0374734	101	80	10850	5.37129	0.862766	0.380617	0.365978	P63158,	P60122,	Q9WTM5,	P30681
UP_KW_BIOLOGICAL_PROCESS	KW-0346~Stress response	4	2.16216	0.0386619	101	81	10850	5.30497	0.871305	0.380617	0.365978	Q9D1P4,	Q9CXI5,	Q9QYJ3,	O55091
UP_KW_BIOLOGICAL_PROCESS	KW-0524~Neurogenesis(GO:0007399)	7	3.78378	0.0439174	101	279	10850	2.69527	0.903225	0.380617	0.365978	O08586,	Q6PDG5,	P28652,	Q63943,	O55091,	Q501J7,	P27612
UP_KW_BIOLOGICAL_PROCESS	KW-0132~Cell division(GO:0051301)	8	4.32432	0.0682847	101	390	10850	2.2036	0.974723	0.486045	0.467351	Q99LU0,	Q5SQY2,	P60122,	O35685,	Q9WUL7,	P60840,	P46467,	Q8VEK3
UP_KW_BIOLOGICAL_PROCESS	KW-0131~Cell cycle(GO:0007049)	11	5.94595	0.0747762	101	648	10850	1.82359	0.982428	0.486045	0.467351	Q99LU0,	Q5SQY2,	Q60972,	P60122,	O35685,	Q61191,	Q9WUL7,	O54833,	P60840,	P46467,	Q8VEK3
UP_KW_CELLULAR_COMPONENT	KW-0963~Cytoplasm(GO:0005737)	108	58.3784	6.5683e-24	159	5217	17915	2.33251	2.49595e-22	2.49595e-22	2.23322e-22	Q8BWG8,	P97461,	Q8C1A5,	P55264,	Q61035,	Q78WH7,	Q9Z0H4,	Q9QY36,	Q80YQ8,	P86048,	P63325,	P21126,	Q8K354,	Q64437,	Q8BLY2,	Q62419,	Q9CQT1,	Q80UP3,	P35123,	Q9ER72,	Q06890,	P53810,	P24527,	P84099,	Q8R016,	P60229,	Q9D1A2,	Q61655,	P26883,	Q4VAA2,	Q62108,	Q6ZWV3,	Q9D7M1,	Q9JIF0,	Q9WUL7,	Q9CZD3,	Q61937,	Q9ERF3,
UP_KW_CELLULAR_COMPONENT	KW-0539~Nucleus(GO:0005634)	77	41.6216	4.2383e-08	159	4981	17915	1.74178	1.61055e-06	8.05277e-07	7.20511e-07	P97461,	Q8BWG8,	P55264,	P30681,	P62281,	Q78WH7,	Q9Z0H4,	Q3UX61,	Q6PDG5,	Q9QY36,	Q80YQ8,	O35685,	P63163,	P63242,	P31938,	P63325,	P21126,	Q8K310,	P27048,	O70325,	Q91WQ3,	Q63943,	Q8BLY2,	Q6PGB6,	Q9CQT1,	Q8VHR5,	Q99MN1,	Q9WTM5,	Q80UP3,	P35123,	Q06890,	P53810,	Q8BU27,	Q63829,	P23116,	Q5XG69,	P60229,	P08414,
UP_KW_CELLULAR_COMPONENT	KW-0946~Virion	5	2.7027	6.37657e-05	159	25	17915	22.5346	0.00242024	0.000807699	0.000722678	P49312,	P63163,	Q8VEK3,	Q8BG05,	P26369
UP_KW_CELLULAR_COMPONENT	KW-0647~Proteasome(GO:0000502)	6	3.24324	0.000102132	159	53	17915	12.7554	0.00387371	0.000970258	0.000868126	P97372,	Q6PDI5,	P54728,	P62192,	P14685,	P97371
UP_KW_CELLULAR_COMPONENT	KW-0770~Synapse(GO:0045202)	12	6.48649	0.00603788	159	515	17915	2.62539	0.205574	0.0458879	0.0410576	O08586,	Q6NS52,	P28652,	Q62108,	Q8BLQ9,	O88544,	P63318,	Q6QWF9,	P27612,	O55042,	Q78WH7,	D3YUB6
UP_KW_CELLULAR_COMPONENT	KW-0966~Cell projection(GO:0042995)	19	10.2703	0.0158763	159	1177	17915	1.81885	0.455637	0.10055	0.0899656	P28741,	Q810U4,	Q8BWG8,	Q62108,	Q64727,	Q61879,	Q62419,	Q6QWF9,	Q80UP3,	Q501J7,	O55042,	O08586,	Q8VHJ5,	Q9CZD3,	Q8BLQ9,	Q9WUL7,	P63318,	Q3TPE9,	D3YUB6
UP_KW_CELLULAR_COMPONENT	KW-0747~Spliceosome(GO:0005681)	5	2.7027	0.0420842	159	148	17915	3.80652	0.804819	0.228457	0.204409	P27048,	P49312,	P83870,	Q8VEK3,	Q8BG05
UP_KW_CELLULAR_COMPONENT	KW-0703~Sarcoplasmic reticulum(GO:0016529)	3	1.62162	0.0744465	159	51	17915	6.62782	0.947124	0.323397	0.289355	P26883,	Q9CXI5,	P28652
UP_KW_CELLULAR_COMPONENT	KW-0272~Extracellular matrix(GO:0031012)	6	3.24324	0.0765941	159	256	17915	2.64077	0.951592	0.323397	0.289355	Q9QUP5,	Q80WM4,	Q8BYI9,	Q61361,	P07356,	P08226
UP_KW_MOLECULAR_FUNCTION	KW-0030~Aminoacyl-tRNA synthetase(GO:0004812)	8	4.32432	2.01398e-07	131	40	12042	18.3847	1.12782e-05	1.12783e-05	1.02713e-05	Q91WQ3,	Q8C0C7,	Q9CZD3,	Q8BLY2,	Q99MN1,	Q9ER72,	Q99KK9,	Q61035
UP_KW_MOLECULAR_FUNCTION	KW-0687~Ribonucleoprotein	16	8.64865	5.93022e-07	131	293	12042	5.01972	3.32087e-05	1.66046e-05	1.51221e-05	P97461,	P27048,	Q6ZWV3,	P49312,	Q8VEK3,	P62281,	P62270,	P86048,	P63163,	P84099,	P62855,	P62862,	P63325,	Q8BG05,	P47964,	P26369
UP_KW_MOLECULAR_FUNCTION	KW-0436~Ligase(GO:0016874)	10	5.40541	1.89478e-05	131	139	12042	6.61321	0.00106052	0.000353692	0.000322112	Q8C7R4,	Q91WQ3,	Q8C0C7,	Q9CZD3,	Q8BLY2,	Q99MN1,	Q9ER72,	Q99KK9,	Q61035,	Q9D2R0
UP_KW_MOLECULAR_FUNCTION	KW-0543~Viral nucleoprotein(GO:0019013)	5	2.7027	5.49488e-05	131	20	12042	22.9809	0.00307249	0.000769284	0.000700598	P49312,	P63163,	Q8VEK3,	Q8BG05,	P26369
UP_KW_MOLECULAR_FUNCTION	KW-0689~Ribosomal protein(GO:0005840)	10	5.40541	0.000175058	131	185	12042	4.96885	0.00975618	0.00181861	0.00165624	P97461,	P86048,	Q6ZWV3,	P84099,	P62855,	P62270,	P62281,	P62862,	P63325,	P47964
UP_KW_MOLECULAR_FUNCTION	KW-0396~Initiation factor(GO:0003743)	6	3.24324	0.000194851	131	50	12042	11.0308	0.0108534	0.00181861	0.00165624	P48024,	Q9QZD9,	Q9DCH4,	P23116,	Q8R1B4,	P60229
UP_KW_MOLECULAR_FUNCTION	KW-0694~RNA-binding(GO:0003723)	19	10.2703	0.000512191	131	700	12042	2.49507	0.0282824	0.00409753	0.00373167	P27048,	Q61655,	Q91WQ3,	P49312,	P97855,	Q8VEK3,	P62281,	P62270,	Q9Z0H4,	P63163,	Q3U0V1,	P83870,	P63242,	Q8R4X3,	Q61937,	P23116,	Q8BG05,	Q8K310,	P26369
UP_KW_MOLECULAR_FUNCTION	KW-0143~Chaperone	7	3.78378	0.0273405	131	212	12042	3.03522	0.788258	0.191384	0.174296	Q9D1P4,	P63037,	P60670,	Q9QYJ3,	Q61937,	P11983,	Q06890
UP_KW_MOLECULAR_FUNCTION	KW-0650~Protein phosphatase inhibitor(GO:0004864)	3	1.62162	0.0340437	131	27	12042	10.2137	0.856246	0.20389	0.185686	P60840,	Q501J7,	Q60829
UP_KW_MOLECULAR_FUNCTION	KW-0418~Kinase(GO:0016301)	14	7.56757	0.036409	131	693	12042	1.85704	0.874688	0.20389	0.185686	P28652,	Q9Z1M4,	Q63932,	Q8VC30,	P55264,	Q80UP3,	Q78WH7,	Q6NS52,	Q8VHJ5,	Q9Z1Z2,	O54833,	P63318,	P31938,	P08414
UP_KW_MOLECULAR_FUNCTION	KW-0505~Motor protein	5	2.7027	0.0521516	131	130	12042	3.53553	0.950183	0.265499	0.241794	P28741,	P33175,	P05977,	Q61879,	P09542
UP_KW_MOLECULAR_FUNCTION	KW-0518~Myosin(GO:0016459)	3	1.62162	0.0815818	131	44	12042	6.26752	0.991483	0.380715	0.346722	P05977,	Q61879,	P09542
UP_KW_MOLECULAR_FUNCTION	KW-0808~Transferase(GO:0016740)	28	15.1351	0.0963987	131	1945	12042	1.32332	0.996575	0.414631	0.37761	Q9D6Y9,	Q63932,	P55264,	O70311,	Q9D020,	Q78WH7,	Q3UX61,	Q9JIF0,	Q8VHJ5,	Q9QY36,	Q80YQ8,	Q9CZD3,	P31938,	P28652,	Q9Z1M4,	Q8VC30,	A6H630,	Q62318,	Q6PGB6,	Q99MN1,	Q69ZR2,	Q80UP3,	Q6NS52,	Q9Z1Z2,	O54833,	P63318,	P08414,	Q8K2Q2
DOWN
UP_KW_BIOLOGICAL_PROCESS	KW-0375~Hydrogen ion transport	8	8.88889	2.46706e-08	54	65	10850	24.7293	1.0855e-06	1.08551e-06	1.08551e-06	Q9WTT4,	P50518,	Q8BVE3,	Q9D1K2,	P63082,	Q9Z1G4,	P50516,	P62814
UP_KW_BIOLOGICAL_PROCESS	KW-0816~Tricarboxylic acid cycle(GO:0006099)	5	5.55556	5.94886e-06	54	25	10850	40.1852	0.000261716	0.000123632	0.000123632	Q9Z2I9,	Q9Z2I8,	Q9CZU6,	Q8BMF4,	P08249
UP_KW_BIOLOGICAL_PROCESS	KW-0813~Transport	25	27.7778	8.42946e-06	54	2032	10850	2.47202	0.000370829	0.000123632	0.000123632	Q9WTT4,	P97441,	Q8BVE3,	Q9D1K2,	P50516,	O08547,	Q8C8R3,	O35643,	Q99104,	O08599,	P50518,	Q8VEH3,	P61264,	B2RUJ5,	P62814,	A6H5Z3,	Q60930,	Q9Z1G4,	P63082,	O35633,	P47708,	P62823,	Q8BJI1,	Q9DCW4,	P05202
UP_KW_BIOLOGICAL_PROCESS	KW-0132~Cell division(GO:0051301)	8	8.88889	0.00271803	54	390	10850	4.12156	0.112863	0.0298983	0.0298983	Q9Z2Q6,	O55131,	Q9Z1S5,	Q8VEH3,	Q6Y685,	Q68FD5,	P42209,	Q80UG5
UP_KW_BIOLOGICAL_PROCESS	KW-0406~Ion transport(GO:0006811)	10	11.1111	0.0035035	54	640	10850	3.13947	0.143092	0.0308308	0.0308308	Q9WTT4,	P97441,	Q60930,	P50518,	Q8BVE3,	Q9D1K2,	P63082,	Q9Z1G4,	P50516,	P62814
UP_KW_BIOLOGICAL_PROCESS	KW-0653~Protein transport(GO:0015031)	9	10	0.00941286	54	615	10850	2.94038	0.340404	0.0690277	0.0690277	Q8C8R3,	O35643,	Q99104,	O08599,	Q8VEH3,	P47708,	B2RUJ5,	P62823,	O08547
UP_KW_BIOLOGICAL_PROCESS	KW-0532~Neurotransmitter transport(GO:0006836)	3	3.33333	0.0139793	54	37	10850	16.2913	0.461748	0.0878697	0.0878697	O35633,	P61264,	Q8BJI1
UP_KW_BIOLOGICAL_PROCESS	KW-0131~Cell cycle(GO:0007049)	8	8.88889	0.0370827	54	648	10850	2.48057	0.810367	0.203955	0.203955	Q9Z2Q6,	O55131,	Q9Z1S5,	Q8VEH3,	Q6Y685,	Q68FD5,	P42209,	Q80UG5
UP_KW_CELLULAR_COMPONENT	KW-0496~Mitochondrion(GO:0005739)	28	31.1111	8.00109e-12	85	1256	17915	4.69858	2.24029e-10	2.24031e-10	2.08028e-10	Q9D0K2,	Q32MW3,	P52196,	Q9DB15,	Q8C8R3,	Q8BMF3,	P47738,	Q05920,	Q99NB1,	P08249,	P61922,	Q9CZR8,	Q9CQR4,	Q60930,	Q99KR7,	Q9Z2I8,	Q9D172,	Q91WK5,	Q8BMF4,	Q64433,	O55126,	Q9Z2I9,	Q9DC61,	Q9CZU6,	P63038,	O35658,	Q9DCW4,	P05202
UP_KW_CELLULAR_COMPONENT	KW-0770~Synapse(GO:0045202)	18	20	2.0741e-10	85	515	17915	7.36653	5.80749e-09	2.90375e-09	2.69634e-09	P97441,	Q9Z1S5,	Q9D1K2,	Q9Z1G4,	P63082,	Q9WV34,	Q9QYX7,	O55100,	Q8C8R3,	O88737,	O35633,	Q8BPN8,	P50518,	Q8VEH3,	P47708,	Q8BJI1,	P62814,	Q9Z2Y3
UP_KW_CELLULAR_COMPONENT	KW-0968~Cytoplasmic vesicle(GO:0031410)	18	20	2.1893e-08	85	702	17915	5.40422	6.13002e-07	2.04334e-07	1.89739e-07	Q3UVG3,	Q9WTT4,	P97441,	Q8BVE3,	Q9D1K2,	Q68FD5,	Q9Z1G4,	P63082,	P50516,	O55100,	O35643,	O88737,	O35633,	Q8BPN8,	P50518,	P47708,	Q8BJI1,	P62814
UP_KW_CELLULAR_COMPONENT	KW-0206~Cytoskeleton(GO:0005856)	16	17.7778	0.00107827	85	1315	17915	2.56444	0.0297561	0.00754787	0.00700874	Q9Z2Q6,	Q9CQR4,	Q9Z1S5,	Q6Y685,	Q68FD5,	Q9Z0H8,	Q9JKK7,	Q9WV34,	Q9QXS1,	Q6ZQ82,	Q8C8R3,	O55131,	O88737,	Q8VEH3,	P42209,	Q80UG5
UP_KW_CELLULAR_COMPONENT	KW-0963~Cytoplasm(GO:0005737)	36	40	0.00930164	85	5217	17915	1.45439	0.230231	0.0520892	0.0483685	O70456,	O54829,	Q68FD5,	P50516,	P59644,	Q9Z0H8,	Q9WV34,	Q8C8R3,	O55131,	O88737,	O08599,	Q8VEH3,	O88712,	Q8R164,	B2RUJ5,	P42209,	P62814,	Q3UYC0,	Q80UG5,	Q8BG18,	Q9Z2Y3,	Q9Z2Q6,	Q9CQR4,	Q9Z1S5,	Q3UHD9,	Q6Y685,	Q9JKK7,	Q8C8N2,	Q9QXS1,	Q6ZQ82,	Q8VBT9,	P85094,	O55126,	Q9QYG0,	Q8CFN5,	O35658
UP_KW_CELLULAR_COMPONENT	KW-0966~Cell projection(GO:0042995)	10	11.1111	0.099474	85	1177	17915	1.79069	0.946802	0.464212	0.431054	O55131,	O88737,	O35633,	Q8VEH3,	P47708,	Q9QYG0,	Q8BJI1,	Q9WV34,	Q9QYX7,	Q9Z2Y3
UP_KW_MOLECULAR_FUNCTION	KW-0436~Ligase(GO:0016874)	4	4.44444	0.0108878	41	139	12042	8.45201	0.310795	0.370186	0.370186	Q05920,	Q9Z2I9,	Q99NB1,	Q9Z2I8
UP_KW_MOLECULAR_FUNCTION	KW-0032~Aminotransferase(GO:0008483)	2	2.22222	0.0613052	41	19	12042	30.9166	0.883633	0.888262	0.888262	P61922,	P05202
UP_KW_MOLECULAR_FUNCTION	KW-0413~Isomerase(GO:0016853)	3	3.33333	0.0786055	41	140	12042	6.29373	0.938177	0.888262	0.888262	P27773,	Q99KR7,	P63038
[truncated: 70 more columns]
